# Supplementary material for: Combined Untargeted and Targeted Metabolomics Approaches Reveal Urinary Changes of Amino Acids and Energy Metabolism in Canine Babesiosis With Different Levels of Kidney Function
Source: Front Microbiol. 2021 Sep 17;12:715701. doi: 10.3389/fmicb.2021.715701 (PMC8484968; doi:10.3389/fmicb.2021.715701)
Supplement: Supplementary Table 1 — Untargeted metabolomics of urine in dogs with babesiosis and different level of kidney function. (A) Peak intensity table. (B) All features (identified and annotated) with differential abundance between groups identified by one-way analysis of variance (ANOVA) and Fisher’s LSD post hoc test. (C) Significant features identified based on retention times/masses or masses of detected peaks match to the standards. [file Table_1.XLSX]

## Sheet: A) peak intensity table
Untargeted metabolomics of urine in dogs with babesiosis and different level of kidney function. A) Peak intensity table.
label	Disease_A	Disease_A	Disease_A	Disease_A	Disease_A	Disease_A	Disease_B	Disease_B	Disease_B	Disease_B	Disease_B	Disease_B	Disease_B	Disease_B	Disease_B	Disease_B	Disease_C	Disease_C	Disease_C	Disease_C	Disease_C	Disease_C	Control	Control	Control	Control	Control	Control	Control	Control	Control	Control	Control	Control
Peak id	1_B.mzXML	2_B.mzXML	3_B.mzXML	4_B.mzXML	5_B.mzXML	6_B.mzXML	7_B.mzXML	8_B.mzXML	9_B.mzXML	10_B.mzXML	11_B.mzXML	12_B.mzXML	13_B.mzXML	14_B.mzXML	15_B.mzXML	16_B.mzXML	17_B.mzXML	18_B.mzXML	19_B.mzXML	20_B.mzXML	21_B.mzXML	22_B.mzXML	23_Z.mzXML	24_Z.mzXML	25_Z.mzXML	26_Z.mzXML	27_Z.mzXML	28_Z.mzXML	29_Z.mzXML	30_Z.mzXML	31_Z.mzXML	32_Z.mzXML	33_Z.mzXML	34_Z.mzXML	Polarity	FrAnK Annotation	PiMP Annotation	InChI Key	KEGG ID	Identification
1	2130171648	1790346752	2470662912	2782355456	1794126720	2005953152	2223996160	2255517952	2176736256	2088253952	2285958656	2057813504	2121893504	1135174528	1865376128	2174610944	2033887872	2137874688	1881246976	1196599808	2276961280	1273066368	1393580544	1674307712	2127333632	1552845824	1700895232	2095005696	1937486976	1254258688	1730082944	2842497280	2442425344	1915816832	positive	CREATININE (C4H7N3O) Prob = 92.0500000000	Creatinine;Creatinine;Creatinine;3-(N-Nitrosomethylamino)propionitrile	DDRJAANPRJIHGJ-UHFFFAOYSA-N,DDRJAANPRJIHGJ-UHFFFAOYSA-N,DDRJAANPRJIHGJ-UHFFFAOYSA-N,HZDLDFBKYBGNHG-UHFFFAOYSA-N	HMDB00562,C00791,Stds1_2_15JAN20_20200226_161858_7,C19280	identified+fragment
2	310260992	216595440	352744768	417768576	232009056	267022416	313773728	312576608	301415072	282434400	334948288	283853760	294241728	118956672	243545088	303184480	275705344	287238688	242878208	129937680	330148512	144344288	164991168	213360192	286228224	179868864	214061104	280262240	258589184	137443136	212399616	406559392	351944864	250133936	positive	Annotate in FrAnK	3,7-Dimethyl-3-octene-1,2,6,7-tetrol;(1S,2S,4R,8R)-p-Menthane-1,2,8,9-tetrol;(1alpha,2alpha,4betaH,6alpha,8R)-p-Menthane-2,6,8,9-tetrol;(2xi,3xi,6E)-3,7-Dimethyl-6-octene-1,2,3,8-tetrol;(2xi,6xi)-7-Methyl-3-methylene-1,2,6,7-octanetetrol	QJGNMNVVLILWRD-QPJJXVBHSA-N,QEFNQQRVZDFDIJ-UHFFFAOYSA-N,NKYSPMJOKCOMFJ-UHFFFAOYSA-N,WLZNCAXWAFHRLP-XBXARRHUSA-N,GGDOZDCNLKHEMH-UHFFFAOYSA-N	HMDB35133,HMDB39974,HMDB39053,HMDB33642,HMDB33217	annotated
3	1.01951e+06	983273	1.34152e+06	1.77415e+06	938079	980607	1138370	1.17991e+06	1.05438e+06	1.0886e+06	1.42955e+06	1.12414e+06	1.07841e+06	647732	975296	1.37024e+06	1.20503e+06	1036332	997616	646888	1.15477e+06	609421	808448	907177	1.02639e+06	914462	764845	1.27432e+06	1.02371e+06	615539	1132101	1.73922e+06	1.53968e+06	1.15214e+06	positive	No Fragments				annotated
4	77278640	541881856	633292288	330380384	227303568	116781904	370415264	736047104	115822240	559044544	380109088	213156416	462507904	352636544	791875008	949276352	739844608	159498528	950347328	197627264	259720672	1649507200	275590528	490813856	128631704	122522592	343594176	203065408	323121376	192973728	299479584	216408128	454975680	480366080	positive	Kynurenic acid (C10H7NO3) Prob = 83.9800000000	Kynurenic acid;4-Hydroxy-2-quinolinecarboxylic acid;1-Nitronaphthalene-5,6-oxide;1-Nitronaphthalene-5,6-oxide;1-Nitronaphthalene-7,8-oxide;1-Nitronaphthalene-7,8-oxide;3-Hydroxyquinaldic acid;2-Oxo-1,2-dihydroquinoline-4-carboxylate;N-Acetylisatin	HCZHHEIFKROPDY-UHFFFAOYSA-N,HCZHHEIFKROPDY-UHFFFAOYSA-N,GSAMVXYBVGOJMK-UHFFFAOYSA-N,GSAMVXYBVGOJMK-UHFFFAOYSA-N,JBECFHRNFSQXPM-UHFFFAOYSA-N,JBECFHRNFSQXPM-UHFFFAOYSA-N,WHKZBVQIMVUGIH-UHFFFAOYSA-N,MFSHNFBQNVGXJX-UHFFFAOYSA-N,LPGDEHBASRKTDG-UHFFFAOYSA-N	HMDB00715,C01717,HMDB60331,C14800,HMDB60332,C14802,C18621,C16715,C02172	annotated+fragment
5	272847584	246760832	297515104	352179680	154044752	166355536	172569168	187032736	192456320	180143520	216113472	217480464	172884592	93332032	199920720	199433424	65454212	316495840	95724864	71748144	122865160	32415304	246546880	209833760	327938464	287264160	217590528	348982176	238943120	126078664	241592896	517173888	362329888	191292608	positive	3-Methyl-L-histidine (C7H11N3O2) Prob = 95.8300000000	3-Methylhistidine;N(pi)-Methyl-L-histidine;N(pi)-Methyl-L-histidine;Dihydrothymine;5,6-Dihydrothymine;1-Methylhistidine;Squamolone;L-Cyclo(alanylglycyl);pyroglutamine;gamma-Amino-gamma-cyanobutanoate;4-amino-4-cyano-butanoic acid;alpha-Amino-gamma-cyanobutanoate;2-amino-4-cyano-butanoic acid;Nalpha-Methylhistidine	JDHILDINMRGULE-LURJTMIESA-N,JDHILDINMRGULE-LURJTMIESA-N,JDHILDINMRGULE-LURJTMIESA-N,NBAKTGXDIBVZOO-UHFFFAOYSA-N,NBAKTGXDIBVZOO-UHFFFAOYSA-N,BRMWTNUJHUMWMS-LURJTMIESA-N,XYVMBSCIEDOIJQ-UHFFFAOYSA-N,ICCHEGCKVBMSTF-UHFFFAOYSA-N,NPWMTBZSRRLQNJ-UHFFFAOYSA-N,DXWQLTOXWVWMOH-UHFFFAOYSA-N,DXWQLTOXWVWMOH-UHFFFAOYSA-N,VZSTVUJXUYNIOQ-UHFFFAOYSA-N,VZSTVUJXUYNIOQ-UHFFFAOYSA-N,CYZKJBZEIFWZSR-LURJTMIESA-N	HMDB00479,C01152,Stds2_2_15JAN20_20200226_161937_24,HMDB00079,C00906,HMDB00001,HMDB29874,HMDB31547,HMDB62558,C05715,LMFA01100037,C05717,LMFA01100038,C03298	identified+fragment
6	2.70027e+06	2.75683e+06	3.29708e+06	3.65182e+06	1.596e+06	1623618	1717541	1.903e+06	2.06161e+06	1.78482e+06	2.19616e+06	2.15358e+06	1.78267e+06	1.00098e+06	2.22481e+06	2.17043e+06	NA	3339233	1070961	663704	NA	NA	2717910	2208467	3.27818e+06	3259471	2227269	3.62579e+06	2.6286e+06	1.2372e+06	2.49366e+06	5189783	3.66891e+06	2.17337e+06	positive	No Fragments				annotated
7	1.07066e+06	1.02843e+06	1.67123e+06	1.88144e+06	468391	467303	378452	504866	548494	603222	728724	868102	425639	142395	625205	746138	NA	1.81474e+06	136294	82195.6	210623	NA	1.4406e+06	1.01923e+06	1.81539e+06	1.5321e+06	1.04338e+06	1.99114e+06	1.07373e+06	306886	1.14223e+06	3.82832e+06	2.18004e+06	826738	positive	Annotate in FrAnK	Menthol-glucoronide;Perilloside C;(S)-alpha-Terpinyl glucoside;Neryl glucoside;D-Linalool 3-glucoside;5(6)-Butyl-1,4-dioxan-2-one	JOHLBVHVVBAEGN-GEPIISMBSA-N,MONAHUOUARCHLM-UHFFFAOYSA-N,NZNWCYFBFHHMLM-UHFFFAOYSA-N,RMMXLHZEVYNSJO-XFFZJAGNSA-N,FLXYFXDZJHWWGW-UHFFFAOYSA-N,STMQLPKECANUQX-UHFFFAOYSA-N	HMDB60004,HMDB40563,HMDB29856,HMDB29346,HMDB30418,HMDB37147	annotated
8	396896	569012	620583	291989	142407	167792	85619.3	133295	176932	204252	218291	289936	95738.7	67504	151635	141418	NA	625302	NA	33414.6	NA	NA	594386	422262	618678	668427	398892	817107	301000	141542	412592	1.00251e+06	655939	260324	positive	Annotate in FrAnK	LY395153	SQLIWPPPMPRBNN-UHFFFAOYSA-N	C13676	annotated
9	644915	585712	755029	590182	349248	375822	338068	372638	427406	412462	432905	506918	413819	220121	453460	526258	113509	811485	212839	215420	221588	107750	756850	580000	863433	792932	517830	824595	637638	331923	612036	907472	771225	439380	positive	Annotate in FrAnK	Litebamine;Papaverine;Papaverine;N-Methoxycarbonyl-N-nornuciferine;Diacetylspermine;Di-4-coumaroylputrescine;Nantenine;Dicentrine;Evoprenine;Vomicine;Eschscholtzidine;(R)-Canadine;Pitrazepin;(S)-Canadine;Sinactine	QOWFEPGZJDCIKG-UHFFFAOYSA-N,XQYZDYMELSJDRZ-UHFFFAOYSA-N,XQYZDYMELSJDRZ-UHFFFAOYSA-N,NZPPZYPCWOGFIQ-UHFFFAOYSA-N,NQNXERHVLXYXRO-UHFFFAOYSA-N,PYVBFDCHJDMSMM-FNCQTZNRSA-N,WSVWKHTVFGTTKJ-AWEZNQCLSA-N,YJWBWQWUHVXPNC-AWEZNQCLSA-N,SKJRDJBAXQXFJY-UHFFFAOYSA-N,ZMTYENXGROJCEA-LNKPQSDASA-N,YTZIQRTXKBDFKM-HOTGVXAUSA-N,VZTUIEROBZXUFA-MRXNPFEDSA-N,GXFWOMYQHNODFA-UHFFFAOYSA-N,VZTUIEROBZXUFA-INIZCTEOSA-N,UWEHVAX…	HMDB38629,HMDB15245,C06533,HMDB36988,HMDB41876,HMDB33466,C19985,C17426,C10666,C09255,C09426,C11818,C13794,C03329,C17898	annotated
10	3788558	11854593	3.8044e+06	6.06948e+06	20269728	290095968	4789231	21033550	7.12428e+06	5.50901e+06	10837305	8574288	6075891	6691112	47764536	7852366	7881324	4.82263e+06	11916988	3.25754e+06	11094668	5763680	11753035	11808315	4.92448e+06	25518050	34231612	5.23531e+06	17505176	2.07949e+06	7386639	28080954	3956875	2.32563e+06	positive	2-AMINO-2-METHYLPROPANOATE (C4H9NO2) Prob = 96.3900000000	L-Alpha-aminobutyric acid;(S)-2-Aminobutanoate;2S-amino-butanoic acid;D-Alpha-aminobutyric acid;D-2-Aminobutyrate;2R-amino-butanoic acid;Dimethylglycine;N,N-Dimethylglycine;Gamma-Aminobutyric acid;4-Aminobutanoate;4-amino-butanoic acid;O-Acetylethanolamine;2-Aminoisobutyric acid;2-Amino-2-methylpropanoate;2-amino-isobutyric acid;Ethylene oxide/propylene oxide copolymer (avg m w 9,760 - 13,200);Et…	QWCKQJZIFLGMSD-VKHMYHEASA-N,QWCKQJZIFLGMSD-VKHMYHEASA-N,QWCKQJZIFLGMSD-VKHMYHEASA-N,QWCKQJZIFLGMSD-GSVOUGTGSA-N,QWCKQJZIFLGMSD-GSVOUGTGSA-N,QWCKQJZIFLGMSD-GSVOUGTGSA-N,FFDGPVCHZBVARC-UHFFFAOYSA-N,FFDGPVCHZBVARC-UHFFFAOYSA-N,BTCSSZJGUNDROE-UHFFFAOYSA-N,BTCSSZJGUNDROE-UHFFFAOYSA-N,BTCSSZJGUNDROE-UHFFFAOYSA-N,HBVZRPAKZOLBPL-UHFFFAOYSA-N,FUOOLUPWFVMBKG-UHFFFAOYSA-N,FUOOLUPWFVMBKG-UHFFFAOYSA-N,FUOOLUP…	HMDB00452,C02356,LMFA01100034,HMDB00650,C02261,LMFA01100043,HMDB00092,C01026,HMDB00112,C00334,LMFA01100039,HMDB38394,HMDB01906,C03665,LMFA01100053,HMDB32262,C01380,C15588,HMDB02299,C01205,LMFA01100049,HMDB41945,C11735,HMDB02166,C03284,LMFA01100050,HMDB31654,HMDB31329,HMDB31430,HMDB03911,C05145,LMFA01100054,C19514,C11109,C02721	annotated+fragment
11	44406372	189873232	85492296	95733008	25448308	58965248	44384252	147173920	56248988	55107244	73962264	61646988	80465848	82590848	88390720	146887168	177507872	61946884	77842984	208545440	271457280	124600352	18875408	66142604	67153624	26329148	36969792	53984528	50994940	29698032	46418140	90018648	86047472	59475568	positive	Annotate in FrAnK	Isoleucyl-Proline;L-isoleucyl-L-proline ;Leucyl-Proline;L-leucyl-L-proline ;Polyethylene glycol;8-Amino-7-oxononanoate;7-oxo-8-amino-nonanoic acid;N-Heptanoylglycine;(E)-2-Butenyl-4-methyl-threonine	BBIXOODYWPFNDT-UHFFFAOYSA-N,BBIXOODYWPFNDT-UHFFFAOYSA-N,VTJUNIYRYIAIHF-UHFFFAOYSA-N,VTJUNIYRYIAIHF-UHFFFAOYSA-N,GUAHPAJOXVYFON-UHFFFAOYSA-N,GUAHPAJOXVYFON-UHFFFAOYSA-N,GUAHPAJOXVYFON-UHFFFAOYSA-N,RNFCYFVPNIXAHP-UHFFFAOYSA-N,RPALEGQGCGCFCX-FIWMUJSFSA-N	HMDB28915,HMDB11174,HMDB28937,HMDB11175,HMDB37790,C01092,LMFA01060168,HMDB13010,C12029	annotated
12	4.579e+06	7.35618e+06	5.61794e+06	9782368	2919338	5357562	5.63193e+06	8728688	4.69884e+06	4.17999e+06	5831760	5355055	7.39012e+06	3.98246e+06	5.9279e+06	9644686	12334576	4360794	5610671	9060294	14288188	7.03382e+06	1.85028e+06	3989492	5.28896e+06	2.15605e+06	3.24784e+06	4.16873e+06	4.62771e+06	2346339	3.82876e+06	9000447	7067193	4.72451e+06	positive	Annotate in FrAnK	N-Methylnicotinium;Pirbuterol;Pirbuterol;Neotussilagine;Ecgonine methyl ester;Ecgonine methyl ester;Tussilagine	HIOROZIUERMMRQ-UHFFFAOYSA-N,VQDBNKDJNJQRDG-UHFFFAOYSA-N,VQDBNKDJNJQRDG-UHFFFAOYSA-N,LADVYSUMGRTFSZ-UHFFFAOYSA-N,QIQNNBXHAYSQRY-ABIFROTESA-N,QIQNNBXHAYSQRY-ABIFROTESA-N,LADVYSUMGRTFSZ-QXFUBDJGSA-N	HMDB01009,HMDB15407,C07807,HMDB31820,HMDB06406,C12448,C10411	annotated
13	56266812	62883176	144513488	46765108	24149688	39375668	53461628	64821764	80497128	48984072	39328604	59885680	104540952	13005316	35874556	62530940	210423936	227329280	79340592	65898672	100471688	129261120	33489560	41168440	86420592	34008604	40349564	61202184	63877584	47093656	16672951	95329168	165345424	34885872	positive	Annotate in FrAnK	Pyrrolidonecarboxylic acid;5-Oxoprolinate;Pyroglutamic acid;Pidolic acid;N-Acryloylglycine;Pyrroline hydroxycarboxylic acid;dimethadione;1-Pyrroline-4-hydroxy-2-carboxylate;1-Pyrroline-4-hydroxy-2-carboxylate;(3R,5S)-1-pyrroline-3-hydroxy-5-carboxylic Acid;L-1-Pyrroline-3-hydroxy-5-carboxylate;N-Nitrosoguvacoline;4-Oxoproline;5-Oxo-D-proline	ODHCTXKNWHHXJC-UHFFFAOYSA-N,ODHCTXKNWHHXJC-UHFFFAOYSA-N,ODHCTXKNWHHXJC-VKHMYHEASA-N,ODHCTXKNWHHXJC-VKHMYHEASA-N,LZCXCXDOGAEFQX-UHFFFAOYSA-N,WFOFKRKDDKGRIK-UHFFFAOYSA-N,JYJFNDQBESEHJQ-UHFFFAOYSA-N,AOMLMYXPXUTBQH-UHFFFAOYSA-N,AOMLMYXPXUTBQH-UHFFFAOYSA-N,WFOFKRKDDKGRIK-DMTCNVIQSA-N,WFOFKRKDDKGRIK-DMTCNVIQSA-N,NXEUEKXJAAVKCT-UHFFFAOYSA-N,HFXAFXVXPMUQCQ-BYPYZUCNSA-N,ODHCTXKNWHHXJC-GSVOUGTGSA-N	HMDB00805,HMDB60262,HMDB00267,C01879,HMDB01843,HMDB01369,HMDB61093,HMDB02234,C04282,HMDB62585,C04281,C19482,C01877,C02237	annotated
14	7183094	11887190	40700952	28149084	3.22952e+06	12152282	21040412	17501568	11844132	8986959	39697640	21572146	11159200	7264026	17184718	11520522	212615856	52168716	52122840	48173596	58056600	33672936	1.67731e+06	958276	1.50076e+06	1.84863e+06	1.12434e+06	1.11758e+06	1.09803e+06	1.22636e+06	1.39855e+06	1.83271e+06	1.56269e+06	967596	positive	Annotate in FrAnK	Formiminoglutamic acid;N-Formimino-L-glutamate;L-Aspartic acid;L-Aspartate;N-Acetylasparagine;Iminodiacetic acid;Iminodiacetate;D-Aspartic acid;D-Aspartate;1-deoxy-1-(N6-lysino)-D-fructose;Aspartate;Formylisoglutamine	NRXIKWMTVXPVEF-BYPYZUCNSA-N,NRXIKWMTVXPVEF-BYPYZUCNSA-N,CKLJMWTZIZZHCS-REOHCLBHSA-N,CKLJMWTZIZZHCS-REOHCLBHSA-N,HXFOXFJUNFFYMO-BYPYZUCNSA-N,NBZBKCUXIYYUSX-UHFFFAOYSA-N,NBZBKCUXIYYUSX-UHFFFAOYSA-N,CKLJMWTZIZZHCS-UWTATZPHSA-N,CKLJMWTZIZZHCS-UWTATZPHSA-N,CKLJMWTZIZZHCS-UHFFFAOYSA-N,CKLJMWTZIZZHCS-UHFFFAOYSA-N,WLTXUKAQFBTJKS-UHFFFAOYSA-N	HMDB00854,C00439,HMDB00191,C00049,HMDB06028,HMDB11753,C19911,HMDB06483,C00402,HMDB62186,C16433,C16674	annotated
15	51137492	64509400	97056864	109007184	32059086	75476976	109486392	43555776	98912728	60607668	50938864	39137852	166892896	21481434	35810080	75742080	176312592	45983040	151608384	29704634	61297924	201684368	25428240	27556938	43715436	12658823	49598944	15802551	37521844	25872474	30215806	59179208	66768576	30594122	positive	Annotate in FrAnK	5-Hydroxylysine;L-Hydroxylysine;Glycyl-Lysine;Lysyl-Glycine;2-Deoxystreptamine;allo-Hydroxy-L-lysine;N6-Hydroxy-L-lysine	YSMODUONRAFBET-UHNVWZDZSA-N,YSMODUONRAFBET-UHNVWZDZSA-N,IKAIKUBBJHFNBZ-UHFFFAOYSA-N,HGNRJCINZYHNOU-UHFFFAOYSA-N,DTFAJAKTSMLKAT-JDCCYXBGSA-N,YSMODUONRAFBET-WHFBIAKZSA-N,FZQOIMPLZAYIKU-YFKPBYRVSA-N	HMDB00450,C16741,HMDB28846,HMDB28951,C02627,C16742,C01028	annotated
16	45173712	56747816	72629400	95655672	29320028	28585418	83736688	93629784	56763260	70553744	116913216	130447912	27073870	53264488	89988640	56465868	45857668	74282744	70580680	26630436	71370296	17536900	72651416	43304832	35069344	51373292	30735638	27830898	27208782	28509300	36646660	66476708	60487744	31014182	positive	Urocanic acid (C6H6N2O2) Prob = 98.8300000000	(E)-Urocanic acid;Urocanic acid;Urocanate;2-Aminonicotinic acid;Nicotinamide N-oxide;5-Oxo-2(5H)-isoxazolepropanenitrile;para-Benzoquinone dioxime;Maleimide;4-Nitroaniline	LOIYMIARKYCTBW-UPHRSURJSA-N,LOIYMIARKYCTBW-OWOJBTEDSA-N,LOIYMIARKYCTBW-OWOJBTEDSA-N,KPIVDNYJNOPGBE-UHFFFAOYSA-N,USSFUVKEHXDAPM-UHFFFAOYSA-N,DNSSEQBYSHSUGR-UHFFFAOYSA-N,LNHURPJLTHSVMU-UHFFFAOYSA-N,PEEHTFAAVSWFBL-UHFFFAOYSA-N,TYMLOMAKGOJONV-UHFFFAOYSA-N	HMDB34174,HMDB00301,C00785,HMDB61680,HMDB02730,HMDB31338,C19345,C07272,C02126	annotated+fragment
17	89035800	49064672	63184488	123152032	39229520	65137936	97286000	62998116	52494088	44525828	55406696	78381864	24974004	37036716	74968808	63588012	12109683	38074720	19392904	11384267	39159564	2.52315e+06	23054236	34277264	60665984	25874730	44658480	49578932	53633108	38735268	41453660	110039096	83610736	53399964	positive	Annotate in FrAnK	Asymmetric dimethylarginine;NG,NG-Dimethyl-L-arginine;Symmetric dimethylarginine;Arg-OEt	YDGMGEXADBMOMJ-LURJTMIESA-N,YDGMGEXADBMOMJ-LURJTMIESA-N,HVPFXCBJHIIJGS-LURJTMIESA-N,AKGWUHIOEVNNPC-LURJTMIESA-N	HMDB01539,C03626,HMDB03334,C01404	annotated
18	372362	357089	386194	697704	187272	320337	504693	672204	345078	308764	361122	478957	318500	219850	378895	402436	226080	286482	280330	195070	535731	100087	151439	266525	319311	220761	211606	325585	314453	134343	304122	453810	448799	270040	positive	Annotate in FrAnK	N6,N6,N6-Trimethyl-L-lysine;N6,N6,N6-Trimethyl-L-lysine;Propamocarb;7,8-Diaminononanoate	MXNRLFUSFKVQSK-QMMMGPOBSA-N,MXNRLFUSFKVQSK-QMMMGPOBSA-N,WZZLDXDUQPOXNW-UHFFFAOYSA-N,KCEGBPIYGIWCDH-UHFFFAOYSA-N	HMDB01325,C03793,C18885,C01037	annotated
19	382185	223741	271968	422599	164988	354163	344987	288946	280626	239495	241444	330064	97022	212154	306141	264034	41451	186301	85302.6	56442.1	158322	14841.1	114352	161838	254293	105595	221860	235060	195226	160581	165692	339743	362180	284425	positive	No Fragments				annotated
20	193642	210333	231012	372504	100711	189930	244562	333472	199547	173912	200252	226677	174485	115470	190705	224116	118171	167739	147165	114393	270346	67422.3	88656.9	146997	161583	107266	132436	170127	160956	84629.3	153315	227148	254307	161417	positive	No Fragments				annotated
21	125443	100171	90456.3	147450	52784.6	133164	106131	99477.9	81054	80592.4	69531	97968.5	32412.5	69527.7	97281	112211	14102.6	69714.1	32348.2	26053.9	53005.7	NA	39051.4	69969.9	88840.6	39280.5	75073.6	99265.2	71145.2	56779.7	63764.9	111686	147159	116664	positive	No Fragments	Benzo[a]pyrene-7,8-diol;Benzo[a]pyrene-7,8-diol;2-Methoxy-9-phenyl-1H-phenalen-1-one;4-Hydroxy tolbutamide;Benzo[a]pyrene-cis-4,5-dihydrodiol;Benzo[a]pyrene-cis-9,10-dihydrodiol;Benzo[a]pyrene-cis-7,8-dihydrodiol;Benzo[a]pyrene-trans-11,12-dihydrodiol;Benzo[a]pyrene-cis-11,12-dihydrodiol	YDXRLMMGARHIIC-UHFFFAOYSA-N,YDXRLMMGARHIIC-UHFFFAOYSA-N,NXRGWQRQXPUQSX-UHFFFAOYSA-N,SJRHYONYKZIRPM-UHFFFAOYSA-N,OYOQHRXJXXTZII-UXHICEINSA-N,GHARBPKRUUKTCI-OXQOHEQNSA-N,YDXRLMMGARHIIC-FXAWDEMLSA-N,SGHZUKBSLLOHPU-WOJBJXKFSA-N,SGHZUKBSLLOHPU-UXHICEINSA-N	HMDB60438,C14852,HMDB30840,HMDB06408,C18270,C18276,C18275,C18285,C18284	annotated
22	95169.2	99117.1	89364.4	145512	46471.2	86446.5	109140	145760	65978.1	73289.8	97957.3	92140.4	86137.6	55395.6	89476.3	114348	55186.6	60239.8	69840.9	53794.8	111315	29465.9	41148.9	62529.8	85606.8	50154.1	69497.8	78240.6	72069.5	36241	71753	108454	104114	89426	positive	No Fragments				annotated
23	63169.2	56063.2	59522.7	111899	30622.3	37343.5	85261.4	98985.7	52792	44574.1	72446.3	81431.3	51493.6	33005.6	65244	68196.8	31164.6	52606.1	50399.6	22369.8	70321.4	16717.6	30382.3	38993.1	41041.9	34347.7	49620.6	48395.8	42158.6	25046	41030.3	95993	68572.4	45435.1	positive	No Fragments	Isoleucyl-Threonine;Leucyl-Threonine;Threoninyl-Isoleucine;Threoninyl-Leucine;Spermic acid 2	DRCKHKZYDLJYFQ-UHFFFAOYSA-N,LRKCBIUDWAXNEG-UHFFFAOYSA-N,LUMXICQAOKVQOB-UHFFFAOYSA-N,BQBCIBCLXBKYHW-UHFFFAOYSA-N,DGMOQCHIPOPXEK-UHFFFAOYSA-N	HMDB28917,HMDB28939,HMDB29064,HMDB29065,HMDB13075	annotated
24	11600113	16582162	10294077	36262416	15114106	5441017	16385144	28591028	21028880	8.31697e+06	11358499	9750717	7.254e+06	7.16569e+06	9142413	12429243	14569311	8934420	5561264	10097562	10014667	2.34468e+06	33757844	22618572	17058858	42361380	108667368	20474742	20350866	5.83091e+06	31598940	36933412	14514182	72366912	positive	Annotate in FrAnK	Valeric acid;Pentanoate;Valeric acid;Propyl acetate;Isovaleric acid;3-Methylbutanoic acid;Isovaleric acid;3beta,6beta-Dihydroxynortropane;Proline betaine;Stachydrine;(S)-2-Methylbutanoic acid;Methyl butyrate;Methyl butyrate;1-Hydroxy-2-pentanone;Butyl formate;Tetrahydro-2-methyl-3-furanol;L-2-Amino-3-methylenehexanoic acid;Ethyl propionate;ethyl propionate;2,4-Dimethyl-1,3-dioxolane;Ethylene oxid…	NQPDZGIKBAWPEJ-UHFFFAOYSA-N,NQPDZGIKBAWPEJ-UHFFFAOYSA-N,NQPDZGIKBAWPEJ-UHFFFAOYSA-N,YKYONYBAUNKHLG-UHFFFAOYSA-N,GWYFCOCPABKNJV-UHFFFAOYSA-N,GWYFCOCPABKNJV-UHFFFAOYSA-N,GWYFCOCPABKNJV-UHFFFAOYSA-N,MVUIPZFMWQBRCM-UHFFFAOYSA-N,CMUNUTVVOOHQPW-LURJTMIESA-N,CMUNUTVVOOHQPW-LURJTMIESA-N,WLAMNBDJUVNPJU-BYPYZUCNSA-N,UUIQMZJEGPQKFD-UHFFFAOYSA-N,UUIQMZJEGPQKFD-UHFFFAOYSA-N,WOVLKKLXYZJMSN-UHFFFAOYSA-N,NMJJFJN…	HMDB00892,C00803,LMFA01010005,HMDB34237,HMDB00718,C08262,LMFA01020181,HMDB38949,HMDB04827,C10172,HMDB33742,HMDB33890,LMFA07010528,HMDB59678,HMDB40575,HMDB39799,HMDB30410,HMDB30058,LMFA07010411,HMDB32230,HMDB32263,HMDB41992,LMFA01020073,HMDB02176,C18319,LMFA01020072,HMDB31175,HMDB31241,HMDB31249,HMDB31247,HMDB31516,LMFA12000022,C04114,LMFA12000066,LMFA12000015	annotated
25	705514	828423	1.39314e+06	14224557	4.9159e+06	6.25935e+06	7.24638e+06	51304472	21282520	23041876	21499378	38173136	42813340	29863192	21964668	24133208	75849792	17634490	11800888	13117585	4130156	4.65124e+06	1.24692e+06	15802633	NA	13367304	569718	16650440	1.51478e+06	1.12223e+06	14518409	103580480	NA	24456116	positive	Annotate in FrAnK	Pyrrolidonecarboxylic acid;5-Oxoprolinate;Pyroglutamic acid;Pidolic acid;Pyruvic acid;Pyruvate;Pyruvic acid;Malonic semialdehyde;3-Oxopropanoate;N-Acryloylglycine;Pyrroline hydroxycarboxylic acid;Glucosereductone;dimethadione;1-Pyrroline-4-hydroxy-2-carboxylate;1-Pyrroline-4-hydroxy-2-carboxylate;(3R,5S)-1-pyrroline-3-hydroxy-5-carboxylic Acid;L-1-Pyrroline-3-hydroxy-5-carboxylate;2-hydroxyacryli…	ODHCTXKNWHHXJC-UHFFFAOYSA-N,ODHCTXKNWHHXJC-UHFFFAOYSA-N,ODHCTXKNWHHXJC-VKHMYHEASA-N,ODHCTXKNWHHXJC-VKHMYHEASA-N,LCTONWCANYUPML-UHFFFAOYSA-N,LCTONWCANYUPML-UHFFFAOYSA-N,LCTONWCANYUPML-UHFFFAOYSA-N,OAKURXIZZOAYBC-UHFFFAOYSA-N,OAKURXIZZOAYBC-UHFFFAOYSA-N,LZCXCXDOGAEFQX-UHFFFAOYSA-N,WFOFKRKDDKGRIK-UHFFFAOYSA-N,NVXLIZQNSVLKPO-UHFFFAOYSA-N,JYJFNDQBESEHJQ-UHFFFAOYSA-N,AOMLMYXPXUTBQH-UHFFFAOYSA-N,AOMLMYX…	HMDB00805,HMDB60262,HMDB00267,C01879,HMDB00243,C00022,LMFA01060077,HMDB11111,C00222,HMDB01843,HMDB01369,HMDB40261,HMDB61093,HMDB02234,C04282,HMDB62585,C04281,HMDB62676,C20363,C01877,C12069,C02237	annotated
26	313451	NA	NA	9920857	3.75917e+06	5015478	5644507	39409464	16119213	19459232	16047395	27982438	37049572	22684980	17620642	18684678	56504188	12584364	12790464	9655577	3153993	3493610	NA	12412392	NA	10408152	NA	11856341	NA	891056	10752097	84961848	30696640	19463326	positive	Annotate in FrAnK				annotated
27	16787846	40318200	62117204	21406084	17305456	26986454	34990112	61781596	63151632	37536980	35688600	49066480	65664352	35517772	39038096	55041072	93034888	48419124	66110444	64320220	68383608	55706424	9989599	22781536	17255748	14436940	27667168	6.75796e+06	24045462	11080266	14816307	30624892	21630052	22257286	positive	b-Imidazolelactate (C6H8N2O3) Prob = 98.7600000000	5-Hydroxymethyl-4-methyluracil;4-Imidazolone-5-propionic acid;4-Imidazolone-5-propanoate;Imidazolelactic acid;Imidazole lactate;N-Nitrosoguvacine;(S)-3-(Imidazol-5-yl)lactate;Maleamate	XBAVGYMDOXCWQU-UHFFFAOYSA-N,HEXMLHKQVUFYME-UHFFFAOYSA-N,HEXMLHKQVUFYME-UHFFFAOYSA-N,JTYMXXCJQKGGFG-UHFFFAOYSA-N,ACZFBYCNAVEFLC-UHFFFAOYSA-N,XAZBVEFQMFZFEZ-UHFFFAOYSA-N,ACZFBYCNAVEFLC-YFKPBYRVSA-N,FSQQTNAZHBEJLS-UPHRSURJSA-N	HMDB00544,HMDB01014,C03680,HMDB02320,C05568,C19481,C03817,C01596	annotated+fragment
28	6664581	1990744	9279577	4853230	9331242	5.8881e+06	6.81343e+06	3194165	3.04236e+06	4081649	5458788	12993130	5884927	2.51579e+06	16945400	7.11487e+06	4.3256e+06	2.3312e+06	8832368	2.2541e+06	4.28445e+06	676797	15780819	13826074	91042600	26252144	16780716	27612484	21807352	6078387	29393930	87388416	12811607	8952617	positive	5-Aminopentanoate (C5H11NO2) Prob = 97.9900000000	L-Valine;L-Valine;Betaine;Betaine;Propylene glycol;Propane-1,2-diol;Vaporole;Amyl nitrite;Amyl Nitrite;N-Methyl-a-aminoisobutyric acid;(S)-Propane-1,2-diol;(S)-Propane-1,2-diol;Norvaline;D-Norvaline;5-Aminopentanoic acid;5-Aminopentanoate;5-amino-pentanoic acid;D-Valine;(R)-Propane-1,2-diol;L-Norvaline;2S-amino-pentanoic acid;4-Methylaminobutyrate;2-Amino-2-methylbutanoate;Propane-1,3-diol;Valine…	KZSNJWFQEVHDMF-BYPYZUCNSA-N,KZSNJWFQEVHDMF-BYPYZUCNSA-N,KWIUHFFTVRNATP-UHFFFAOYSA-N,KWIUHFFTVRNATP-UHFFFAOYSA-N,DNIAPMSPPWPWGF-UHFFFAOYSA-N,DNIAPMSPPWPWGF-UHFFFAOYSA-N,OWFXIOWLTKNBAP-UHFFFAOYSA-N,OWFXIOWLTKNBAP-UHFFFAOYSA-N,CSDTZUBPSYWZDX-UHFFFAOYSA-N,DLAMVQGYEVKIRE-UHFFFAOYSA-N,DNIAPMSPPWPWGF-VKHMYHEASA-N,DNIAPMSPPWPWGF-VKHMYHEASA-N,SNDPXSYFESPGGJ-SCSAIBSYSA-N,SNDPXSYFESPGGJ-SCSAIBSYSA-N,JJMDCOV…	HMDB00883,C00183,HMDB00043,C00719,HMDB01881,C00583,HMDB01382,C07457,HMDB15550,HMDB02141,HMDB06213,C02917,HMDB13716,C01799,HMDB03355,C00431,LMFA01100040,C06417,C02912,C01826,LMFA01100041,C15987,C03571,C02457,C16436,LMFA01100046,LMFA01100022,LMFA01100023,LMFA01100021	annotated+fragment
29	2048416	2.00189e+06	1.77788e+06	2.00605e+06	3719786	79800992	2.09459e+06	2.83019e+06	2.1527e+06	1.82431e+06	2.04821e+06	1.7712e+06	1983067	2.1515e+06	3.90473e+06	2.05531e+06	2.05348e+06	2.03563e+06	1.96159e+06	2139712	4104800	2133792	1806192	2.05851e+06	1.98393e+06	2.03472e+06	2.77904e+06	1.94618e+06	3122393	1.95668e+06	2.05576e+06	2238767	2.08204e+06	2.25427e+06	positive	Annotate in FrAnK	L-Alpha-aminobutyric acid;(S)-2-Aminobutanoate;2S-amino-butanoic acid;D-Alpha-aminobutyric acid;D-2-Aminobutyrate;2R-amino-butanoic acid;Dimethylglycine;N,N-Dimethylglycine;Gamma-Aminobutyric acid;4-Aminobutanoate;4-amino-butanoic acid;O-Acetylethanolamine;2-Aminoisobutyric acid;2-Amino-2-methylpropanoate;2-amino-isobutyric acid;Ethylene oxide/propylene oxide copolymer (avg m w 9,760 - 13,200);Et…	QWCKQJZIFLGMSD-VKHMYHEASA-N,QWCKQJZIFLGMSD-VKHMYHEASA-N,QWCKQJZIFLGMSD-VKHMYHEASA-N,QWCKQJZIFLGMSD-GSVOUGTGSA-N,QWCKQJZIFLGMSD-GSVOUGTGSA-N,QWCKQJZIFLGMSD-GSVOUGTGSA-N,FFDGPVCHZBVARC-UHFFFAOYSA-N,FFDGPVCHZBVARC-UHFFFAOYSA-N,BTCSSZJGUNDROE-UHFFFAOYSA-N,BTCSSZJGUNDROE-UHFFFAOYSA-N,BTCSSZJGUNDROE-UHFFFAOYSA-N,HBVZRPAKZOLBPL-UHFFFAOYSA-N,FUOOLUPWFVMBKG-UHFFFAOYSA-N,FUOOLUPWFVMBKG-UHFFFAOYSA-N,FUOOLUP…	HMDB00452,C02356,LMFA01100034,HMDB00650,C02261,LMFA01100043,HMDB00092,C01026,HMDB00112,C00334,LMFA01100039,HMDB38394,HMDB01906,C03665,LMFA01100053,HMDB32262,C01380,C15588,HMDB02299,C01205,LMFA01100049,HMDB41945,C11735,HMDB02166,C03284,LMFA01100050,HMDB31654,HMDB31329,HMDB31430,HMDB03911,C05145,LMFA01100054,C19514,C11109,C02721	annotated
30	13824355	55032388	24764490	31786286	7103248	17396502	12209608	44638300	16277496	16254472	21577206	17728316	24705362	23787418	24986254	49008796	48304208	16242768	22179286	60960456	79462744	37816668	5563290	18502634	19536046	7591559	10116475	17928546	16181155	8491618	13297927	30830520	28937098	17986008	positive	Annotate in FrAnK	Isoleucyl-Proline;L-isoleucyl-L-proline ;Leucyl-Proline;L-leucyl-L-proline ;Polyethylene glycol;8-Amino-7-oxononanoate;7-oxo-8-amino-nonanoic acid;N-Heptanoylglycine;(E)-2-Butenyl-4-methyl-threonine	BBIXOODYWPFNDT-UHFFFAOYSA-N,BBIXOODYWPFNDT-UHFFFAOYSA-N,VTJUNIYRYIAIHF-UHFFFAOYSA-N,VTJUNIYRYIAIHF-UHFFFAOYSA-N,GUAHPAJOXVYFON-UHFFFAOYSA-N,GUAHPAJOXVYFON-UHFFFAOYSA-N,GUAHPAJOXVYFON-UHFFFAOYSA-N,RNFCYFVPNIXAHP-UHFFFAOYSA-N,RPALEGQGCGCFCX-FIWMUJSFSA-N	HMDB28915,HMDB11174,HMDB28937,HMDB11175,HMDB37790,C01092,LMFA01060168,HMDB13010,C12029	annotated
31	37885880	33597656	36217020	33767072	33342668	44639072	46464032	73759832	36909556	36733808	68724768	31949228	65907352	9567398	24596250	10158527	76365080	32887894	70231576	47026516	76764904	34195832	15699432	23971296	25241528	15141143	21353218	30644068	30360892	26620976	19300520	39942456	40292028	20569994	positive	Annotate in FrAnK				annotated
32	9583044	5.25994e+06	7821124	13919637	14933872	21043092	18574440	34211500	15558107	18614566	35323604	5659531	32672340	4481545	11484764	4573818	36088124	16605666	40334320	23548020	45444732	11164819	5234882	7.32423e+06	9116985	6164562	8595004	11490539	10102685	11681340	6354292	13248507	16679120	9232561	positive	Annotate in FrAnK				annotated
33	1.00712e+06	1.02339e+06	967534	701423	1.07943e+06	1675593	1.48349e+06	3.21453e+06	1127281	1.13998e+06	3154579	830191	2.54265e+06	174269	489102	81088.1	3880648	809829	3.47395e+06	2.18312e+06	3914270	1.41755e+06	302712	564388	537619	213164	496138	645166	753424	845625	339296	706481	992959	478056	positive	No Fragments	Metaldehyde;L-Cladinose;6,8-dihydroxy-octanoic acid	GKKDCARASOJPNG-UHFFFAOYSA-N,AJSDVNKVGFVAQU-BIIVOSGPSA-N,LJWTVHKBGBUURN-UHFFFAOYSA-N	C18744,C11917,LMFA01050228	annotated
34	875656	652783	830038	867717	802590	982168	1.11668e+06	1167372	934887	900903	1.30068e+06	751992	1.55004e+06	569778	752050	768779	986778	744124	1228509	1.09208e+06	888706	1.05773e+06	605475	693572	778102	730876	692911	708546	836958	739189	758302	900852	924583	651530	positive	No Fragments	2-(Octylthio)ethanol	KXPXKNBDCUOENF-UHFFFAOYSA-N	C18863	annotated
35	851520	617224	701387	639190	795376	651155	1.07218e+06	1082239	854932	847836	1.08705e+06	703218	1.15428e+06	332504	525477	320786	1.53311e+06	603304	1.33139e+06	1.23457e+06	1277523	1444483	367134	584632	550657	377358	487811	597203	694489	679886	557403	637048	822689	562194	positive	Annotate in FrAnK				annotated
36	227951	237225	237737	238252	524701	719298	372166	760804	448241	624587	888509	200189	670743	273413	371983	154732	626749	448111	1.23535e+06	938126	1.13712e+06	395414	252245	345094	268393	191130	366340	355321	306475	571633	243349	174857	374408	442919	positive	Annotate in FrAnK				annotated
37	105425	81708.3	101554	167784	228807	289686	310086	431532	216840	223819	313207	86897	350900	86314.4	145145	73559.5	421065	179343	447800	433222	607241	231048	78556.5	127395	130378	108843	160566	135226	134930	192005	122561	130034	154925	125737	positive	No Fragments	N-Acetoxymethylflindersine;N-cis-Caffeoyltyramine;N-trans-p-Coumaroyloctopamine;2,3,9,10-Tetrahydroxyberbine;N2,N5-Dibenzoyl-L-ornithine	JXPDGNCKRXEJET-UHFFFAOYSA-N,VSHUQLRHTJOKTA-XBXARRHUSA-N,VATOSFCFMOPAHX-XCVCLJGOSA-N,TVKAUFJQMRSZFH-UHFFFAOYSA-N,NTRBNFOLBJWRAO-INIZCTEOSA-N	HMDB39879,HMDB33026,HMDB32804,C12330,C03712	annotated
38	25793556	13538181	12792101	21874708	15331293	13318460	18111848	15678833	14679310	11366316	25426364	48978272	63488860	4879040	41854316	9900456	44163104	12924760	23684918	4.10828e+06	15924702	29387266	28364354	23094916	40391412	56225052	26920254	50924436	75535296	24107398	35976276	70948224	33431370	15992478	positive	Annotate in FrAnK	5-Hydroxyindoleacetic acid;5-Hydroxyindoleacetate;Nalidixic Acid;Nalidixic acid;xi-2,3-Dihydro-2-oxo-1H-indole-3-acetic acid;5-Phenyl-1,3-oxazinane-2,4-dione;5-Phenyl-1,3-oxazinane-2,4-dione;Phenobarbital;Phenobarbital;Oxabetrinil;5,6-Dihydroxy-3-methyl-2-oxo-1,2-dihydroquinoline	DUUGKQCEGZLZNO-UHFFFAOYSA-N,DUUGKQCEGZLZNO-UHFFFAOYSA-N,MHWLWQUZZRMNGJ-UHFFFAOYSA-N,MHWLWQUZZRMNGJ-UHFFFAOYSA-N,ILGMGHZPXRDCCS-UHFFFAOYSA-N,YPIQXPKZXKWWSZ-UHFFFAOYSA-N,YPIQXPKZXKWWSZ-UHFFFAOYSA-N,DDBREPKUVSBGFI-UHFFFAOYSA-N,DDBREPKUVSBGFI-UHFFFAOYSA-N,WFVUIONFJOAYPK-KAMYIIQDSA-N,IYHQVDIUZANYNW-UHFFFAOYSA-N	HMDB00763,C05635,HMDB14917,C05079,HMDB35514,HMDB60400,C16596,HMDB15305,C07434,C18878,C06725	annotated
39	11987198	7251618	7.78868e+06	19660426	6.33465e+06	9817030	12214346	70186376	9656897	5061822	7.40813e+06	12453524	4286625	4.47592e+06	8.34508e+06	5.00357e+06	3.07161e+06	10302591	3.35068e+06	2.45235e+06	4234455	803426	1.78333e+06	2.16674e+06	4883935	2.30367e+06	4327765	3.20933e+06	4786532	19498154	2863935	7.51119e+06	6.77969e+06	3597253	positive	Annotate in FrAnK	Cytosine;Cytosine	OPTASPLRGRRNAP-UHFFFAOYSA-N,OPTASPLRGRRNAP-UHFFFAOYSA-N	HMDB00630,C00380	annotated
40	525076	359716	386000	964922	313342	497120	604607	997851	466547	245387	358443	605447	185382	208535	392976	219833	165757	572546	160244	145199	263620	NA	86393.3	115010	238808	111072	219698	205585	305249	994538	158593	454930	397103	196870	positive	No Fragments	Captopril	FAKRSMQSSFJEIM-RQJHMYQMSA-N	HMDB15328	annotated
41	5679159	6.25909e+06	3416422	7.39304e+06	4537941	11770604	2.39037e+06	9352316	3.2619e+06	6.79827e+06	12901526	63700688	7.15583e+06	2.87592e+06	18447248	23872666	8862521	2.68098e+06	14914683	2143609	4.66003e+06	12819535	2.4363e+06	2911452	1.26529e+06	1.80992e+06	5.24832e+06	1.05356e+06	1.05043e+06	3.55899e+06	4.09443e+06	2.89989e+06	1.70609e+06	4.14361e+06	positive	Annotate in FrAnK	Neurine;Choline	NIPLIJLVGZCKMP-UHFFFAOYSA-M,OEYIOHPDSNJKLS-UHFFFAOYSA-N	HMDB31259,Stds2_2_15JAN20_20200226_161937_40	identified
42	406695	594531	495094	862905	1.19986e+06	452168	1.01753e+06	586338	735738	1.1325e+06	606354	724836	644684	1.59136e+06	786326	710555	441487	548181	553071	246276	429010	80944	3002097	1553189	297090	4.63982e+06	2.3588e+06	1.01735e+06	59281604	286228	2.21275e+06	3412925	390905	945142	positive	Trigonelline (C7H7NO2) Prob = 98.9300000000	Trigonelline;N-Methylnicotinate;Protoanemonin;Protoanemonin;2-Pyridylacetic acid;m-Aminobenzoic acid;p-Aminobenzoic acid;4-Aminobenzoate;3-Pyridylacetic acid;Salicylamide;2-Aminobenzoic acid;Anthranilate;Methyl nicotinate;2-Furancarboxaldehyde;Furfural;3-Nitrotoluene;2-Nitrotoluene;4-Nitrotoluene	WWNNZCOKKKDOPX-UHFFFAOYSA-N,WWNNZCOKKKDOPX-UHFFFAOYSA-N,RNYZJZKPGHQTJR-UHFFFAOYSA-N,RNYZJZKPGHQTJR-UHFFFAOYSA-N,BPSNETAIJADFTO-UHFFFAOYSA-N,XFDUHJPVQKIXHO-UHFFFAOYSA-N,ALYNCZNDIQEVRV-UHFFFAOYSA-N,ALYNCZNDIQEVRV-UHFFFAOYSA-N,WGNUNYPERJMVRM-UHFFFAOYSA-N,SKZKKFZAGNVIMN-UHFFFAOYSA-N,RWZYAGGXGHYGMB-UHFFFAOYSA-N,RWZYAGGXGHYGMB-UHFFFAOYSA-N,YNBADRVTZLEFNH-UHFFFAOYSA-N,HYBBIBNJHNGZAN-UHFFFAOYSA-N,HYBBIBN…	HMDB00875,C01004,HMDB60503,C07090,HMDB60722,HMDB01891,HMDB01392,C00568,HMDB01538,HMDB15687,HMDB01123,C00108,HMDB29806,HMDB32914,C14279,C19486,C19597,C14394	annotated+fragment
43	6.33273e+06	5517837	20436706	49239648	9711238	7844186	10993847	30849004	12902593	21442012	38415824	10976079	3.40775e+06	9374215	30075910	15066988	12566361	12710438	24124594	4242001	27646534	18055108	2.4226e+06	5.99774e+06	5.63695e+06	4861945	4765877	3.46552e+06	4.94749e+06	3.07512e+06	7017143	8899988	7.55929e+06	7.08287e+06	positive	Annotate in FrAnK	1,2-Diacylglycerol-LD-PI-pool	DGTNSSLYPYDJGL-UHFFFAOYSA-N	HMDB62270	annotated
44	4.63943e+06	3.64863e+06	13971217	33308652	6638896	5.10276e+06	7262338	20515116	8574305	14587045	25229458	7422904	2.29536e+06	6289561	20082374	10009877	8088674	8.15832e+06	15752904	2.76844e+06	17836770	12836543	1750823	4315131	4135349	3.42716e+06	3.2441e+06	2.57582e+06	3870438	2.03583e+06	5.06948e+06	7040207	5106402	4.38456e+06	positive	Annotate in FrAnK	Aminosalicylic Acid;4-Aminosalicylate;Mesalazine;6-Methoxy-pyridine-3-carboxylic acid;Pyridylacetylglycine;2-Nitro-p-cresol;4-Aminohippuric acid;3-Aminosalicylic acid;3-Hydroxyanthranilic acid;3-Hydroxyanthranilate;1-Carbapen-2-em-3-carboxylic acid;o-Hydroxylaminobenzoate;4-Nitroanisole;2-Nitroanisole;Salicylhydroxamic acid;3-Hydroxy-2-methylpyridine-5-carboxylate;3-Amino-5-hydroxybenzoate;3-Amin…	WUBBRNOQWQTFEX-UHFFFAOYSA-N,WUBBRNOQWQTFEX-UHFFFAOYSA-N,KBOPZPXVLCULAV-UHFFFAOYSA-N,NVDJVEQITUWZDT-UHFFFAOYSA-N,CWRPZJWABUTVME-UHFFFAOYSA-N,SYDNSSSQVSOXTN-UHFFFAOYSA-N,HSMNQINEKMPTIC-UHFFFAOYSA-N,IQGMRVWUTCYCST-UHFFFAOYSA-N,WJXSWCUQABXPFS-UHFFFAOYSA-N,WJXSWCUQABXPFS-UHFFFAOYSA-N,BSIMZHVOQZIAOY-SCSAIBSYSA-N,JKRIWPXSEMPTNP-UHFFFAOYSA-N,BNUHAJGCKIQFGE-UHFFFAOYSA-N,CFBYEGUGFPZCNF-UHFFFAOYSA-N,HBROZNQ…	HMDB14378,C02518,HMDB14389,HMDB59749,HMDB59723,HMDB59811,HMDB01867,HMDB01972,HMDB01476,C00632,C06669,C16235,C07555,C19270,C11343,C01270,C12107,C12115	annotated
45	9847058	3717602	13065899	16774576	7.88941e+06	11603155	7.88088e+06	3.29454e+06	10409193	4.13118e+06	4398674	15546109	33440732	17251356	3.1208e+06	3.75616e+06	7402710	5127439	2.52023e+06	729217	10566771	2984179	6.66157e+06	10017897	9662151	7.35664e+06	14656471	7.9598e+06	46343036	4950841	9387254	20508172	7711660	10482996	positive	Annotate in FrAnK	Homocitrulline;L-Homocitrulline;N(tele)-methylhistaminium	XIGSAGMEBXLVJJ-YFKPBYRVSA-N,XIGSAGMEBXLVJJ-YFKPBYRVSA-N,FHQDWPCFSJMNCT-UHFFFAOYSA-O	HMDB00679,C02427,HMDB62574	annotated
46	2752804	2.08477e+06	4281454	4379131	3.0039e+06	3.10513e+06	2840392	3.59443e+06	5.68852e+06	3.1391e+06	9941306	45308456	5527569	2.95305e+06	4.91565e+06	4.04067e+06	20812624	33700348	3.47394e+06	1.56562e+06	4686507	2.11856e+06	2.07722e+06	2.27018e+06	3.75188e+06	2.3271e+06	3.25273e+06	5.78994e+06	6.08921e+06	2966311	2400802	5.07188e+06	4305747	5.32995e+06	positive	Annotate in FrAnK	Mannitol;Mannitol;Galactitol;Galactitol;Sorbitol;D-Sorbitol;L-Iditol;L-Iditol;L-Glucitol;D-Iditol	FBPFZTCFMRRESA-KVTDHHQDSA-N,FBPFZTCFMRRESA-KVTDHHQDSA-N,FBPFZTCFMRRESA-GUCUJZIJSA-N,FBPFZTCFMRRESA-GUCUJZIJSA-N,FBPFZTCFMRRESA-JGWLITMVSA-N,FBPFZTCFMRRESA-JGWLITMVSA-N,FBPFZTCFMRRESA-UNTFVMJOSA-N,FBPFZTCFMRRESA-UNTFVMJOSA-N,FBPFZTCFMRRESA-FSIIMWSLSA-N,FBPFZTCFMRRESA-ZXXMMSQZSA-N	HMDB00765,C00392,HMDB00107,C01697,HMDB00247,C00794,HMDB11632,C01507,C01722,C01489	annotated
47	43272352	3.41374e+06	10330053	10467661	13380598	13433296	15461870	21085210	18081144	12724049	16832224	17856318	33029678	3.98912e+06	15277560	12122596	10941749	9314120	43932132	5038087	34200776	12649320	2.21775e+06	4.22755e+06	9958016	2494605	4.77864e+06	7.60553e+06	7805667	3.65422e+06	3.53979e+06	18513476	13327703	4483135	positive	Annotate in FrAnK	L-Glutamine;L-Glutamine;L-Glutamine;L-Serine;L-Serine;Alanyl-Glycine;Alanylglycine;Ureidoisobutyric acid;3-Ureidoisobutyrate;Protein serine;DL-Serine;2-Amino-3-hydroxypropanoic acid;D-Glutamine;D-Glutamine;D-Serine;D-Serine;Glutamine;Isoglutamine	ZDXPYRJPNDTMRX-VKHMYHEASA-N,ZDXPYRJPNDTMRX-VKHMYHEASA-N,ZDXPYRJPNDTMRX-VKHMYHEASA-N,MTCFGRXMJLQNBG-REOHCLBHSA-N,MTCFGRXMJLQNBG-REOHCLBHSA-N,CXISPYVYMQWFLE-UHFFFAOYSA-N,CXISPYVYMQWFLE-UHFFFAOYSA-N,PHENTZNALBMCQD-UHFFFAOYSA-N,PHENTZNALBMCQD-UHFFFAOYSA-N,MTCFGRXMJLQNBG-UHFFFAOYSA-N,MTCFGRXMJLQNBG-UHFFFAOYSA-N,MTCFGRXMJLQNBG-UHFFFAOYSA-N,ZDXPYRJPNDTMRX-GSVOUGTGSA-N,ZDXPYRJPNDTMRX-GSVOUGTGSA-N,MTCFGRX…	HMDB00641,C00064,Stds1_2_15JAN20_20200226_161858_26,HMDB00187,C00065,HMDB28687,HMDB06899,HMDB02031,C05100,HMDB62263,C00716,LMFA01100045,HMDB03423,C00819,HMDB03406,C00740,C00303,C16673	identified
48	2483196	326431	620183	233032	1.05049e+06	1.03654e+06	1019845	1.47262e+06	1.05719e+06	910587	1.39279e+06	1.1958e+06	997218	631328	1.26341e+06	945099	855833	627371	3.10292e+06	231164	2.0922e+06	985657	187262	185915	536021	153849	395973	464179	552365	251469	265291	690515	991338	326533	positive	Annotate in FrAnK				annotated
49	1.80841e+06	158859	366110	423665	577083	562447	600948	898236	695778	494100	791453	629519	1.2258e+06	158535	542880	391620	393614	390620	1.64688e+06	250997	1.44472e+06	485568	85106.3	131372	397802	103083	204375	295320	287935	100265	130694	728931	504729	201790	positive	No Fragments	Pyrrolidonecarboxylic acid;5-Oxoprolinate;Pyroglutamic acid;Pidolic acid;N-Acryloylglycine;Pyrroline hydroxycarboxylic acid;dimethadione;1-Pyrroline-4-hydroxy-2-carboxylate;1-Pyrroline-4-hydroxy-2-carboxylate;(3R,5S)-1-pyrroline-3-hydroxy-5-carboxylic Acid;L-1-Pyrroline-3-hydroxy-5-carboxylate;N-Nitrosoguvacoline;4-Oxoproline;5-Oxo-D-proline	ODHCTXKNWHHXJC-UHFFFAOYSA-N,ODHCTXKNWHHXJC-UHFFFAOYSA-N,ODHCTXKNWHHXJC-VKHMYHEASA-N,ODHCTXKNWHHXJC-VKHMYHEASA-N,LZCXCXDOGAEFQX-UHFFFAOYSA-N,WFOFKRKDDKGRIK-UHFFFAOYSA-N,JYJFNDQBESEHJQ-UHFFFAOYSA-N,AOMLMYXPXUTBQH-UHFFFAOYSA-N,AOMLMYXPXUTBQH-UHFFFAOYSA-N,WFOFKRKDDKGRIK-DMTCNVIQSA-N,WFOFKRKDDKGRIK-DMTCNVIQSA-N,NXEUEKXJAAVKCT-UHFFFAOYSA-N,HFXAFXVXPMUQCQ-BYPYZUCNSA-N,ODHCTXKNWHHXJC-GSVOUGTGSA-N	HMDB00805,HMDB60262,HMDB00267,C01879,HMDB01843,HMDB01369,HMDB61093,HMDB02234,C04282,HMDB62585,C04281,C19482,C01877,C02237	annotated
50	190116	11626284	5775315	6.28303e+06	2.16916e+06	10160456	2.26736e+06	24126532	10070209	6669023	4129882	863326	43131440	13276467	20201184	15209469	21124542	14438976	8599361	6.99943e+06	16253381	12111732	9904146	15789757	14675168	16639164	8570858	12416136	2.13275e+06	1.32198e+06	15035088	16616302	7769534	15866038	positive	Taurine (C2H7NO3S) Prob = 88.3400000000	Taurine;Taurine;Taurine	XOAAWQZATWQOTB-UHFFFAOYSA-N,XOAAWQZATWQOTB-UHFFFAOYSA-N,XOAAWQZATWQOTB-UHFFFAOYSA-N	HMDB00251,C00245,Stds1_2_15JAN20_20200226_161858_27	identified+fragment
51	NA	188373	123206	NA	44453.6	296538	NA	393787	159842	91969.1	61205.8	NA	342052	302765	352688	237105	280319	273301	136163	160515	310891	293682	198160	128909	214188	248276	159957	211130	26895.3	12920.1	186443	152821	136906	192573	positive	Annotate in FrAnK	Anthragallol;Purpurin	AHKDJQYHVWSRLT-UHFFFAOYSA-N,BBNQQADTFFCFGB-UHFFFAOYSA-N	C10297,C10395	annotated
52	NA	89350.2	42463.4	37561.2	16962.1	64493.3	30151	164138	84194.4	43712.2	24645.1	NA	336469	98782.6	141522	111513	198525	109716	73580.9	62469.4	115312	90488	66940.6	102020	103758	123058	59651.9	108426	21467.4	14631.9	102686	126218	60145.7	111911	positive	No Fragments	3-Acetylthiophene;2-Acetylthiophene;5-Methyl-2-thiophenecarboxaldehyde	RNIDWJDZNNVFDY-UHFFFAOYSA-N,WYJOVVXUZNRJQY-UHFFFAOYSA-N,VAUMDUIUEPIGHM-UHFFFAOYSA-N	HMDB33134,HMDB33133,HMDB32431	annotated
53	NA	90388.4	59440.9	NA	17415.5	115345	NA	293270	62833.8	46537	29081.8	NA	244555	159985	205796	122017	182490	193533	44003.8	72174.7	218956	133976	90104.8	42068	163898	99582.2	66461.7	116253	NA	NA	112666	101373	71049.4	62350.1	positive	No Fragments				annotated
54	24554254	15801859	28096888	39283668	12427026	21369456	42629748	32135696	20388124	17928790	23547026	25500400	24713648	9239121	21380026	28385640	37978832	19361402	25369584	8942163	26647434	14285517	4465057	8960657	14008766	5299821	10922019	9970073	14444888	10489795	8035075	21364512	25005414	13914276	positive	Annotate in FrAnK	1-Methylhypoxanthine ;7-Methylhypoxanthine	KIQMCGMHGVXDFW-UHFFFAOYSA-N,CBQMKYHLDADRLN-UHFFFAOYSA-N	HMDB13141,HMDB03162	annotated
55	11331498	6.9782e+06	12035358	16880084	5.46354e+06	9798356	18812988	14183729	9107496	7.6755e+06	10283167	10754541	10662940	4.21856e+06	9602026	12900837	16030485	8346115	10672934	3.59005e+06	11455758	5.67258e+06	2.06489e+06	4049602	6629568	2191250	4.81979e+06	4.27406e+06	5.98886e+06	4.62754e+06	3.62885e+06	9315774	10856805	6.44636e+06	positive	Annotate in FrAnK	1-Methylinosine;8-Oxocoformycin	WJNGQIYEQLPJMN-IOSLPCCCSA-N,PICFAMQFTUCMDC-PNHWDRBUSA-N	HMDB02721,C02243	annotated
56	9095449	6357634	8963045	15477517	4546476	7.3399e+06	12934080	9780973	7293989	6.2793e+06	7533253	8350526	7.73282e+06	3.45143e+06	6.84248e+06	10063271	9911078	5.64055e+06	7313882	2.86087e+06	7.98992e+06	4.16572e+06	2.31828e+06	3.63261e+06	5651910	2.29704e+06	4.17879e+06	4.58512e+06	5.10074e+06	3.72132e+06	3.43206e+06	8085281	9146545	6507491	positive	Annotate in FrAnK	Histidinyl-Aspartate;N2,N2-Dimethylguanosine;Aspartyl-Histidine;1,7-Dimethylguanosine;6-Hydroxyl-1,6-dihydropurine ribonucleoside	MDCTVRUPVLZSPG-UHFFFAOYSA-N,RSPURTUNRHNVGF-IOSLPCCCSA-N,HSPSXROIMXIJQW-UHFFFAOYSA-N,AISVAXNALHBFPC-IOSLPCCCSA-N,WGRXVKRHIMUTPD-HRNNJVHXSA-N	HMDB28881,HMDB04824,HMDB28755,HMDB01961,C04583	annotated
57	2797279	2043558	3061345	5088043	1.49336e+06	2.41205e+06	4.48177e+06	3.21061e+06	2.37894e+06	2.05535e+06	2.46316e+06	2.78019e+06	2.60651e+06	1.0642e+06	2187451	3337658	3.42729e+06	1873503	2.35037e+06	957878	2.52009e+06	1.32999e+06	715933	1.16996e+06	1.82902e+06	1063437	1.43198e+06	1.51712e+06	1802536	1.21377e+06	1.12798e+06	2.7739e+06	3.13226e+06	2.12163e+06	positive	Annotate in FrAnK	7-Aminomethyl-7-carbaguanine;7-Aminomethyl-7-carbaguanine;8-Hydroxypurine	MEYMBLGOKYDGLZ-UHFFFAOYSA-N,MEYMBLGOKYDGLZ-UHFFFAOYSA-N,GIKQOZJNGHZXSN-UHFFFAOYSA-N	HMDB11690,C16675,HMDB12182	annotated
58	18380314	14000367	13638824	10087922	13053898	15343371	13782838	16864672	30050734	11562872	8878481	10836126	21654540	11006659	27509796	7.06606e+06	8376008	12541977	12306572	12105079	19182468	9931487	8825199	16431106	12406704	13860915	20235630	27376170	18591170	41018432	21115516	9029981	14325424	12347706	positive	Annotate in FrAnK	(Z)-11-Eicosen-1-ol;11E-Eicosen-1-ol;Phytol;Phytol;Phytol;Thromboxane;15Z-Eicosen-1-ol;Eicosanal;11Z-eicosen-1-ol;6,14-Dimethyloctadecan-2-one;Phytanal	QYOZAXQSDUAPDS-MDZDMXLPSA-N,QYOZAXQSDUAPDS-MDZDMXLPSA-N,BOTWFXYSPFMFNR-PYDDKJGSSA-N,BOTWFXYSPFMFNR-PYDDKJGSSA-N,BOTWFXYSPFMFNR-PYDDKJGSSA-N,RZWIIPASKMUIAC-VQTJNVASSA-N,YFYDQSFDJVMUOJ-WAYWQWQTSA-N,FWBUWJHWAKTPHI-UHFFFAOYSA-N,QYOZAXQSDUAPDS-KTKRTIGZSA-N,HKRYKDQSFPAHCR-UHFFFAOYSA-N,LISGFRBQPTUNBA-LEAGNCFPSA-N	HMDB34933,LMFA05000219,HMDB02019,C01389,LMPR0104010002,HMDB03208,LMFA05000220,LMFA06000250,LMFA05000051,LMFA12000201,LMPR0104010027	annotated
59	2108550	1234176	1.2946e+06	735707	1.17332e+06	1.53164e+06	1.32803e+06	1.7767e+06	4649440	878800	548713	848647	2.71803e+06	804855	4.16699e+06	377889	482761	1.07361e+06	895134	995868	2.18049e+06	721338	570683	1.59891e+06	1.11873e+06	1.20981e+06	2.58345e+06	4.07348e+06	2210658	7278910	2.66814e+06	625539	1.32166e+06	966994	positive	Annotate in FrAnK				annotated
60	156858	116766	80519.2	67478	55764.1	144313	82710.9	133965	189812	128044	52470.4	73963.1	225486	87218.4	216774	29230.9	68153.3	71611.6	58576.6	185240	132782	47090.1	60250.3	165578	156643	149913	104269	171452	81870.2	776537	161860	38479.2	172368	117772	positive	No Fragments				annotated
61	154948	123647	78439.6	76557.1	126773	203388	117873	146662	141788	98687.1	73762.3	108677	222979	127093	196858	86506.4	84200.3	107809	92679.4	140465	176393	130570	86644.8	115316	106660	189965	126978	148595	143087	471778	187505	88001.2	151488	101635	positive	No Fragments	N-Oleoyl GABA;N-oleoyl GABA;2-Oxophytanate;PGE2alpha dimethyl amine;3-oxo-eicosanoic acid;2-oxo-eicosanoic acid;19-oxo-eicosanoic acid;Lesquerolic acid;14R-hydroxy-11Z-eicosenoic acid;14R-hydroxy-11E-eicosenoic acid;2-oxophytanic acid	NFYDTZXYPVTQHJ-KTKRTIGZSA-N,NFYDTZXYPVTQHJ-KTKRTIGZSA-N,CQJGVSCAFSXDSB-KURKYZTESA-N,VNLQPSLXSAMMMJ-PIOKUXGXSA-N,MZPZMTFDSVTILM-UHFFFAOYSA-N,PQDRWMYDXMMMBP-UHFFFAOYSA-N,HFBZWKDJHBQKOO-UHFFFAOYSA-N,OONXYOAWMIVMCI-KAMYIIQDSA-N,OONXYOAWMIVMCI-KWRJMZDGSA-N,OONXYOAWMIVMCI-FIIODCPWSA-N,CQJGVSCAFSXDSB-UHFFFAOYSA-N	HMDB62335,LMFA08020104,C02117,LMFA03010114,LMFA01060134,LMFA01060133,LMFA01060132,LMFA01050117,LMFA01050257,LMFA01050256,LMPR0104010016	annotated
62	44230.3	29721.4	22093.7	22048.1	25869.3	43684.9	28078.2	40383.1	45617.4	32859.9	13629.1	20673.5	53750.8	33956.9	53335.7	22506.4	22439.7	21780.7	22915.5	29417.4	46627.4	37479.2	18262.9	25745.9	31262.7	40620.2	26830	42176.4	34427.4	102106	38933	16455.1	32770.2	28676.1	positive	No Fragments	Tridihexethyl;Tridihexethyl;PGE1 alcohol;PGF2alpha alcohol;11-deoxy-PGF1a;11-deoxy-PGF1b;PGF2alpha dimethyl amide;11,12-DiHETrE-EA;8,9-DiHETrE-EA;14,15-DiHETrE-EA;5,6-DiHETrE-EA;15S-HpEDE	NPRHVSBSZMAEIN-UHFFFAOYSA-N,NPRHVSBSZMAEIN-UHFFFAOYSA-N,CMHCOGHTKXUQKW-KOAZGICHSA-N,QYBXRFWLQYXAPC-LFZNYWNYSA-N,HYBPXYQCXNOTFK-DUSCRHDRSA-N,HYBPXYQCXNOTFK-JLNUFZAQSA-N,QGAWKBHDDFBNMX-GWSKAPOCSA-N,WYSZRDPBSSHJLF-KROJNAHFSA-N,VBCWCYKNZSTKQW-TYAUOURKSA-N,ZHCWBIFELSAWPF-ILYOTBPNSA-N,BQQNTPYZRYHULM-QNEBEIHSSA-N,KEXNVBSLXJLOPR-XMSPSUPSSA-N	HMDB14648,C07861,LMFA03010053,LMFA03010113,LMFA03010068,LMFA03010070,LMFA03010074,LMFA08040036,LMFA08040030,LMFA08040031,LMFA08040029,LMFA01040030	annotated
63	27824.7	26263.4	34663.8	19881.7	26268.5	38373	17814	37992.4	46468.9	26169.2	15767.5	16550.3	46142.3	25745.2	51632.4	16445	31832.4	31404.8	26159.8	27787.5	37324.3	20064.8	21902.1	32808.2	40254.8	32418	53014.1	39397.9	46606.7	54988.7	39568	20067.7	39172.9	27477.2	positive	No Fragments				annotated
64	15717172	5661770	25042952	27258140	9262569	8538503	22858148	8763006	14417618	10568061	30322624	13201643	21674638	9046696	6766621	15321358	28553414	6.74836e+06	19001180	1.6613e+06	12792581	5288277	4759217	4792890	14272681	4273224	7.17831e+06	8885791	9975731	5519421	7430174	40502808	16148037	9665574	positive	Annotate in FrAnK	5-Aminopentanal;5-Aminopentanal;N-butylformamide;3-Methylbutyraldehyde oxime;(E)-2-Methylbutanal oxime;(Z)-2-Methylbutanal oxime;4-Methylaminobutanal;Pentanamide;pentanamide;2-Methylpropanal O-methyloxime	SZBGXBOFCGNPEU-UHFFFAOYSA-N,SZBGXBOFCGNPEU-UHFFFAOYSA-N,QQGNLKJAIVSNCO-UHFFFAOYSA-N,JAUPRNSQRRCCRR-GQCTYLIASA-N,SEWWFHKIKWFJNV-WHEKYOLUSA-N,SEWWFHKIKWFJNV-YIWIKUPCSA-N,PJZBKCVVFPTFAW-UHFFFAOYSA-N,IPWFJLQDVFKJDU-UHFFFAOYSA-N,IPWFJLQDVFKJDU-UHFFFAOYSA-N,BWDHKWDASNPZLC-GQCTYLIASA-N	HMDB12815,C12455,HMDB62600,C17255,C19491,C20312,C10974,C01842,LMFA08010002,C03982	annotated
65	3.31555e+06	29102682	4840115	3.95645e+06	2971455	3.56417e+06	3.60164e+06	5.34558e+06	3.46382e+06	3.18512e+06	2.66239e+06	4340332	5.49598e+06	24538844	34550564	39559624	34967304	4.96506e+06	36003068	21848700	9924415	24299580	3.96715e+06	2.473e+06	3.55977e+06	4256613	4.00924e+06	4040593	4.0717e+06	1.39936e+06	4829290	6.44915e+06	2.58271e+06	1381073	positive	Annotate in FrAnK	Beta-Alanine;beta-Alanine;beta-Alanine;L-Alanine;L-Alanine;L-Alanine;Sarcosine;Sarcosine;D-Alanine;D-Alanine;Ethyl carbamate;Urethane;(alpha-D-mannosyl)7-beta-D-mannosyl-diacetylchitobiosyl-L-asparagine, isoform A (protein);Alanine;HMMF;2-Nitropropane	UCMIRNVEIXFBKS-UHFFFAOYSA-N,UCMIRNVEIXFBKS-UHFFFAOYSA-N,UCMIRNVEIXFBKS-UHFFFAOYSA-N,QNAYBMKLOCPYGJ-REOHCLBHSA-N,QNAYBMKLOCPYGJ-REOHCLBHSA-N,QNAYBMKLOCPYGJ-REOHCLBHSA-N,FSYKKLYZXJSNPZ-UHFFFAOYSA-N,FSYKKLYZXJSNPZ-UHFFFAOYSA-N,QNAYBMKLOCPYGJ-UWTATZPHSA-N,QNAYBMKLOCPYGJ-UWTATZPHSA-N,JOYRKODLDBILNP-UHFFFAOYSA-N,JOYRKODLDBILNP-UHFFFAOYSA-N,QNAYBMKLOCPYGJ-UHFFFAOYSA-N,QNAYBMKLOCPYGJ-UHFFFAOYSA-N,KOCFTAD…	HMDB00056,C00099,Stds1_2_15JAN20_20200226_161858_30,HMDB00161,C00041,Stds2_2_15JAN20_20200226_161937_32,HMDB00271,C00213,HMDB01310,C00133,HMDB31219,C01537,HMDB62251,C01401,C11488,C02116	identified
66	308783	5942092	504567	202034	412465	91160.3	363626	250578	141846	223493	123694	725859	90008.4	5.75547e+06	6.06826e+06	5552583	4412078	464549	9861208	3.3942e+06	227619	3872776	186938	100147	224059	85233.2	165511	182039	206368	40350.3	145374	242053	170885	62407	positive	Annotate in FrAnK	Creatine;Creatine;Beta-Guanidinopropionic acid;3-Guanidinopropanoate;alpha-Hydroxy-NDMA;N-(Hydroxymethyl)urea;Methylazoxymethanol	CVSVTCORWBXHQV-UHFFFAOYSA-N,CVSVTCORWBXHQV-UHFFFAOYSA-N,KMXXSJLYVJEBHI-UHFFFAOYSA-N,KMXXSJLYVJEBHI-UHFFFAOYSA-N,CDKXZKUBCGJTDG-UHFFFAOYSA-N,VGGLHLAESQEWCR-UHFFFAOYSA-N,BJNBRIBHKLJMAG-ARJAWSKDSA-N	HMDB00064,C00300,HMDB13222,C03065,C20301,C06384,C02390	annotated
67	4785562	2.6509e+06	9871531	9561211	4.03205e+06	6.81847e+06	9826414	17554260	14331535	8710178	8.16246e+06	12213688	38369188	4587370	12486276	7081816	16543501	6.49573e+06	26125016	6.23092e+06	39267904	37283684	2.63056e+06	2210944	2.72082e+06	2.10159e+06	10373452	2.58853e+06	2.94726e+06	999488	3575763	5598688	2.52426e+06	5354497	positive	Annotate in FrAnK	Pterolactam;L-Proline;L-Proline;L-Proline;Propionic acid;Propanoate;Propionic acid;4-Amino-2-methylenebutanoic acid;Acetamidopropanal;3-Acetamidopropanal;Hydroxyacetone;Hydroxyacetone;Ethyl formate;D-Lactaldehyde;(R)-Lactaldehyde;Methyl acetate;Methyl acetate;D-Proline;D-Proline;3-Hydroxypropanal;3-Hydroxypropanal;Lactaldehyde;(S)-Lactaldehyde;Glycidol;Proline;Lactaldehyde	VULIHENHKGDFAB-UHFFFAOYSA-N,ONIBWKKTOPOVIA-BYPYZUCNSA-N,ONIBWKKTOPOVIA-BYPYZUCNSA-N,ONIBWKKTOPOVIA-BYPYZUCNSA-N,XBDQKXXYIPTUBI-UHFFFAOYSA-N,XBDQKXXYIPTUBI-UHFFFAOYSA-N,XBDQKXXYIPTUBI-UHFFFAOYSA-N,FTWHFXMUJQRNBK-UHFFFAOYSA-N,ARJPPNFIEQKVBB-UHFFFAOYSA-N,ARJPPNFIEQKVBB-UHFFFAOYSA-N,XLSMFKSTNGKWQX-UHFFFAOYSA-N,XLSMFKSTNGKWQX-UHFFFAOYSA-N,WBJINCZRORDGAQ-UHFFFAOYSA-N,BSABBBMNWQWLLU-GSVOUGTGSA-N,BSABBBM…	HMDB34208,HMDB00162,C00148,Stds1_2_15JAN20_20200226_161858_20,HMDB00237,C00163,LMFA01010003,HMDB30409,HMDB12880,C18170,HMDB06961,C05235,HMDB31229,HMDB06458,C00937,HMDB31523,C17530,HMDB03411,C00763,HMDB03453,C00969,HMDB03052,C00424,C10920,C16435,C05999	identified
68	4584725	3.49467e+06	5.57069e+06	3.15768e+06	3.38551e+06	3.30929e+06	1.67574e+06	39057208	2.55633e+06	4335827	6.56417e+06	38915856	944405	2.55884e+06	9475616	16857366	6.57335e+06	1.10578e+06	2877488	1.39524e+06	3.16352e+06	994179	2.36752e+06	8682009	2449317	2.59159e+06	4.87132e+06	1.03167e+06	2.87258e+06	2234770	6971279	3.32409e+06	5435935	5.82517e+06	positive	Annotate in FrAnK				annotated
69	579034	676409	728984	NA	160508	113441	210641	2227210	523565	182001	495266	2.66307e+06	85995.6	264704	436614	1.41437e+06	279342	70112.8	123852	153153	186242	NA	86036.2	258911	122126	173523	216379	79855.7	303502	216374	258210	301444	132925	173737	positive	No Fragments	Auxin a;Corchorifatty acid F;(9R,10S,12Z)-9,10-Dihydroxy-8-oxo-12-octadecenoic acid;2,3-Dinor-8-iso prostaglandin F1alpha;9S,11R,15S-trihydroxy-2,3-dinor-13E-prostaenoic acid-cyclo[8S,12R];11-hydroperoxy-12,13-epoxy-9-octadecenoic acid;9-hydroperoxy-12,13-epoxy-10-octadecenoic acid;9S,12S,13S-trihydroxy-10E,15Z-octadecadienoic acid;9S,10S,11R-trihydroxy-12Z,15Z-octadecadienoic acid;9,12,13,TriHODE	RKOUCPMGBBKLNK-UHFFFAOYSA-N,MKYUCBXUUSZMQB-MKZMYESJSA-N,NIOKCFABUMZUDL-RMKNXTFCSA-N,XHHYJZGDOMKLEE-RLDLTEIJSA-N,XHHYJZGDOMKLEE-RLDLTEIJSA-N,LSLYTZURYMOJBX-JLHYYAGUSA-N,SZMWZFAMDRNPCL-BUHFOSPRSA-N,MKYUCBXUUSZMQB-SZTSADAQSA-N,KFINXCASWPGHEW-YQFBSDGMSA-N,MKYUCBXUUSZMQB-NMABCHCUSA-N	HMDB38483,HMDB35919,HMDB40611,C14795,LMFA03010154,LMFA02000106,LMFA02000105,LMFA02000022,LMFA02000021,LMFA02000220	annotated
70	1.7762e+06	1.93112e+06	4.67259e+06	2.60062e+06	2177665	4.84621e+06	4.42577e+06	4.88368e+06	2577481	2.69545e+06	5565865	3842185	9583352	1485777	3.22027e+06	3.89083e+06	13410029	8955294	5689122	3.56261e+06	8214102	6904092	7456233	9045163	6.41617e+06	9673406	7619571	7.8529e+06	17254362	6.75822e+06	34819684	13552582	10336595	12233717	positive	Annotate in FrAnK	Ureidopropionic acid;3-Ureidopropionate;L-Asparagine;L-Asparagine;2-Oxoarginine;5-Guanidino-2-oxopentanoate;D-Asparagine;D-Asparagine;Glycyl-glycine;Glycylglycine;N-Carbamoylsarcosine;N-Carbamoylsarcosine;Methylazoxymethanol acetate;N-Nitroso-N-methylurethane;Asparagine	JSJWCHRYRHKBBW-UHFFFAOYSA-N,JSJWCHRYRHKBBW-UHFFFAOYSA-N,DCXYFEDJOCDNAF-REOHCLBHSA-N,DCXYFEDJOCDNAF-REOHCLBHSA-N,ARBHXJXXVVHMET-UHFFFAOYSA-N,ARBHXJXXVVHMET-UHFFFAOYSA-N,DCXYFEDJOCDNAF-UWTATZPHSA-N,DCXYFEDJOCDNAF-UWTATZPHSA-N,YMAWOPBAYDPSLA-UHFFFAOYSA-N,YMAWOPBAYDPSLA-UHFFFAOYSA-N,SREKYKXYSQMOIB-UHFFFAOYSA-N,SREKYKXYSQMOIB-UHFFFAOYSA-N,BELPJCDYWUCHKF-WAYWQWQTSA-N,CAUBWLYZCDDYEF-UHFFFAOYSA-N,DCXYFED…	HMDB00026,C02642,HMDB00168,C00152,HMDB04225,C03771,HMDB33780,C01905,HMDB11733,C02037,HMDB12265,C01043,C19258,C19301,C16438	annotated
71	699937	8625011	16698918	17335362	7.19186e+06	19515568	12881391	15372912	20666928	3.00542e+06	5.08099e+06	6731422	15594678	7862700	5.96972e+06	8255837	7424912	4671696	9955128	32771800	6.22333e+06	2558110	15036802	11797911	5.60915e+06	6.7263e+06	11662427	2.15876e+06	11631875	1.31894e+06	13294459	14576655	12900604	8596754	positive	Annotate in FrAnK	L-Glutamic acid;L-Glutamate;Glycyl-Hydroxyproline;L-glycyl-L-hydroxyproline ;N-Acetylglutamine;N-Acetylglutamine;DL-Glutamate;DL-Glutamate;N-Acetylserine;N-Methyl-D-aspartic acid;N-Methyl-D-aspartic acid;L-4-Hydroxyglutamate semialdehyde;L-4-Hydroxyglutamate semialdehyde;3-(Carboxymethylamino)propanoic acid;N-lactoyl-Glycine;D-Glutamic acid;D-Glutamate;O-Acetylserine;O-Acetyl-L-serine;3-Aminopent…	WHUUTDBJXJRKMK-VKHMYHEASA-N,WHUUTDBJXJRKMK-VKHMYHEASA-N,ZJQXGJBINIMBOY-UHFFFAOYSA-N,ZJQXGJBINIMBOY-UHFFFAOYSA-N,KSMRODHGGIIXDV-UHFFFAOYSA-N,KSMRODHGGIIXDV-UHFFFAOYSA-N,WHUUTDBJXJRKMK-UHFFFAOYSA-N,WHUUTDBJXJRKMK-UHFFFAOYSA-N,JJIHLJJYMXLCOY-BYPYZUCNSA-N,HOKKHZGPKSLGJE-GSVOUGTGSA-N,HOKKHZGPKSLGJE-GSVOUGTGSA-N,XCXUZPXOFFRGGP-DMTCNVIQSA-N,XCXUZPXOFFRGGP-DMTCNVIQSA-N,GAUBNQMYYJLWNF-UHFFFAOYSA-N,CLNVOWM…	HMDB00148,C00025,HMDB28842,HMDB11173,HMDB06029,Stds2_2_15JAN20_20200226_161937_48,HMDB60475,C00302,HMDB02931,HMDB02393,C12269,HMDB06556,C05938,HMDB33550,HMDB62183,HMDB03339,C00217,HMDB03011,C00979,C05574,C03790,C03618,C05941	identified
72	83821.4	123926	131584	29105516	148769	72985	132195	187335	103086	81314.8	72839.1	111954	136709	104139	139645	190713	90900.8	52428.4	126754	119248	106641	112831	68311.6	102489	91088.1	107553	126980	99314.1	156234	97631.2	102798	146831	68764.8	77132	positive	No Fragments	L-Kynurenine;L-Kynurenine;4-Aminobenzoyl-(beta)-alanine;Formyl-5-hydroxykynurenamine;Formyl-5-hydroxykynurenamine;Kynurenine	YGPSJZOEDVAXAB-QMMMGPOBSA-N,YGPSJZOEDVAXAB-QMMMGPOBSA-N,VHAXWROFYVPXMZ-UHFFFAOYSA-N,CKAXPTWYSHDIBN-UHFFFAOYSA-N,CKAXPTWYSHDIBN-UHFFFAOYSA-N,YGPSJZOEDVAXAB-UHFFFAOYSA-N	HMDB00684,C00328,HMDB60757,HMDB12948,C05647,C01718	annotated
73	56463.5	27158.5	23889.7	309864	33668.1	27951.6	47538.4	43408.2	39898.9	37940	26289.7	56187.8	46804.2	30522.3	31846.7	29468.8	27584.6	19660.5	28117.5	29203.8	32461.8	23626.9	29910.9	26670.4	28124.8	29112.4	24464.9	47801.2	21943.7	34283.5	39259.9	28826.8	28372.5	45469.2	positive	No Fragments	8-Hydroxy-4(6)-lactarene-5,14-diol;5-Acetoxydihydrotheaespirane;Canavalmine;Lubiminol;7-Drimene-11,12,14-triol;(3beta,9beta)-7-Drimene-3,11,12-triol;Kessyl glycol;Prohydrojasmon;Kikkanol A;Kikkanol D;Kikkanol F;Chrysanthetriol;formyl 7-oxo-11E-tetradecenoate	UMXJEXAFNWMBJX-UHFFFAOYSA-N,LTAWGWRPOGXHBD-UHFFFAOYSA-N,RZOHQCYUTFAJLA-UHFFFAOYSA-N,NPIIWZCGVADPIE-UHFFFAOYSA-N,ZVTXMJUNGOWZRE-UHFFFAOYSA-N,FLJVCTAWIDPKTG-UHFFFAOYSA-N,HMTVXYYWICMXMY-UHFFFAOYSA-N,IPDFPNNPBMREIF-CHWSQXEVSA-N,NFDGWGXWJZESMB-QRTUWBSPSA-N,DXLKOOQBJKRNLJ-AZTPNKIGSA-N,DXLKOOQBJKRNLJ-INYXVGHSSA-N,ZJQHXIIOVKOVID-RDBSUJKOSA-N,VXYDRFPPIDYAPI-SNAWJCMRSA-N	HMDB35780,HMDB40276,HMDB39429,HMDB29604,HMDB36866,HMDB36053,HMDB37197,C18538,C17603,C17606,C17608,C17610,LMFA07010489	annotated
74	19684.9	17679.9	16453.2	83368.4	11393.9	10340.9	21479	20658.9	11310.3	16471.6	17718.6	15170.5	20720.9	19711.1	15348.8	14588.3	16164.7	15738.2	15522.9	15174.5	12773.6	16396.3	18551.1	16680.8	22139.1	18975.9	21757.9	17139.3	16440.8	13619.7	14438	26264.8	17072.8	9624.02	positive	No Fragments	Hydroxyisonobilin;Pentamidine;Pentamidine;5-(3'-Hydroxyphenyl)-gamma-valerolactone-3'-O-glucuronide;Mepenzolate;Mepenzolate;3-Oxo-6b-angeloyloxy-8b-hydroxy-7(11)-eremophilen-12,8-olide;Methantheline;Methantheline;Gibberellin A19;Gibberellin A65;Gibberellin A38;Heliangin;Gibberellin A101;Gibberellin A98;Secoisolariciresinol;Secoisolariciresinol;Gibberellin A124;Gibberellin Ga115;(+)-Secoisolaricir…	SDFKKMBWIQKUOQ-RXDMEISQSA-N,XDRYMKDFEDOLFX-UHFFFAOYSA-N,XDRYMKDFEDOLFX-UHFFFAOYSA-N,GZLRAFFGSYXMES-UAISQINXSA-N,GKNPSSNBBWDAGH-UHFFFAOYSA-N,GKNPSSNBBWDAGH-UHFFFAOYSA-N,WKMBTXJFBQEZHO-POHAHGRESA-N,GZHFODJQISUKAY-UHFFFAOYSA-N,GZHFODJQISUKAY-UHFFFAOYSA-N,VNCQCPQAMDQEBY-UHFFFAOYSA-N,XIYAYYIGCSWTQO-UHFFFAOYSA-N,GAQSCLQIDHHPEE-UHFFFAOYSA-N,DZTWAOVNNLDWNH-QZTBCQRESA-N,TVHWJBUVLOSPPI-UHFFFAOYSA-N,MEKWLWH…	HMDB34475,HMDB14876,C07420,HMDB59991,HMDB15591,C07818,HMDB40759,HMDB15075,C07849,HMDB36896,HMDB36899,HMDB36902,HMDB36692,HMDB41408,HMDB41510,HMDB13692,C18167,HMDB37103,HMDB32820,C20456,C11862,LMPR0104170019,C19145,C09184,C09474,C09442,C09451,C09395,C09090,C02034,LMPR0104170039	annotated
75	17168822	13058001	13863090	21680016	10388483	10797173	29003774	9967909	12309700	9307163	12781782	19853798	8759878	9859771	15086319	13396409	8248320	12166005	8557587	5.23807e+06	11859013	2.33474e+06	7024365	8541021	9758297	7.67599e+06	11777906	10387037	13830446	12013463	9376596	15558539	14490614	15368928	positive	Annotate in FrAnK	7-Methylguanine;7-Methylguanine;N2-Methylguanine;3-Methylguanine;3-Methylguanine;1-Methylguanine	FZWGECJQACGGTI-UHFFFAOYSA-N,FZWGECJQACGGTI-UHFFFAOYSA-N,SGSSKEDGVONRGC-UHFFFAOYSA-N,XHBSBNYEHDQRCP-UHFFFAOYSA-N,XHBSBNYEHDQRCP-UHFFFAOYSA-N,RFLVMTUMFYRZCB-UHFFFAOYSA-N	HMDB00897,C02242,HMDB06040,HMDB01566,C02230,HMDB03282	annotated
76	4.1808e+06	2.56971e+06	2940376	4.1431e+06	1.65208e+06	2.09607e+06	5157068	2323014	2.16053e+06	1.97146e+06	2.30366e+06	3.53182e+06	1.68145e+06	1.73244e+06	2.7159e+06	2545946	1.38444e+06	2.29717e+06	1.41129e+06	1.00213e+06	2.04768e+06	366529	1.31012e+06	1.78719e+06	1.90508e+06	1.33711e+06	2.50416e+06	1.77222e+06	2295960	2.05898e+06	1689309	2.75287e+06	2.75732e+06	2.71084e+06	positive	Annotate in FrAnK	Propenoylcarnitine;2-Amino-9,10-epoxy-8-oxodecanoic acid;2-amino-8-oxo-9,10-epoxy-decanoic acid;Pulcherriminic acid	YUCNWOKTRWJLGY-QMMMGPOBSA-N,PFDHVDFPTKSEKN-JAVCKPHESA-N,PFDHVDFPTKSEKN-YOXFSPIKSA-N,MOSFIJXAXDLOML-UHFFFAOYSA-N	HMDB13124,C12027,LMFA01060176,C20515	annotated
77	11935708	7.03436e+06	10622516	19315864	4704260	9983494	26032260	11792249	10609016	6247993	8587511	9176478	16426919	2279027	6.83816e+06	18541618	17906874	8282152	9573563	5.97972e+06	12683131	6957748	3.92726e+06	6273698	7227173	4.57685e+06	7.58108e+06	7319328	8746444	6321324	6112438	16514329	12046979	7208440	positive	Annotate in FrAnK	(S)-3-Hydroxybutyric acid;(S)-3-Hydroxybutanoate;N-Butyrylglycine;Isobutyrylglycine;Alpha-Hydroxyisobutyric acid;alpha-hydroxy-isobutyric acid;4-Hydroxybutyric acid;4-Hydroxyacid;4-hydroxy-butyric acid;(S)-3-Hydroxyisobutyric acid;(S)-3-Hydroxyisobutyrate;(R)-3-Hydroxybutyric acid;(R)-3-Hydroxybutanoate;3R-hydroxy-butanoic acid;2-Hydroxybutyric acid;(+/-)alpha-hydoxy butyric acid;(R)-3-Hydroxyiso…	WHBMMWSBFZVSSR-VKHMYHEASA-N,WHBMMWSBFZVSSR-VKHMYHEASA-N,WPSSBBPLVMTKRN-UHFFFAOYSA-N,DCICDMMXFIELDF-UHFFFAOYSA-N,BWLBGMIXKSTLSX-UHFFFAOYSA-N,BWLBGMIXKSTLSX-UHFFFAOYSA-N,SJZRECIVHVDYJC-UHFFFAOYSA-N,SJZRECIVHVDYJC-UHFFFAOYSA-N,SJZRECIVHVDYJC-UHFFFAOYSA-N,DBXBTMSZEOQQDU-VKHMYHEASA-N,DBXBTMSZEOQQDU-VKHMYHEASA-N,WHBMMWSBFZVSSR-GSVOUGTGSA-N,WHBMMWSBFZVSSR-GSVOUGTGSA-N,WHBMMWSBFZVSSR-GSVOUGTGSA-N,AFENDNX…	HMDB00442,C03197,HMDB00808,HMDB00730,HMDB00729,LMFA01050417,HMDB00710,C01991,LMFA01050006,HMDB00023,C06001,HMDB00011,C01089,LMFA01050243,HMDB00008,LMFA01050004,HMDB00336,LMFA01050382,HMDB00357,LMFA01050005,HMDB59595,C04076,HMDB59748,HMDB60265,HMDB03681,C02946,HMDB01263,HMDB15127,HMDB29425,HMDB29426,HMDB12131,C03656,LMFA01060173,HMDB12151,C03239,HMDB61156,HMDB31212,C00989,C14601,C01188,C05984,LMFA…	annotated
78	132884	72520.3	158878	209307	88092.6	119647	165542	145421	111078	80116.7	106703	83554.2	295474	77996.4	130109	138743	222256	78317.9	144220	73867.4	142223	88817.6	35581.7	40763.1	102718	51383.6	48619.9	105061	106654	47149.3	73525.4	241526	114229	86556.8	positive	No Fragments	Neuraminic acid;Glutamyl-Valine;Valyl-Glutamate;N-(1-Deoxy-1-fructosyl)serine;Neuraminic acid;Miserotoxin	CERZMXAJYMMUDR-YOQZMRDMSA-N,SITLTJHOQZFJGG-UHFFFAOYSA-M,UPJONISHZRADBH-UHFFFAOYSA-M,KUVQLWYPNUQGDT-MBGOVIFWSA-N,CERZMXAJYMMUDR-QBTAGHCHSA-N,JDJSHLXEHWCLEP-SYHAXYEDSA-N	HMDB00830,HMDB28832,HMDB29126,HMDB37842,C06469,C08507	annotated
79	6783144	3.43475e+06	5.06836e+06	11616752	10872245	7392547	7738518	6600186	7037071	6242308	6.83509e+06	23964546	5.98505e+06	1.67027e+06	10068886	5514833	7.15624e+06	1.81211e+06	3668714	830105	8.0653e+06	1.00553e+06	2138105	2.28305e+06	2.31046e+06	1.21579e+06	1.51629e+06	1.94886e+06	3.85628e+06	1.51928e+06	1.76162e+06	3.33553e+06	3.68367e+06	3.14357e+06	positive	5'-Deoxy-5'-Methylthioadenosine (C11H15N5O3S) Prob = 98.9900000000	5'-Methylthioadenosine;5'-Methylthioadenosine	WUUGFSXJNOTRMR-IOSLPCCCSA-N,WUUGFSXJNOTRMR-IOSLPCCCSA-N	HMDB01173,C00170	annotated+fragment
80	5205691	5674111	11494034	7779312	3.22198e+06	5.6619e+06	10283974	4143231	4641045	3.12113e+06	3.53552e+06	6.91995e+06	11935810	6.52272e+06	4.58809e+06	7.42047e+06	12083772	7.06934e+06	11227939	986219	4.6864e+06	2.84265e+06	8.20576e+06	10690876	17392246	11799738	9993945	7.99912e+06	12102212	3.13191e+06	22096822	23654794	8.21926e+06	6.99614e+06	positive	Annotate in FrAnK	Citrulline;L-Citrulline;L-Citrulline;L-Canaline;L-Canaline;Argininic acid;N-Nitrosodiethanolamine	RHGKLRLOHDJJDR-BYPYZUCNSA-N,RHGKLRLOHDJJDR-BYPYZUCNSA-N,RHGKLRLOHDJJDR-BYPYZUCNSA-N,FQPGMQABJNQLLF-VKHMYHEASA-N,FQPGMQABJNQLLF-VKHMYHEASA-N,BMFMQGXDDJALKQ-BYPYZUCNSA-N,YFCDLVPYFMHRQZ-UHFFFAOYSA-N	HMDB00904,C00327,Stds1_2_15JAN20_20200226_161858_34,HMDB12251,C08270,HMDB03148,C19278	identified
81	6577243	2935661	3453663	6113237	2.61098e+06	1.41972e+06	4.11787e+06	1.93741e+06	3.24902e+06	7906865	3.1205e+06	23410318	9719743	1.59833e+06	19919550	5.39857e+06	6.45902e+06	6.27204e+06	4556834	5703707	3.54777e+06	3.43122e+06	11891399	6196010	12368150	13032808	5463638	15898620	8415041	3.63789e+06	6.96954e+06	17467756	5015307	2.23739e+06	positive	Annotate in FrAnK	p-Hydroxymandelic acid;4-Hydroxymandelate;Thermophillin;Vanillic acid;Vanillate;Hydroxyphenylacetylglycine;p-Hydroxyphenylacetylglycine;3-Hydroxymandelic acid;Homogentisic acid;Homogentisate;3-Methoxysalicylic acid;5-Methoxysalicylic acid;3-Carbamoyl-2-phenylpropionic acid;3-Carbamoyl-2-phenylpropionic acid;3,4-Dihydroxybenzeneacetic acid;3,4-Dihydroxyphenylacetate;Isovanillic acid;2,6-Dimethoxy-…	YHXHKYRQLYQUIH-UHFFFAOYSA-N,YHXHKYRQLYQUIH-UHFFFAOYSA-N,RMMPZDDLWLALLJ-UHFFFAOYSA-N,WKOLLVMJNQIZCI-UHFFFAOYSA-N,WKOLLVMJNQIZCI-UHFFFAOYSA-N,CPPDWYIPKSSNNM-UHFFFAOYSA-N,CPPDWYIPKSSNNM-UHFFFAOYSA-N,OLSDAJRAVOVKLG-UHFFFAOYSA-N,IGMNYECMUMZDDF-UHFFFAOYSA-N,IGMNYECMUMZDDF-UHFFFAOYSA-N,AUZQQIPZESHNMG-UHFFFAOYSA-N,IZZIWIAOVZOBLF-UHFFFAOYSA-N,AYRIVCKWIAUVOO-UHFFFAOYSA-N,AYRIVCKWIAUVOO-UHFFFAOYSA-N,CFFZDZC…	HMDB00822,C11527,HMDB34335,HMDB00484,C06672,HMDB00735,C05596,HMDB00750,HMDB00130,C00544,HMDB59713,HMDB01868,HMDB60367,C16591,HMDB01336,C01161,HMDB60003,HMDB29673,C10331,HMDB29644,HMDB06242,C05577,HMDB33129,C05343,C16215,C06207,C07087,C01839,LMPK13010001,C14109,C03710,C03198,C03235	annotated
82	1.96903e+06	4667313	15498932	8.06914e+06	5263121	9329041	11235949	13007165	8541095	5.46575e+06	7.21058e+06	8.15668e+06	23283562	8449534	9093364	9279980	18705920	5602630	9228247	8848864	8755271	19186364	10031013	11255763	7883949	6.93398e+06	12746845	4.58725e+06	8299516	1.97529e+06	8140483	15643801	14541895	9669728	positive	N-Acetylhistidine (C8H11N3O3) Prob = 95.3400000000	5-Hydroxymethyl-4-methyluracil;4-Imidazolone-5-propionic acid;4-Imidazolone-5-propanoate;N-Acetylhistidine;Imidazolelactic acid;Imidazole lactate;HC Red No. 3;N-Nitrosoguvacine;N-Acetyl-L-histidine;(S)-3-(Imidazol-5-yl)lactate;Methyl5-(but-3-en-1-yl)amino-1,3,4-oxadiazole-2-carboxylate	XBAVGYMDOXCWQU-UHFFFAOYSA-N,HEXMLHKQVUFYME-UHFFFAOYSA-N,HEXMLHKQVUFYME-UHFFFAOYSA-N,KBOJOGQFRVVWBH-UHFFFAOYSA-N,JTYMXXCJQKGGFG-UHFFFAOYSA-N,ACZFBYCNAVEFLC-UHFFFAOYSA-N,GZGZVOLBULPDFD-UHFFFAOYSA-N,XAZBVEFQMFZFEZ-UHFFFAOYSA-N,KBOJOGQFRVVWBH-ZETCQYMHSA-N,ACZFBYCNAVEFLC-YFKPBYRVSA-N,RYZCYLNZNIEFLI-UHFFFAOYSA-N	HMDB00544,HMDB01014,C03680,HMDB32055,HMDB02320,C05568,C19430,C19481,C02997,C03817,C12245	annotated+fragment
83	3.58722e+06	3.95353e+06	8528576	23066720	2.08606e+06	2.0705e+06	11860089	5746061	5968855	4.96087e+06	5291861	6.03911e+06	4.81595e+06	1377543	4.27245e+06	7.6314e+06	10805338	5782975	3.96848e+06	1.50362e+06	3855291	2.89568e+06	1.76052e+06	2.65595e+06	3.80887e+06	1.74612e+06	2.60989e+06	3593178	3.78588e+06	4.23607e+06	2886991	7.13138e+06	6916046	1.86641e+06	positive	Annotate in FrAnK	L-Carnitine;L-Carnitine;Isoleucyl-Alanine;Leucyl-Alanine;Alanyl-Isoleucine;Alanyl-Leucine;Malonyl-Carnitin;(S)-Carnitine	PHIQHXFUZVPYII-ZCFIWIBFSA-N,PHIQHXFUZVPYII-ZCFIWIBFSA-N,RCFDOSNHHZGBOY-UHFFFAOYSA-N,HSQGMTRYSIHDAC-UHFFFAOYSA-N,ZSOICJZJSRWNHX-UHFFFAOYSA-N,RDIKFPRVLJLMER-UHFFFAOYSA-N,PHIQHXFUZVPYII-UHFFFAOYSA-N,PHIQHXFUZVPYII-LURJTMIESA-N	HMDB00062,C00318,HMDB28900,HMDB28922,HMDB28690,HMDB28691,HMDB62496,C15025	annotated
84	1.41227e+06	1.44587e+06	842711	6.12722e+06	1.23148e+06	605952	5.33426e+06	1.88969e+06	1.52238e+06	1.07408e+06	748999	2.12798e+06	672252	315144	1.40188e+06	839393	530021	642557	568513	445815	633850	175930	547138	373833	1.49801e+06	396520	849125	835566	717258	312066	398368	1.38238e+06	567168	337470	positive	No Fragments	Hydroxyprolyl-Proline;Tetraacetylethylenediamine;Prolyl-Hydroxyproline;2-Keto-6-acetamidocaproate;6-Acetamido-2-oxohexanoate;Prolylhydroxyproline;N-(3-(S)-Hydroxybutyryl)homoserine lactone;N-(3S-hydroxy-butanoyl)-homoserine lactone;N2-Acetyl-L-aminoadipate semialdehyde;(S)-ATPA;6-Acetamido-3-oxohexanoate	GIOMWAZJQDYWEU-UHFFFAOYSA-N,BGRWYDHXPHLNKA-UHFFFAOYSA-N,ONPXCLZMBSJLSP-UHFFFAOYSA-N,NGCXIFFZXAZRAF-UHFFFAOYSA-N,NGCXIFFZXAZRAF-UHFFFAOYSA-N,ONPXCLZMBSJLSP-CSMHCCOUSA-N,FIXDIFPJOFIIEC-ZBHICJROSA-N,FIXDIFPJOFIIEC-ZBHICJROSA-N,CRVYRJLIQHSUOQ-ZETCQYMHSA-N,PIXJURSCCVBKRF-LURJTMIESA-N,GICCYAKQXAHHKY-UHFFFAOYSA-N	HMDB28871,HMDB40573,HMDB29018,HMDB12150,C05548,HMDB06695,C11842,LMFA08030005,C12988,C13733,C03682	annotated
85	247565	397926	670397	1.72252e+06	263965	521328	816768	898759	587413	426380	710863	547183	840433	235816	331378	634145	1.12967e+06	511140	360912	333118	585815	477322	96300.9	348979	459527	226517	259269	276134	386900	190070	260039	1.00671e+06	312524	1143282	positive	No Fragments				annotated
86	119034	88672.7	104596	405704	63413.3	78901.1	174265	128330	108765	77796.7	92944.1	95071.1	99821.4	53441.4	117641	140874	127430	97426.5	85447.6	42114.9	125937	36495.6	48247.6	48026.5	76486.7	35303.8	118109	76988	105271	75386.1	66657	97891.5	127636	80399.2	positive	No Fragments	Pseudouridine;Pseudouridine;Uridine;Uridine;Spongouridine	PTJWIQPHWPFNBW-GBNDHIKLSA-N,PTJWIQPHWPFNBW-GBNDHIKLSA-N,DRTQHJPVMGBUCF-XVFCMESISA-N,DRTQHJPVMGBUCF-XVFCMESISA-N,DRTQHJPVMGBUCF-CCXZUQQUSA-N	HMDB00767,C02067,HMDB00296,C00299,C16745	annotated
87	9892614	4620265	4.70277e+06	4.03032e+06	10460577	5.48797e+06	1.8339e+06	10288088	6453210	4975393	7134590	18523716	2650577	2688865	3.47367e+06	3.93557e+06	3.94637e+06	2.81242e+06	1.99565e+06	958702	8608602	1.47814e+06	4.85088e+06	11910641	8054173	6.18717e+06	9327287	4.99738e+06	9500889	6.03212e+06	18126320	9362242	10022164	21945998	positive	Annotate in FrAnK	Dodecanedioylcarnitine	VJPIDPQNAYWULC-INIZCTEOSA-N	HMDB13327	annotated
88	289277	364101	313781	464561	276845	264380	361851	584848	279018	336824	288327	285772	301240	295360	348913	1.37266e+06	379854	267296	389791	661964	271932	21757352	283221	266810	327422	255858	258999	257465	301604	227523	282992	474949	269990	290143	positive	No Fragments	Neurine	NIPLIJLVGZCKMP-UHFFFAOYSA-M	HMDB31259	annotated
89	108198	82724.8	67711.5	91541.5	79736.1	73570.9	108013	107139	100530	78179.9	85542.3	73879.1	85021.5	88320.7	101049	200060	97150.5	62451.7	93087.4	179479	67179.4	5083127	64187.7	74954.6	84844.7	74347.6	74396.4	82061.8	70470.9	55293.7	64212.3	128266	75861	97335.1	positive	No Fragments	But-2-enoic acid;2-Butenoate;Crotonic acid;Isocrotonic acid;Isocrotonic acid;Gamma-Butyrolactone;gamma-Butyrolactone;Dihydrofuran-2(3H)-one;Methyl acrylate;Methyl acrylate;Oxolan-3-one;Ethenyl acetate;Vinyl acetate;Diacetyl;Diacetyl;Diacetyl;Cyclopropanecarboxylate;beta-Butyrolactone;Succinic aldehyde;2-Butyne-1,4-diol;Phosphonoacetaldehyde;Vinyl acetic acid;methacrylic acid	LDHQCZJRKDOVOX-NSCUHMNNSA-N,LDHQCZJRKDOVOX-NSCUHMNNSA-N,LDHQCZJRKDOVOX-NSCUHMNNSA-N,LDHQCZJRKDOVOX-IHWYPQMZSA-N,LDHQCZJRKDOVOX-IHWYPQMZSA-N,YEJRWHAVMIAJKC-UHFFFAOYSA-N,YEJRWHAVMIAJKC-UHFFFAOYSA-N,YEJRWHAVMIAJKC-UHFFFAOYSA-N,BAPJBEWLBFYGME-UHFFFAOYSA-N,BAPJBEWLBFYGME-UHFFFAOYSA-N,JLPJFSCQKHRSQR-UHFFFAOYSA-N,XTXRWKRVRITETP-UHFFFAOYSA-N,XTXRWKRVRITETP-UHFFFAOYSA-N,QSJXEFYPDANLFS-UHFFFAOYSA-N,QSJXEFY…	HMDB10720,C01771,LMFA01030195,HMDB34439,LMFA01030194,HMDB00549,C01770,LMFA07040004,HMDB33977,C19443,HMDB02523,HMDB31209,C19309,HMDB03407,C00741,LMFA12000012,C16267,C19201,C16835,C02497,C03167,LMFA01030004,PC4093	annotated
90	5.36619e+06	762674	4.6936e+06	7.50314e+06	2.92905e+06	3.6859e+06	6820999	3.85678e+06	2438443	2.04984e+06	2.87642e+06	14797739	9717003	1.45351e+06	2.43226e+06	2.19847e+06	8.24831e+06	3.93774e+06	1.57627e+06	928322	4343446	2688944	9870570	6.67658e+06	17726938	17523252	10182978	16250611	14599329	5.39817e+06	15107853	21494942	14049329	12373956	positive	Spongothymidine (C10H14N2O6) Prob = 76.3500000000	Ribothymidine;3-Methyluridine;Lycoperdic acid;Imidazoleacetic acid riboside;(1-Ribosylimidazole)-4-acetate;Spongothymidine;2-(Hydroxymethyl)-3-(acetamidomethylene)succinate	DWRXFEITVBNRMK-JXOAFFINSA-N,UTQUILVPBZEHTK-UHFFFAOYSA-N,ZQVZYZVRVFBTDG-UHFFFAOYSA-N,AHPWEWASPTZMEK-PEBGCTIMSA-N,XSDXFPMKRSXISO-PEBGCTIMSA-N,DWRXFEITVBNRMK-JAGXHNFQSA-N,BHXUWJPOOLFBAP-DJWKRKHSSA-N	HMDB00884,HMDB04813,HMDB30417,HMDB02331,C05131,C16744,C04690	annotated+fragment
91	5.05327e+06	19445886	14121098	3474568	7.88589e+06	750790	8.15688e+06	5252263	10314591	5.39343e+06	8459399	15633189	2.52609e+06	2651887	1488616	15752965	12132852	5.07344e+06	572039	NA	5157410	452379	3.5558e+06	4500710	3.63843e+06	3174330	3.82745e+06	3.60867e+06	6.90296e+06	8108780	8.06106e+06	8160798	2.0915e+06	2556545	positive	Annotate in FrAnK	DL-2-Aminooctanoic acid;DL-2-amino-octanoic acid;Pregabalin;4-Methyl-1,2-dihydroxypentane;1,1-Diethoxyethane;2-Butoxyethanol;2-Butoxyethanol;(±)-1,5-Hexanediol;3-amino-octanoic acid	AKVBCGQVQXPRLD-UHFFFAOYSA-N,AKVBCGQVQXPRLD-UHFFFAOYSA-N,AYXYPKUFHZROOJ-ZETCQYMHSA-N,AMOCOBXCNIBDMC-UHFFFAOYSA-N,DHKHKXVYLBGOIT-UHFFFAOYSA-N,POAOYUHQDCAZBD-UHFFFAOYSA-N,POAOYUHQDCAZBD-UHFFFAOYSA-N,UNVGBIALRHLALK-UHFFFAOYSA-N,FYHHDJRMDOBZJF-UHFFFAOYSA-N	HMDB00991,LMFA01100056,HMDB14375,HMDB59740,HMDB31644,HMDB31327,C19355,HMDB31490,LMFA01100020	annotated
92	1164082	3.34797e+06	9106155	3.67536e+06	3.60115e+06	7.645e+06	5731572	9534277	7.59981e+06	3794564	3885772	5.00069e+06	19423820	2.42014e+06	4.52289e+06	5.36351e+06	11027993	6.22464e+06	4518450	4.70516e+06	8776068	3.53917e+06	4.20107e+06	3.42942e+06	5.94566e+06	3.64299e+06	4.83712e+06	2.9982e+06	3.94489e+06	11135119	4624480	9091576	11171035	4027343	positive	N-ACETYL-D-TRYPTOPHAN (C13H14N2O3) Prob = 84.9100000000	Indolelactic acid;Indolelactate;Methylphenobarbital;Mephobarbital;5-Methoxyindoleacetate;5-Methoxyindoleacetate;Cinnamoylglycine;3-Indolehydracrylic acid;cyclic 6-Hydroxymelatonin;Nigellicine;Edulitine;N-acetyltryptophan;Methyl 1-methoxy-1H-indole-3-carboxylate;Gentianamine;Swietenidin B;N-Acetyl-D-tryptophan	XGILAAMKEQUXLS-UHFFFAOYSA-N,XGILAAMKEQUXLS-UHFFFAOYSA-N,ALARQZQTBTVLJV-UHFFFAOYSA-N,ALARQZQTBTVLJV-UHFFFAOYSA-N,COCNDHOPIHDTHK-UHFFFAOYSA-N,COCNDHOPIHDTHK-UHFFFAOYSA-N,YAADMLWHGMUGQL-VOTSOKGWSA-N,HWRVAGPWLQXABS-UHFFFAOYSA-N,FQZIOEARFRBPDV-UHFFFAOYSA-N,FEJTUHSIRAJLOJ-UHFFFAOYSA-N,HPPSTURWGYFXQN-UHFFFAOYSA-N,DZTHIGRZJZPRDV-LBPRGKRZSA-N,JAAYVMHPQAMBJS-UHFFFAOYSA-N,PGWRAJMYNMYBFM-UHFFFAOYSA-N,SZUBEJQ…	HMDB00671,C02043,HMDB14987,C07829,HMDB04096,C05660,HMDB11621,HMDB59765,HMDB60810,HMDB30269,HMDB30179,HMDB13713,HMDB32755,C09961,C10741,C03137	annotated+fragment
93	4269351	5359601	4.2736e+06	19114182	4843603	2464610	19402900	8387973	5719316	4.01036e+06	4831582	10531654	3664011	1.02847e+06	8432783	2.95721e+06	2.76989e+06	3485016	2333698	3.58001e+06	2724512	621778	1.87794e+06	1.10429e+06	5.99145e+06	1.45358e+06	3041196	3.41971e+06	2481397	1.03508e+06	970747	5.89506e+06	2.19443e+06	909573	positive	Annotate in FrAnK	Hydroxyprolyl-Proline;Tetraacetylethylenediamine;Prolyl-Hydroxyproline;2-Keto-6-acetamidocaproate;6-Acetamido-2-oxohexanoate;Prolylhydroxyproline;N-(3-(S)-Hydroxybutyryl)homoserine lactone;N-(3S-hydroxy-butanoyl)-homoserine lactone;N2-Acetyl-L-aminoadipate semialdehyde;(S)-ATPA;6-Acetamido-3-oxohexanoate	GIOMWAZJQDYWEU-UHFFFAOYSA-N,BGRWYDHXPHLNKA-UHFFFAOYSA-N,ONPXCLZMBSJLSP-UHFFFAOYSA-N,NGCXIFFZXAZRAF-UHFFFAOYSA-N,NGCXIFFZXAZRAF-UHFFFAOYSA-N,ONPXCLZMBSJLSP-CSMHCCOUSA-N,FIXDIFPJOFIIEC-ZBHICJROSA-N,FIXDIFPJOFIIEC-ZBHICJROSA-N,CRVYRJLIQHSUOQ-ZETCQYMHSA-N,PIXJURSCCVBKRF-LURJTMIESA-N,GICCYAKQXAHHKY-UHFFFAOYSA-N	HMDB28871,HMDB40573,HMDB29018,HMDB12150,C05548,HMDB06695,C11842,LMFA08030005,C12988,C13733,C03682	annotated
94	8.11869e+06	3.73599e+06	8530972	13247204	5526549	7157088	9161918	10343241	3.96057e+06	9353352	10114936	4.44416e+06	12289590	2144951	4317996	6.82426e+06	10520648	7577557	3.19571e+06	4.68594e+06	16870204	7604458	3420382	4.57055e+06	3699922	3.6502e+06	6473691	3.19043e+06	5745436	3.58849e+06	4.21278e+06	12549435	19016206	9296947	positive	No Fragments	(S)-ACPA	JDNMYUBSFDGCSX-YFKPBYRVSA-N	C13673	annotated
95	9701454	2595313	11701364	6.39567e+06	6.88652e+06	4.91573e+06	18820328	7645939	6241548	7.225e+06	9045155	10527099	6206514	4739313	9378991	8872062	6.03511e+06	6.41456e+06	3.56939e+06	2339637	8876642	3.41989e+06	4.11586e+06	9673056	8583161	6113849	8.15964e+06	5655192	8058338	5275890	8614805	16944534	10841836	12004681	positive	Annotate in FrAnK	5-Hydroxypyrazinamide	XENWQEOTDAQROM-UHFFFAOYSA-N	HMDB01978	annotated
96	177770	57376.3	188304	98080.6	97887.4	106238	527973	204500	99115.8	125317	153330	264960	102442	55106.5	186323	190935	102807	58600	48207.3	25162.3	85544.6	NA	23598.6	99276	88135.1	32133.9	119495	82596.7	123238	77075.5	99596.9	270146	245931	105121	positive	No Fragments				annotated
97	55948.5	26924.8	108108	42930.2	67835.4	43722	130251	80654.5	61186.1	76017.2	78369.4	119373	57203	46072.1	78502.6	72763.4	60104.5	74874.6	35423.9	29549.8	74305	41379.4	30735.9	88706.6	65528.9	61269.3	72613.4	51609.2	57637	58099.5	62966	78734.6	90653.7	135552	positive	No Fragments	PG(12:0/0:0)	IACXMECMZISNLR-DLBZAZTESA-N	LMGP04050011	annotated
98	6115052	7834018	3.14002e+06	6.43479e+06	1607954	3.00472e+06	3.52262e+06	5135377	1.35397e+06	2.87139e+06	8829706	5.34555e+06	4830079	3003863	4500824	2.4936e+06	18308590	3.99664e+06	6.1088e+06	4.0471e+06	3.21161e+06	4365382	2604389	5.85002e+06	5.20018e+06	4304025	4750926	4528898	8.03718e+06	4.55587e+06	3.30613e+06	8.37138e+06	4.64902e+06	5544840	positive	No Fragments	Hydroxyphenylacetylglycine;p-Hydroxyphenylacetylglycine;3-Carbamoyl-2-phenylpropionic acid;3-Carbamoyl-2-phenylpropionic acid;N-Benzyloxycarbonylglycine	CPPDWYIPKSSNNM-UHFFFAOYSA-N,CPPDWYIPKSSNNM-UHFFFAOYSA-N,AYRIVCKWIAUVOO-UHFFFAOYSA-N,AYRIVCKWIAUVOO-UHFFFAOYSA-N,CJUMAFVKTCBCJK-UHFFFAOYSA-N	HMDB00735,C05596,HMDB60367,C16591,C03710	annotated
99	326870	514524	231618	477467	97533.9	295650	228282	169500	269668	218965	750519	571004	909120	143898	472472	215801	1.54833e+06	639766	487694	374262	455938	399232	464679	433025	477403	762760	479570	450909	585958	284406	632183	699197	251703	118525	positive	No Fragments	Phenazopyridine;Phenazopyridine;2-Amino-3,8-dimethyl-3H-imidazo[4,5-f]quinoxaline;MeIQx;N-lactoyl-Tryptophan;3-Oxo-carbofuran;8,9,10,11-Tetrafluoro-8E,10E-dodecadien-1-ol	QPFYXYFORQJZEC-FOCLMDBBSA-N,QPFYXYFORQJZEC-FOCLMDBBSA-N,DVCCCQNKIYNAKB-UHFFFAOYSA-N,DVCCCQNKIYNAKB-UHFFFAOYSA-N,AQHJZWISLYVACJ-UFBFGSQYSA-N,WXNZYYXXILQTKX-UHFFFAOYSA-N,QECZLRUNAWQRHS-WGDLNXRISA-N	HMDB15506,C07429,HMDB29864,C19255,HMDB62178,HMDB32776,LMFA05000168	annotated
100	1.61049e+06	1.55545e+06	2.72934e+06	838795	1.27423e+06	1.34543e+06	475070	17769912	725326	2.27264e+06	2145841	15249965	365882	877492	4324206	4656048	1844177	296835	953556	527591	1.19908e+06	NA	482401	3025509	764132	594592	1.15981e+06	221118	1.17608e+06	709336	1.13498e+06	678752	1.02105e+06	1.52634e+06	positive	Annotate in FrAnK				annotated
101	7.67997e+06	3.28009e+06	8.05028e+06	8005439	3.58509e+06	5487237	17603462	169167	4.038e+06	4.64986e+06	4550738	9058316	8962539	2.83327e+06	6662122	8031995	11241328	5090848	4653419	1.98902e+06	5891806	8863024	1.9156e+06	2.57897e+06	3.17512e+06	2157458	4.12427e+06	3513807	4.36631e+06	2929637	2.16676e+06	7.34984e+06	5546170	2.97424e+06	positive	Annotate in FrAnK	Parabanic Acid	ZFLIKDUSUDBGCD-UHFFFAOYSA-N	HMDB62802	annotated
102	888998	451037	957120	802947	449005	660702	2095354	NA	525542	554964	549580	1.02387e+06	1.05031e+06	351028	790994	916317	1.38013e+06	615117	543938	284152	676388	976981	239938	319101	371209	257066	496351	414819	472240	323669	265428	918401	626406	400304	positive	No Fragments	2-Heptylbenzothiazole	SJZWEHXSUIPACF-UHFFFAOYSA-N	HMDB40033	annotated
103	959590	773305	1.17464e+06	471714	626515	890198	1.92403e+06	NA	705122	792946	765600	1272237	747005	714197	761028	1.16533e+06	961969	1.00386e+06	736507	448994	812132	1513265	363790	509015	392723	355849	522251	610779	534774	547038	292048	435968	715596	504540	positive	No Fragments	Lumiracoxib	KHPKQFYUPIUARC-UHFFFAOYSA-N	HMDB15403	annotated
104	2.68793e+06	2165992	2.50804e+06	3.84761e+06	1661303	2.67119e+06	3.21425e+06	4802742	2.80373e+06	2409673	2459206	2.35457e+06	4595339	1.31495e+06	3210075	2678238	17195210	1.72024e+06	2.23071e+06	1.27001e+06	5693926	1144623	1.3056e+06	1.7119e+06	3.15066e+06	1.42395e+06	1.58403e+06	2.11384e+06	2.14663e+06	1.55528e+06	1.77013e+06	5294414	5426767	1.80708e+06	positive	Annotate in FrAnK	Uracil;Uracil;4-Carboxypyrazole;Maleic hydrazide;1,4-Diamino-2-nitrobenzene;1,2-Diamino-4-nitrobenzene	ISAKRJDGNUQOIC-UHFFFAOYSA-N,ISAKRJDGNUQOIC-UHFFFAOYSA-N,IMBBXSASDSZJSX-UHFFFAOYSA-N,BGRDGMRNKXEXQD-UHFFFAOYSA-N,HVHNMNGARPCGGD-UHFFFAOYSA-N,RAUWPNXIALNKQM-UHFFFAOYSA-N	HMDB00300,C00106,HMDB60760,C18474,C19385,C19384	annotated
105	1.02782e+06	1.43218e+06	1.88649e+06	3.71925e+06	503713	1966810	2.61927e+06	923066	2.03855e+06	932382	745941	1.01864e+06	7.55483e+06	605140	845271	1.18689e+06	10199246	1.1401e+06	2.02854e+06	532734	703868	1.12325e+06	1.78655e+06	1.01525e+06	1.25774e+06	1.44981e+06	1.68835e+06	851330	1.49163e+06	603248	1237486	1.83286e+06	1.11932e+06	692401	positive	Annotate in FrAnK	Mevalonic acid;(R)-mevalonate;(R)-Mevalonate;Mevalonic acid;(2-Methoxyethoxy)propanoic acid;N-Methylcalystegine B2;(R) 2,3-Dihydroxy-3-methylvalerate;(R)-2,3-Dihydroxy-3-methylpentanoate;Glycerol 1-propanoate;N-lactoyl-Valine;2,3-Dihydroxy-3-methylpentanoate;Abequose;(2S)-2-{[1-(R)-Carboxyethyl]amino}pentanoate;2 -(Butylamido)-4-hydroxybutanoic acid;Alexine;Australine;(R)-Pantoate;Castanospermine…	KJTLQQUUPVSXIM-UHFFFAOYSA-N,KJTLQQUUPVSXIM-ZCFIWIBFSA-N,KJTLQQUUPVSXIM-ZCFIWIBFSA-N,KJTLQQUUPVSXIM-ZCFIWIBFSA-N,JIXHYWCLUOGIMM-UHFFFAOYSA-N,GZDWTPRPLBRISA-UHFFFAOYSA-N,PDGXJDXVGMHUIR-UJURSFKZSA-N,PDGXJDXVGMHUIR-UJURSFKZSA-N,AALUCPRYHRPMAG-UHFFFAOYSA-N,IJKKTQLUXOILBQ-ZBHICJROSA-N,PDGXJDXVGMHUIR-UHFFFAOYSA-N,KYPWIZMAJMNPMJ-JDJSBBGDSA-N,AMDDRMIFTJHJGD-RITPCOANSA-N,FWULQXYJOANGSS-UHFFFAOYSA-N,AIQMLBK…	HMDB00227,HMDB59629,C00418,LMFA01050352,HMDB59705,HMDB36604,HMDB12140,C06007,HMDB31639,HMDB62181,C04104,C06471,C06326,C11843,C10124,C10132,C00522,C02256,C02104,C03348	annotated
106	10688853	13730155	9059684	7501442	4.58016e+06	6.86987e+06	11862870	7.7987e+06	7921192	5.44495e+06	6.73764e+06	11964859	3.35467e+06	5.85919e+06	10172716	9926460	1.06691e+06	6794264	6070238	2.59555e+06	2670022	603137	5.98931e+06	5726374	7846945	6.33665e+06	5.42547e+06	8921754	7.99839e+06	2.70862e+06	6.21773e+06	16820128	10415924	3537283	positive	D-3-Methylhistidine (C7H11N3O2) Prob = 98.6700000000	3-Methylhistidine;N(pi)-Methyl-L-histidine;Dihydrothymine;5,6-Dihydrothymine;1-Methylhistidine;Squamolone;L-Cyclo(alanylglycyl);pyroglutamine;gamma-Amino-gamma-cyanobutanoate;4-amino-4-cyano-butanoic acid;alpha-Amino-gamma-cyanobutanoate;2-amino-4-cyano-butanoic acid;Nalpha-Methylhistidine	JDHILDINMRGULE-LURJTMIESA-N,JDHILDINMRGULE-LURJTMIESA-N,NBAKTGXDIBVZOO-UHFFFAOYSA-N,NBAKTGXDIBVZOO-UHFFFAOYSA-N,BRMWTNUJHUMWMS-LURJTMIESA-N,XYVMBSCIEDOIJQ-UHFFFAOYSA-N,ICCHEGCKVBMSTF-UHFFFAOYSA-N,NPWMTBZSRRLQNJ-UHFFFAOYSA-N,DXWQLTOXWVWMOH-UHFFFAOYSA-N,DXWQLTOXWVWMOH-UHFFFAOYSA-N,VZSTVUJXUYNIOQ-UHFFFAOYSA-N,VZSTVUJXUYNIOQ-UHFFFAOYSA-N,CYZKJBZEIFWZSR-LURJTMIESA-N	HMDB00479,C01152,HMDB00079,C00906,HMDB00001,HMDB29874,HMDB31547,HMDB62558,C05715,LMFA01100037,C05717,LMFA01100038,C03298	annotated+fragment
107	16227691	441774	1.93347e+06	1.01741e+06	2255935	899214	2278720	8827940	3.94458e+06	440858	2.51233e+06	2.91004e+06	4573661	521506	903642	785195	3.21598e+06	1.23544e+06	793323	261530	777366	787153	13143278	7874475	5.34319e+06	12846749	9965330	5.27276e+06	14145112	4503668	12461191	9806708	3.39333e+06	4563392	positive	Annotate in FrAnK	Cytosine;Cytosine;cytosine	OPTASPLRGRRNAP-UHFFFAOYSA-N,OPTASPLRGRRNAP-UHFFFAOYSA-N,OPTASPLRGRRNAP-UHFFFAOYSA-N	HMDB00630,C00380,Stds2_2_15JAN20_20200226_161937_17	identified
108	1985629	4.04231e+06	5338379	7379810	6232848	1.84628e+06	3.29749e+06	4.88428e+06	5.96025e+06	2.1866e+06	4.63617e+06	16199797	3.10924e+06	2.81095e+06	1.62668e+06	5676362	4.78864e+06	2.82232e+06	1.12823e+06	5030265	4.04663e+06	851371	2723715	4.29321e+06	5185114	3.84642e+06	3.81376e+06	3.47778e+06	3.82776e+06	7.29451e+06	5.4018e+06	11206860	6.58473e+06	3.47076e+06	positive	Annotate in FrAnK	Valeric acid;Pentanoate;Valeric acid;Propyl acetate;Isovaleric acid;3-Methylbutanoic acid;Isovaleric acid;3beta,6beta-Dihydroxynortropane;Proline betaine;Stachydrine;(S)-2-Methylbutanoic acid;Methyl butyrate;Methyl butyrate;1-Hydroxy-2-pentanone;Butyl formate;Tetrahydro-2-methyl-3-furanol;L-2-Amino-3-methylenehexanoic acid;Ethyl propionate;ethyl propionate;2,4-Dimethyl-1,3-dioxolane;Ethylene oxid…	NQPDZGIKBAWPEJ-UHFFFAOYSA-N,NQPDZGIKBAWPEJ-UHFFFAOYSA-N,NQPDZGIKBAWPEJ-UHFFFAOYSA-N,YKYONYBAUNKHLG-UHFFFAOYSA-N,GWYFCOCPABKNJV-UHFFFAOYSA-N,GWYFCOCPABKNJV-UHFFFAOYSA-N,GWYFCOCPABKNJV-UHFFFAOYSA-N,MVUIPZFMWQBRCM-UHFFFAOYSA-N,CMUNUTVVOOHQPW-LURJTMIESA-N,CMUNUTVVOOHQPW-LURJTMIESA-N,WLAMNBDJUVNPJU-BYPYZUCNSA-N,UUIQMZJEGPQKFD-UHFFFAOYSA-N,UUIQMZJEGPQKFD-UHFFFAOYSA-N,WOVLKKLXYZJMSN-UHFFFAOYSA-N,NMJJFJN…	HMDB00892,C00803,LMFA01010005,HMDB34237,HMDB00718,C08262,LMFA01020181,HMDB38949,HMDB04827,C10172,HMDB33742,HMDB33890,LMFA07010528,HMDB59678,HMDB40575,HMDB39799,HMDB30410,HMDB30058,LMFA07010411,HMDB32230,HMDB32263,HMDB41992,LMFA01020073,HMDB02176,C18319,LMFA01020072,HMDB31175,HMDB31241,HMDB31249,HMDB31247,HMDB31516,LMFA12000022,C04114,LMFA12000066,LMFA12000015	annotated
109	2090455	3.27311e+06	5.59952e+06	15851556	2.41532e+06	4959565	6.92601e+06	7154474	5.12435e+06	4.0301e+06	5.96441e+06	4.68167e+06	7.88559e+06	2.04958e+06	3058210	5.57313e+06	10166330	4503337	3.43691e+06	2921280	5.33583e+06	4253760	778114	3.06633e+06	4.17715e+06	1.9098e+06	2.40046e+06	2570466	3.41009e+06	1.89201e+06	2.20978e+06	8972638	2715165	10164750	positive	Annotate in FrAnK	Epidermin;Lotaustralin;Succinylcarnitine;O-methylmalonyl-L-carnitine;Methylmalonylcarnitine;Heterodendrin;Lotaustralin;Mycosporine	GDSYPXWUHMRTHT-UHFFFAOYSA-N,WEWBWVMTOYUPHH-UHFFFAOYSA-N,HAEVNYBCYZZDFL-UHFFFAOYSA-N,XROYFEWIXXCPAW-BRFYHDHCSA-N,XROYFEWIXXCPAW-MQWKRIRWSA-N,CQWWASNOGSDPRL-MPVQUNCYSA-N,WEWBWVMTOYUPHH-QHAQEBJBSA-N,VVTDHOIRNPCGTH-NSHDSACASA-N	HMDB34777,HMDB33865,HMDB61717,HMDB62785,HMDB13133,C08332,C08334,C10607	annotated
110	2.56381e+06	4.15804e+06	4.01998e+06	1.72343e+06	2.5916e+06	2.0281e+06	7943002	10060247	3.19586e+06	3729460	5.38807e+06	2.76349e+06	8450741	2368999	4026542	5.23948e+06	15219569	6.29156e+06	5946701	8330040	6.10001e+06	15814155	NA	837993	2103325	1.01266e+06	1.44292e+06	1.91174e+06	2.92089e+06	2.14299e+06	648899	5279514	3.7496e+06	2.10076e+06	positive	Annotate in FrAnK	N-(Carboxyaminomethyl)urea;(S)-Ureidoglycine	HEQOQFYJHRGZCD-UHFFFAOYSA-N,VTFWFHCECSOPSX-SFOWXEAESA-N	C06382,C02091	annotated
111	33575.6	43022.6	66390.8	34073	42882.5	71759.1	70944.3	129700	34495.4	44930.9	46159.4	60039.9	123973	37568.6	42563.9	57671.5	104682	77001.3	49504.2	82979.6	88838.4	87584.4	26201.8	NA	31763.5	14682.3	27587.3	27248.1	41467.2	27193.1	28102	23973.2	46022.6	29156.6	positive	No Fragments				annotated
112	16503.7	29765	33031.8	NA	25487.7	15669.4	51054.5	84109.3	24322	21416.3	45589.5	18195.8	56729.5	22772	23209.8	24663.8	98200.7	41102.2	28659.7	73799.1	43511.5	106317	NA	NA	13203.6	NA	12389.6	15040.6	17335.6	19601.8	NA	20227.7	23073	12867.3	positive	No Fragments				annotated
113	21022.8	34944.2	52643.9	36747.4	26537	38445.4	47387	79875.1	27471.8	33645.8	35833.9	54148.5	71191.1	31287.3	34787.2	66920.4	77609.1	57735.6	35297.3	45528.8	53573.7	71201.3	14027.1	7493.95	19102.8	NA	17511.6	19019.8	24596.9	14274.6	15411.4	26361.8	37642.9	26142.4	positive	No Fragments				annotated
114	1.2388e+06	3.10423e+06	1.97508e+06	8489952	665730	1.20183e+06	10242681	715980	2.91756e+06	1.29034e+06	1.56152e+06	1.44653e+06	6723117	494477	677602	430660	15734638	1.93117e+06	1.3143e+06	696160	824957	1.59778e+06	1.34946e+06	1.03917e+06	1.27354e+06	1.11257e+06	1.69587e+06	972377	3.04606e+06	822387	1301709	1.26594e+06	1.72404e+06	722707	positive	No Fragments	Alanyl-Threonine;Diaminopimelic acid;LL-2,6-Diaminoheptanedioate;diamino-pimelic acid;N-(gamma-Glutamyl)ethanolamine;Threoninyl-Alanine;2-Amino-4-[(2-hydroxy-1-oxopropyl)amino]butanoic acid;N,N-Dihydroxy-L-valine;meso-2,6-Diaminoheptanedioate	BUQICHWNXBIBOG-UHFFFAOYSA-N,GMKMEZVLHJARHF-WHFBIAKZSA-N,GMKMEZVLHJARHF-WHFBIAKZSA-N,GMKMEZVLHJARHF-WHFBIAKZSA-N,DGBJQQBLTDLFMF-UHFFFAOYSA-N,VPZKQTYZIVOJDV-UHFFFAOYSA-N,BKHCIFAZUHUBPL-AKGZTFGVSA-N,VWRMUTKBDQWLAX-BYPYZUCNSA-N,GMKMEZVLHJARHF-SYDPRGILSA-N	HMDB28697,HMDB01370,C00666,LMFA01170102,HMDB39222,HMDB29054,HMDB31412,C20314,C00680	annotated
115	4.17551e+06	2.09238e+06	5.90464e+06	3.58583e+06	2.3442e+06	2990550	4.0483e+06	4.29776e+06	3145255	2338352	1.96097e+06	7837972	3994952	1700718	2.11571e+06	3.36716e+06	7192366	4049457	2.40224e+06	1.28983e+06	3.4524e+06	2.71532e+06	4.43933e+06	2.86292e+06	6.50777e+06	5251434	3557206	5.33316e+06	5928039	2216694	4.05175e+06	15713175	5260576	2.54498e+06	positive	Annotate in FrAnK	Methylpyrazine;4-Aminopyridine;Acrylonitrile	CAWHJQAVHZEVTJ-UHFFFAOYSA-N,NUKYPUAOHBNCPY-UHFFFAOYSA-N,NLHHRLWOUZZQLW-UHFFFAOYSA-N	HMDB33112,C13728,C01998	annotated
116	10435504	8.21806e+06	9112085	11769434	8242992	8805088	10964737	9697151	9544460	8591795	9235051	9539717	10678745	7.86891e+06	8578346	10480036	11702344	9087697	12447315	15079241	9274630	12175799	8177196	7.78866e+06	10061847	9718684	8367229	8934418	9674176	7.7579e+06	9207763	11188005	10263787	8839647	positive	Annotate in FrAnK	Epoxyanethole;Thymoquinone;3-Phenylpropyl formate;Benzenebutanoic acid;2-Phenylbutyric acid;Egomaketone;2-Phenylethyl acetate;Phenethyl acetate;4-Isopropylbenzoic acid;p-Cumate;beta-Thujaplicin;beta-Thujaplicin;3-Phenylbutyric acid;Lepalone;1-(2,3-Dihydro-1H-pyrrolizin-5-yl)-1,4-pentanedione;Eugenol;Eugenol;Isoeugenol;Isoeugenol;1,2-Dimethoxy-4-vinylbenzene;4-Methylbenzyl alcohol acetate;Benzyl p…	YUWWNQUBHDXKMT-UHFFFAOYSA-N,KEQHJBNSCLWCAE-UHFFFAOYSA-N,AMHRXSOVSAQOKL-UHFFFAOYSA-N,OBKXEAXTFZPCHS-UHFFFAOYSA-N,OFJWFSNDPCAWDK-UHFFFAOYSA-N,MGIXHQSSTZKVOO-UHFFFAOYSA-N,MDHYEMXUFSJLGV-UHFFFAOYSA-N,MDHYEMXUFSJLGV-UHFFFAOYSA-N,CKMXAIVXVKGGFM-UHFFFAOYSA-N,CKMXAIVXVKGGFM-UHFFFAOYSA-N,FUWUEFKEXZQKKA-UHFFFAOYSA-N,FUWUEFKEXZQKKA-UHFFFAOYSA-N,ZZEWMYILWXCRHZ-UHFFFAOYSA-N,XUCQQLCBOJJVRF-UHFFFAOYSA-N,BDWPPPW…	HMDB34615,HMDB34732,HMDB34471,HMDB00543,HMDB00329,HMDB38184,HMDB33945,C12303,HMDB35268,C06578,HMDB35213,C09904,HMDB01955,HMDB35414,HMDB40046,HMDB05809,C10453,HMDB05802,C10469,HMDB40359,HMDB40460,HMDB30063,HMDB30060,HMDB32038,HMDB32336,HMDB36098,HMDB41473,HMDB41472,HMDB41612,HMDB31761,HMDB33723,HMDB37174,HMDB37160,HMDB32891,HMDB32618,HMDB32620,HMDB32586,C19729,C19229,C09905,C10846,C09858,LMFA01030…	annotated
117	1.31973e+06	2.84295e+06	4.14413e+06	2.48746e+06	5.01247e+06	5.78379e+06	5.77488e+06	5.01014e+06	4.79143e+06	5077314	5.37567e+06	1.72359e+06	3.87809e+06	5839420	5890472	6.97884e+06	14851734	3886503	7.34341e+06	2.78373e+06	4695094	6135947	698145	564392	880781	531260	1.21819e+06	456118	1.38827e+06	912924	772447	626879	849273	902603	positive	Annotate in FrAnK	Aspartyl-Threonine;L-beta-aspartyl-L-threonine ;Threoninyl-Aspartate	NTQDELBZOMWXRS-UHFFFAOYSA-N,XPMVVZFGFJOFSL-UHFFFAOYSA-N,IOWJRKAVLALBQB-UHFFFAOYSA-N	HMDB28763,HMDB11169,HMDB29057	annotated
118	91407.8	144793	187837	NA	237610	266630	154690	215179	185808	173303	266501	90950.6	120972	304067	322409	272799	301042	181626	212150	131638	248170	220729	NA	NA	NA	NA	60375.4	NA	89857.9	45276.7	NA	NA	NA	NA	positive	No Fragments	(E)-4'-Methylresveratrol 3-glucoside;Abiraterone sulfate;Pinostilbenoside;Narceine;Narceine;Citromitin;Mallotophenone;Dubiusine;Orientanol A;5,6,7,3',4',5'-Hexamethoxyflavanone;Koaburanin	MFMQRDLLSRLUJY-IHWYPQMZSA-N,LUQSJWRTYLGZJB-ZHVNYGEGSA-N,IIISUZGWBIPYEJ-IHWYPQMZSA-N,DEXMFYZAHXMZNM-UHFFFAOYSA-N,DEXMFYZAHXMZNM-UHFFFAOYSA-N,LTRBUBSPQISFFL-UHFFFAOYSA-N,JXSPGOIAWPYMGS-UHFFFAOYSA-N,FBWQZJWDTGIERI-MIYFKOFASA-N,VYSUFMKSPDVDIS-WMQCIHAUSA-N,CYJWWPSCJSSHJX-UHFFFAOYSA-N,AAHNTCWRJBNODQ-WKYDCOPISA-N	HMDB34117,HMDB60584,HMDB39273,HMDB30246,C09591,HMDB37313,C10708,C12240,LMPK12070001,LMPK12140639,LMPK12020253	annotated
119	3.95697e+06	1471277	1.91613e+06	2.45638e+06	1.18945e+06	1.6445e+06	1.46277e+06	2.4874e+06	1.22667e+06	1.09618e+06	3.17539e+06	4.11265e+06	3.9694e+06	1011407	5836844	2.67487e+06	1.53794e+06	1.58022e+06	14771152	2.41107e+06	3.22994e+06	4964678	900758	1.12958e+06	908145	736617	912558	667973	1.27411e+06	383266	1.73868e+06	2.13455e+06	1.18871e+06	507338	positive	Threonine (C4H9NO3) Prob = 84.3300000000	L-Homoserine;L-Homoserine;L-homoserine;L-Threonine;L-Threonine;L-Threonine;L-Allothreonine;L-Allothreonine;4-Amino-3-hydroxybutyrate;4-Amino-3-hydroxybutanoate;Hydroxyethyl glycine;D-Threonine;(-)-erythro-(2R,3R)-Dihydroxybutylamide;D-Allothreonine;2-Methylserine	UKAUYVFTDYCKQA-VKHMYHEASA-N,UKAUYVFTDYCKQA-VKHMYHEASA-N,UKAUYVFTDYCKQA-VKHMYHEASA-N,AYFVYJQAPQTCCC-GBXIJSLDSA-N,AYFVYJQAPQTCCC-GBXIJSLDSA-N,AYFVYJQAPQTCCC-GBXIJSLDSA-N,AYFVYJQAPQTCCC-HRFVKAFMSA-N,AYFVYJQAPQTCCC-HRFVKAFMSA-N,YQGDEPYYFWUPGO-UHFFFAOYSA-N,YQGDEPYYFWUPGO-UHFFFAOYSA-N,XSISQURPIRTMAY-UHFFFAOYSA-N,AYFVYJQAPQTCCC-STHAYSLISA-N,LTMJJNPVAMLQGV-UHFFFAOYSA-N,AYFVYJQAPQTCCC-PWNYCUMCSA-N,CDUUKBX…	HMDB00719,C00263,Stds2_2_15JAN20_20200226_161937_36,HMDB00167,C00188,Stds1_2_15JAN20_20200226_161858_22,HMDB04041,C05519,HMDB61877,C03678,HMDB61148,C00820,C11108,C12317,C02115	identified+fragment
120	658891	500256	274451	221525	248686	316216	198166	370585	218513	283984	431638	579676	302608	333452	845098	661292	154636	321447	2.72747e+06	57502.3	432154	710462	223480	170307	169505	136674	239116	154444	242940	114148	313176	233460	217695	113091	positive	No Fragments	ETF	RHQDFWAXVIIEBN-UHFFFAOYSA-N	HMDB59596	annotated
121	527644	236099	546998	439145	347617	442686	795332	658112	517437	629357	435367	592974	1.28628e+06	143299	522770	558665	387078	431988	2.40086e+06	307337	1.20317e+06	658477	419295	590294	693271	436107	575226	624254	648024	438168	903697	1.23416e+06	732733	463922	positive	No Fragments	L-2-Amino-3-(1-pyrazolyl)propanoic acid;Dihydrouracil;5,6-Dihydrouracil;L-Histidine;L-Histidine;L-3-Cyanoalanine;3-Cyano-L-alanine;N-Methylhydantoin;N-Methylhydantoin;D-Histidine;Muscimol;Histidine;2,5-Dioxopiperazine;3-(Pyrazol-1-yl)-L-alanine	PIGOPELHGLPKLL-UHFFFAOYSA-N,OIVLITBTBDPEFK-UHFFFAOYSA-N,OIVLITBTBDPEFK-UHFFFAOYSA-N,HNDVDQJCIGZPNO-YFKPBYRVSA-N,HNDVDQJCIGZPNO-YFKPBYRVSA-N,BXRLWGXPSRYJDZ-VKHMYHEASA-N,BXRLWGXPSRYJDZ-VKHMYHEASA-N,RHYBFKMFHLPQPH-UHFFFAOYSA-N,RHYBFKMFHLPQPH-UHFFFAOYSA-N,HNDVDQJCIGZPNO-RXMQYKEDSA-N,ZJQHPWUVQPJPQT-UHFFFAOYSA-N,HNDVDQJCIGZPNO-UHFFFAOYSA-N,BXRNXXXXHLBUKK-UHFFFAOYSA-N,PIGOPELHGLPKLL-YFKPBYRVSA-N	HMDB34267,HMDB00076,C00429,HMDB00177,C00135,HMDB60245,C02512,HMDB03646,C02565,C06419,C08311,C00768,C02777,C01162	annotated
122	2.61756e+06	1.09672e+06	1.53774e+06	3.0887e+06	3.03892e+06	972441	4.14418e+06	3.17591e+06	2461519	3.19381e+06	1.34567e+06	6.35392e+06	2.86349e+06	3.28039e+06	1.41639e+06	962256	1.36388e+06	824820	725603	703580	2.58764e+06	91044.8	5.72708e+06	3.21509e+06	3.5477e+06	6803304	2.31398e+06	2.0524e+06	2932485	2.82564e+06	3.22282e+06	13888273	2877725	1.32131e+06	positive	Annotate in FrAnK	L-Theanine;Glycyl-Valine;1,4-Dideoxy-1,4-imino-D-ribitol;Valyl-Glycine;N-Lactoyl ethanolamine;L-2-Amino-5-hydroxypentanoic acid;N(5)-ethyl-L-glutamine;N5-Ethyl-L-glutamine;N-Acetylornithine;N-Acetylornithine;N-Hydroxy-L-valine	DATAGRPVKZEWHA-UHFFFAOYSA-N,STKYPAFSDFAEPH-UHFFFAOYSA-N,OQEBIHBLFRADNM-UHFFFAOYSA-N,IOUPEELXVYPCPG-UHFFFAOYSA-N,RZCHTMXTKQHYDT-UHFFFAOYSA-N,CZWARROQQFCFJB-UHFFFAOYSA-N,DATAGRPVKZEWHA-YFKPBYRVSA-N,DATAGRPVKZEWHA-YFKPBYRVSA-N,JRLGPAXAGHMNOL-LURJTMIESA-N,JRLGPAXAGHMNOL-LURJTMIESA-N,PXEKBQAJOBYINU-BYPYZUCNSA-N	HMDB34365,HMDB28854,HMDB39499,HMDB29127,HMDB32356,HMDB31658,HMDB62764,C01047,HMDB03357,C00437,C20313	annotated
123	2406691	2.55819e+06	2.09657e+06	2.23064e+06	1.10749e+06	1.63362e+06	4.40104e+06	1.43287e+06	3607771	4.19942e+06	9311331	5.68e+06	12963236	1.67935e+06	13800838	4317145	3.95075e+06	2.60115e+06	8758241	4.55325e+06	9105197	8080842	385965	794973	946515	251090	1055720	486312	958282	2.64149e+06	521975	1.05813e+06	4306835	9884057	positive	Allopurinol (C5H4N4O) Prob = 52.7000000000	Hypoxanthine;Hypoxanthine;Hypoxanthine;Allopurinol	FDGQSTZJBFJUBT-UHFFFAOYSA-N,FDGQSTZJBFJUBT-UHFFFAOYSA-N,FDGQSTZJBFJUBT-UHFFFAOYSA-N,OFCNXPDARWKPPY-UHFFFAOYSA-N	HMDB00157,C00262,Stds2_2_15JAN20_20200226_161937_12,HMDB14581	identified+fragment
124	5.05754e+06	1.41864e+06	4485234	4.91639e+06	3.14238e+06	3.02582e+06	11645127	5281009	2.79341e+06	4.15506e+06	13100742	3.23838e+06	13543930	628313	6046443	4.04352e+06	8151438	3.10112e+06	1.75608e+06	7.4167e+06	7.28333e+06	1.69727e+06	1.1772e+06	3.87936e+06	3.00945e+06	1.57652e+06	3.32935e+06	3.24776e+06	2.89723e+06	2.3288e+06	2.75218e+06	8040046	12099716	4498161	positive	Annotate in FrAnK				annotated
125	320032	158519	294140	407590	135237	257348	429609	353116	228770	162053	425702	287515	545852	97958.4	398806	341065	616844	221383	218835	190476	322853	NA	70616.4	93214.9	192261	81030.1	156174	164317	234661	132611	114737	457209	404241	188523	positive	No Fragments				annotated
126	5950964	5095052	7683894	11698645	4329257	8508554	5998411	10588874	6.43035e+06	4.53033e+06	4975208	9489029	7749070	4.46307e+06	8769120	9175653	11016815	8529558	8695477	4413761	11996543	3560831	2.88228e+06	3.26298e+06	8109078	3.8567e+06	4627290	4575624	5.6112e+06	4.5468e+06	5.00153e+06	12997609	6424533	3.92026e+06	positive	Annotate in FrAnK	Acetaldehyde;Acetaldehyde;Acetone cyanohydrin;Acetone cyanohydrin;2-Pyrrolidinone;Ethylene oxide	IKHGUXGNUITLKF-UHFFFAOYSA-N,IKHGUXGNUITLKF-UHFFFAOYSA-N,MWFMGBPGAXYFAR-UHFFFAOYSA-N,MWFMGBPGAXYFAR-UHFFFAOYSA-N,HNJBEVLQSNELDL-UHFFFAOYSA-N,IAYPIBMASNFSPL-UHFFFAOYSA-N	HMDB00990,C00084,HMDB60427,C02659,HMDB02039,C06548	annotated
127	3.43704e+06	2863923	4.28138e+06	6.57337e+06	2.21467e+06	4537293	3.31792e+06	5683537	3.83803e+06	2.31337e+06	2.83377e+06	5248575	4.29677e+06	2.35376e+06	4814464	5.14542e+06	5.84693e+06	4496637	4595464	2.38807e+06	6445504	1.80518e+06	1.71006e+06	2.09123e+06	5.00272e+06	2.44229e+06	2.71017e+06	2.68329e+06	3179236	2.49115e+06	3138633	8.02276e+06	3.70844e+06	2182826	positive	Annotate in FrAnK	(S)-3-Hydroxybutyric acid;(S)-3-Hydroxybutanoate;N-Butyrylglycine;Isobutyrylglycine;Alpha-Hydroxyisobutyric acid;alpha-hydroxy-isobutyric acid;4-Hydroxybutyric acid;4-Hydroxyacid;4-hydroxy-butyric acid;(S)-3-Hydroxyisobutyric acid;(S)-3-Hydroxyisobutyrate;(R)-3-Hydroxybutyric acid;(R)-3-Hydroxybutanoate;3R-hydroxy-butanoic acid;2-Hydroxybutyric acid;(+/-)alpha-hydoxy butyric acid;(R)-3-Hydroxyiso…	WHBMMWSBFZVSSR-VKHMYHEASA-N,WHBMMWSBFZVSSR-VKHMYHEASA-N,WPSSBBPLVMTKRN-UHFFFAOYSA-N,DCICDMMXFIELDF-UHFFFAOYSA-N,BWLBGMIXKSTLSX-UHFFFAOYSA-N,BWLBGMIXKSTLSX-UHFFFAOYSA-N,SJZRECIVHVDYJC-UHFFFAOYSA-N,SJZRECIVHVDYJC-UHFFFAOYSA-N,SJZRECIVHVDYJC-UHFFFAOYSA-N,DBXBTMSZEOQQDU-VKHMYHEASA-N,DBXBTMSZEOQQDU-VKHMYHEASA-N,WHBMMWSBFZVSSR-GSVOUGTGSA-N,WHBMMWSBFZVSSR-GSVOUGTGSA-N,WHBMMWSBFZVSSR-GSVOUGTGSA-N,AFENDNX…	HMDB00442,C03197,HMDB00808,HMDB00730,HMDB00729,LMFA01050417,HMDB00710,C01991,LMFA01050006,HMDB00023,C06001,HMDB00011,C01089,LMFA01050243,HMDB00008,LMFA01050004,HMDB00336,LMFA01050382,HMDB00357,LMFA01050005,HMDB59595,C04076,HMDB59748,HMDB60265,HMDB03681,C02946,HMDB01263,HMDB15127,HMDB29425,HMDB29426,HMDB12131,C03656,LMFA01060173,HMDB12151,C03239,HMDB61156,HMDB31212,C00989,C14601,C01188,C05984,LMFA…	annotated
128	117828	160552	197659	220709	117465	199438	115757	239381	149557	129693	99030.4	180816	160940	125068	178335	207249	240693	246149	203998	164071	327864	89957.8	54542.7	80926.1	205999	76709.8	85831.1	93138.2	92354.4	115325	102602	132421	159116	97577.5	positive	No Fragments	(S)-3-Hydroxybutyric acid;(S)-3-Hydroxybutanoate;N-Butyrylglycine;Isobutyrylglycine;Alpha-Hydroxyisobutyric acid;alpha-hydroxy-isobutyric acid;4-Hydroxybutyric acid;4-Hydroxyacid;4-hydroxy-butyric acid;(S)-3-Hydroxyisobutyric acid;(S)-3-Hydroxyisobutyrate;(R)-3-Hydroxybutyric acid;(R)-3-Hydroxybutanoate;3R-hydroxy-butanoic acid;2-Hydroxybutyric acid;(+/-)alpha-hydoxy butyric acid;(R)-3-Hydroxyiso…	WHBMMWSBFZVSSR-VKHMYHEASA-N,WHBMMWSBFZVSSR-VKHMYHEASA-N,WPSSBBPLVMTKRN-UHFFFAOYSA-N,DCICDMMXFIELDF-UHFFFAOYSA-N,BWLBGMIXKSTLSX-UHFFFAOYSA-N,BWLBGMIXKSTLSX-UHFFFAOYSA-N,SJZRECIVHVDYJC-UHFFFAOYSA-N,SJZRECIVHVDYJC-UHFFFAOYSA-N,SJZRECIVHVDYJC-UHFFFAOYSA-N,DBXBTMSZEOQQDU-VKHMYHEASA-N,DBXBTMSZEOQQDU-VKHMYHEASA-N,WHBMMWSBFZVSSR-GSVOUGTGSA-N,WHBMMWSBFZVSSR-GSVOUGTGSA-N,WHBMMWSBFZVSSR-GSVOUGTGSA-N,AFENDNX…	HMDB00442,C03197,HMDB00808,HMDB00730,HMDB00729,LMFA01050417,HMDB00710,C01991,LMFA01050006,HMDB00023,C06001,HMDB00011,C01089,LMFA01050243,HMDB00008,LMFA01050004,HMDB00336,LMFA01050382,HMDB00357,LMFA01050005,HMDB59595,C04076,HMDB59748,HMDB60265,HMDB03681,C02946,HMDB01263,HMDB15127,HMDB29425,HMDB29426,HMDB12131,C03656,LMFA01060173,HMDB12151,C03239,HMDB61156,HMDB31212,C00989,C14601,C01188,C05984,LMFA…	annotated
129	284902	95279.6	506124	433380	419366	560424	764957	12985103	385549	539203	528704	633657	504226	291482	588127	230964	496241	439582	385216	114455	2828867	579370	104090	645758	285949	171269	209150	283453	242296	161664	1.21382e+06	877820	381876	874576	positive	Annotate in FrAnK	Hydantoin	WJRBRSLFGCUECM-UHFFFAOYSA-N	C05146	annotated
130	1.95569e+06	899531	1.56985e+06	1.63421e+06	1.44662e+06	1.33169e+06	1.12186e+06	3.29517e+06	1.53709e+06	1.61375e+06	2112086	2.42128e+06	7.95708e+06	1.74901e+06	3227502	4.69636e+06	3.24892e+06	1.01956e+06	12948353	1343457	9781232	12683954	539582	992357	972420	515845	807448	763183	913296	396620	1.01721e+06	3.15979e+06	1.52428e+06	1.28605e+06	positive	Arginine (C6H14N4O2) Prob = 97.9000000000	L-Arginine;L-Arginine;L-Arginine;D-Arginine;D-Arginine;Amino acid(Arg-)	ODKSFYDXXFIFQN-BYPYZUCNSA-N,ODKSFYDXXFIFQN-BYPYZUCNSA-N,ODKSFYDXXFIFQN-BYPYZUCNSA-N,ODKSFYDXXFIFQN-SCSAIBSYSA-N,ODKSFYDXXFIFQN-SCSAIBSYSA-N,ODKSFYDXXFIFQN-UHFFFAOYSA-N	HMDB00517,C00062,Stds1_2_15JAN20_20200226_161858_37,HMDB03416,C00792,C02385	identified+fragment
131	5.31199e+06	6.47527e+06	12723304	4.56194e+06	2.49435e+06	2.36465e+06	3.05476e+06	4.49363e+06	7554960	8991308	9640719	9617399	3.777e+06	5948353	4.85915e+06	11773637	2.76454e+06	4614629	3.7339e+06	1.4369e+06	5.4161e+06	3511026	4.39645e+06	4.03615e+06	3.53736e+06	6117380	5.90687e+06	2.15905e+06	2.22355e+06	7.43878e+06	4.25752e+06	4.51813e+06	6150830	8711767	positive	Annotate in FrAnK				annotated
132	509187	526189	552378	756473	372011	770594	653772	1.46451e+06	760770	961925	728353	947834	1.91282e+06	912805	1.08293e+06	643496	1.82346e+06	799731	12591191	1018293	2579476	8370248	476160	401366	383022	395513	415455	362714	361442	146171	496785	596749	244700	247370	positive	No Fragments	2-Acetyl-3-methylfuran;4-Methylcatechol;4-Methylcatechol;Methyl N-methylanthranilate;L-Phenylalanine;L-Phenylalanine;L-Phenylalanine;4,6-Heptadiyne-1,3-diol;Benzocaine;Benzocaine;Benzyl glycinate;Norsalsolinol;2-Hydroxybenzyl alcohol;Salicyl alcohol;4-Hydroxybenzyl alcohol;p-Hydroxybenzyl alcohol;3-Hydroxybenzyl alcohol;3-Hydroxybenzyl alcohol;2-Acetyl-5-methylfuran;Guaiacol;o-Methoxyphenol;Guaia…	RJBGVAIXGHZIDY-UHFFFAOYSA-N,ZBCATMYQYDCTIZ-UHFFFAOYSA-N,ZBCATMYQYDCTIZ-UHFFFAOYSA-N,GVOWHGSUZUUUDR-UHFFFAOYSA-N,COLNVLDHVKWLRT-QMMMGPOBSA-N,COLNVLDHVKWLRT-QMMMGPOBSA-N,COLNVLDHVKWLRT-QMMMGPOBSA-N,VTFRDZFVCKUXNE-UHFFFAOYSA-N,BLFLLBZGZJTVJG-UHFFFAOYSA-N,BLFLLBZGZJTVJG-UHFFFAOYSA-N,JXYACYYPACQCDM-UHFFFAOYSA-N,MBFUSGLXKQWVDW-UHFFFAOYSA-N,CQRYARSYNCAZFO-UHFFFAOYSA-N,CQRYARSYNCAZFO-UHFFFAOYSA-N,BVJSUAQ…	HMDB34877,HMDB00873,C06730,HMDB34169,HMDB00159,C00079,Stds1_2_15JAN20_20200226_161858_8,HMDB38963,HMDB04992,C07527,HMDB59934,HMDB06044,HMDB59709,C02323,HMDB11724,C17467,HMDB59712,C03351,HMDB35226,HMDB01398,C01502,C15572,HMDB01007,HMDB40280,HMDB29696,HMDB33485,HMDB33589,HMDB62402,C19565,HMDB62407,C19578,HMDB32917,C18747,C20488,C20487,C18090,C00727,C02923,C02265,C02057,LMFA01030782,LMFA01030781	identified
133	4.73635e+06	4620101	7.17773e+06	12056957	3.12131e+06	3996602	11409336	3.34487e+06	6030944	3.77402e+06	4.59882e+06	7.20386e+06	7.75177e+06	2.05645e+06	4.84263e+06	7.95343e+06	8.06756e+06	2184781	4741286	1.07098e+06	5972252	4.1439e+06	1.73807e+06	2.56806e+06	5755174	1.9577e+06	4.11755e+06	3.06433e+06	4953320	2138702	3576431	9901747	7115513	4.43887e+06	positive	1-Methyladenosine (C11H15N5O4) Prob = 97.7000000000	Glutamyl-Leucine;Glutamyl-Isoleucine;Isoleucyl-Glutamate;Leucyl-Glutamate;N6-Methyladenosine;2'-O-Methyladenosine;3'-O-Methyladenosine;1-Methyladenosine;1-Methyladenosine;O6-Methyl-2'-deoxyguanosine	YBAFDPFAUTYYRW-UHFFFAOYSA-M,SNFUTDLOCQQRQD-UHFFFAOYSA-M,KTGFOCFYOZQVRJ-UHFFFAOYSA-M,NFNVDJGXRFEYTK-UHFFFAOYSA-M,VQAYFKKCNSOZKM-IOSLPCCCSA-N,FPUGCISOLXNPPC-UHFFFAOYSA-N,RYAFZRROCNNRFK-IOSLPCCCSA-N,GFYLSDSUCHVORB-IOSLPCCCSA-N,GFYLSDSUCHVORB-IOSLPCCCSA-N,BCKDNMPYCIOBTA-RRKCRQDMSA-N	HMDB28823,HMDB28822,HMDB28906,HMDB28928,HMDB04044,HMDB04326,HMDB06023,HMDB03331,C02494,C05031	annotated+fragment
134	2.581e+06	5.97199e+06	5.42089e+06	12006057	2232775	6544483	5.95232e+06	2.83958e+06	5.17432e+06	4367502	3.56156e+06	2.78623e+06	5.96402e+06	3.07529e+06	4.47071e+06	4.24408e+06	5.14548e+06	2.92298e+06	3.93859e+06	3.01747e+06	6371579	1486908	2.65543e+06	3333053	2.89446e+06	2207388	6226928	2528348	3252115	2.05126e+06	4592499	4.05669e+06	3.57209e+06	5.31467e+06	positive	Annotate in FrAnK	Ureidopropionic acid;3-Ureidopropionate;L-Asparagine;L-Asparagine;D-Asparagine;D-Asparagine;Glycyl-glycine;Glycylglycine;N-Carbamoylsarcosine;N-Carbamoylsarcosine;Methylazoxymethanol acetate;N-Nitroso-N-methylurethane;Asparagine	JSJWCHRYRHKBBW-UHFFFAOYSA-N,JSJWCHRYRHKBBW-UHFFFAOYSA-N,DCXYFEDJOCDNAF-REOHCLBHSA-N,DCXYFEDJOCDNAF-REOHCLBHSA-N,DCXYFEDJOCDNAF-UWTATZPHSA-N,DCXYFEDJOCDNAF-UWTATZPHSA-N,YMAWOPBAYDPSLA-UHFFFAOYSA-N,YMAWOPBAYDPSLA-UHFFFAOYSA-N,SREKYKXYSQMOIB-UHFFFAOYSA-N,SREKYKXYSQMOIB-UHFFFAOYSA-N,BELPJCDYWUCHKF-WAYWQWQTSA-N,CAUBWLYZCDDYEF-UHFFFAOYSA-N,DCXYFEDJOCDNAF-UHFFFAOYSA-N	HMDB00026,C02642,HMDB00168,C00152,HMDB33780,C01905,HMDB11733,C02037,HMDB12265,C01043,C19258,C19301,C16438	annotated
135	7.43294e+06	6118151	8875562	11619564	5330996	9866863	10662722	9289312	8414726	7.0771e+06	7772320	6.037e+06	5.37954e+06	3.92948e+06	6.14017e+06	6.53487e+06	5.83562e+06	5.22578e+06	4.70916e+06	3343865	5.57743e+06	1.80909e+06	3.57484e+06	5179857	7905004	3.30886e+06	7.17729e+06	6.73824e+06	7942219	8808652	5.88946e+06	11732145	10335590	7225443	positive	Allopurinol (C5H4N4O) Prob = 79.3300000000	Hypoxanthine;Hypoxanthine;Allopurinol	FDGQSTZJBFJUBT-UHFFFAOYSA-N,FDGQSTZJBFJUBT-UHFFFAOYSA-N,OFCNXPDARWKPPY-UHFFFAOYSA-N	HMDB00157,C00262,HMDB14581	annotated+fragment
136	6.91293e+06	5.55698e+06	8.30915e+06	11176722	4967561	9160358	9897020	8895065	7772062	6.51229e+06	7109765	5.67878e+06	4761553	3488282	5635021	6.13224e+06	5010379	4.87405e+06	4431871	3.18724e+06	5345643	1.59092e+06	3367751	4632985	7309526	2.97557e+06	6577324	6393420	7202826	4837667	5606972	10810961	9705475	6.8088e+06	positive	Annotate in FrAnK				annotated
137	141360	130831	180042	163356	155226	195996	210376	191452	150610	160233	172235	122548	111924	104919	123364	152226	116623	109466	105683	85080.4	98876.8	44317	63616	129295	161254	78106.1	138642	135530	130102	121391	112367	145491	231418	176120	positive	No Fragments	4-O-beta-D-Galactopyranosyl-D-xylose;2-O-b-D-Galactopyranosyl-D-xylose;3-O-beta-D-Galactopyranosyl-L-arabinose;Galactose-beta-1,4-xylose;Sambubiose;Serotinose;6-O-beta-D-Xylopyranosyl-D-glucose;Arabino-galactose;6-O-(beta-D-Xylopyranosyl)-beta-D-glucopyranose;Vicianose	VCTBNHVCBSUQPG-MRRNQDDQSA-N,NTQWZXRSBBGWFC-NCRZSTDJSA-N,XSXQXHMPBBNYRD-ANYLNHRWSA-N,VCTBNHVCBSUQPG-YOUNRWHRSA-N,BUEBVQCTEJTADB-UHFFFAOYSA-N,QYNRIDLOTGRNML-UHFFFAOYSA-N,QYNRIDLOTGRNML-XJBKZTKUSA-N,CKIPPJHUIHDREQ-TUJAQXOJSA-N,QYNRIDLOTGRNML-IGQSMMPPSA-N,QYNRIDLOTGRNML-ULAALWPKSA-N	HMDB38864,HMDB38863,HMDB38854,HMDB11677,HMDB29883,HMDB29897,C08245,C07285,C11535,C01625	annotated
138	61663	64129.2	93481.9	137395	68528.3	107866	131699	110021	86025.8	95401.3	76345.4	70894.8	68457.7	44190.3	78398.4	65214.7	83423.6	80233.4	60489.1	39119.4	48478.1	NA	41329.9	66231.6	83909.9	46451.6	83984.2	64209.9	79859.3	45857.1	84927.4	100198	128466	71563.9	positive	No Fragments	Phosphodimethylethanolamine;Phosphodimethylethanolamine;Hexahydro-2',4-dimethylspiro[1,3-dithiolo[4,5-c]furan-2,3'(2'H)-furan];Hexahydro-2',3alpha-dimethylspiro[1,3-dithiolo[4,5-b]furan-2,3'(2'H)-furan]	BLHVJAAEHMLMOI-UHFFFAOYSA-N,BLHVJAAEHMLMOI-UHFFFAOYSA-N,KKEFRICKADNKCV-UHFFFAOYSA-N,LGPJANFPSFABDB-UHFFFAOYSA-N	HMDB60244,C13482,HMDB37808,HMDB37809	annotated
139	6.00637e+06	3092186	4403685	5.04866e+06	6.65606e+06	4.11979e+06	5.04148e+06	5935789	3992423	2.57223e+06	4413640	4.88783e+06	5965911	2.30998e+06	9199302	11674276	3826397	2.7445e+06	6933746	3849425	3.60052e+06	1.93787e+06	2013841	2.76627e+06	6135607	3.21257e+06	3.92956e+06	2530651	3.88393e+06	2.3794e+06	3.3964e+06	9930861	5344173	3.13602e+06	positive	N,N-Dimethylglycine (C4H9NO2) Prob = 76.4000000000	L-Alpha-aminobutyric acid;(S)-2-Aminobutanoate;2S-amino-butanoic acid;D-Alpha-aminobutyric acid;D-2-Aminobutyrate;2R-amino-butanoic acid;Dimethylglycine;N,N-Dimethylglycine;Gamma-Aminobutyric acid;4-Aminobutanoate;4-amino-butanoic acid;O-Acetylethanolamine;2-Aminoisobutyric acid;2-Amino-2-methylpropanoate;2-amino-isobutyric acid;Ethylene oxide/propylene oxide copolymer (avg m w 9,760 - 13,200);Et…	QWCKQJZIFLGMSD-VKHMYHEASA-N,QWCKQJZIFLGMSD-VKHMYHEASA-N,QWCKQJZIFLGMSD-VKHMYHEASA-N,QWCKQJZIFLGMSD-GSVOUGTGSA-N,QWCKQJZIFLGMSD-GSVOUGTGSA-N,QWCKQJZIFLGMSD-GSVOUGTGSA-N,FFDGPVCHZBVARC-UHFFFAOYSA-N,FFDGPVCHZBVARC-UHFFFAOYSA-N,BTCSSZJGUNDROE-UHFFFAOYSA-N,BTCSSZJGUNDROE-UHFFFAOYSA-N,BTCSSZJGUNDROE-UHFFFAOYSA-N,HBVZRPAKZOLBPL-UHFFFAOYSA-N,FUOOLUPWFVMBKG-UHFFFAOYSA-N,FUOOLUPWFVMBKG-UHFFFAOYSA-N,FUOOLUP…	HMDB00452,C02356,LMFA01100034,HMDB00650,C02261,LMFA01100043,HMDB00092,C01026,HMDB00112,C00334,LMFA01100039,HMDB38394,HMDB01906,C03665,LMFA01100053,HMDB32262,C01380,C15588,HMDB02299,C01205,LMFA01100049,HMDB41945,C11735,HMDB02166,C03284,LMFA01100050,HMDB31654,HMDB31329,HMDB31430,HMDB03911,C05145,LMFA01100054,C19514,C11109,C02721	annotated+fragment
140	11519077	1.011e+06	438098	1295871	1421190	4.81366e+06	701971	1.01558e+06	8.16228e+06	5.56034e+06	1.78358e+06	4674410	5.49581e+06	3.28843e+06	2.64544e+06	1.00192e+06	9656092	1.56957e+06	499143	3.37341e+06	6.38335e+06	1.09877e+06	8972639	2980628	5149655	10072372	5.19093e+06	10532877	1.26983e+06	8722319	10123714	9834844	6.62362e+06	7453409	positive	No Fragments				annotated
141	3.83637e+06	2811043	3.62411e+06	4788913	2.86033e+06	2.13166e+06	5.42808e+06	1.1488e+06	1.02583e+06	2.7952e+06	4.76914e+06	4.67861e+06	5.31512e+06	2.45065e+06	6670458	551051	4.73855e+06	5226173	5692691	1.97124e+06	209988	1.27863e+06	2.50196e+06	4.75344e+06	6.28134e+06	5862889	9232666	3.53328e+06	11493163	9641377	5.33432e+06	7470241	7167521	2279929	positive	Annotate in FrAnK	(±)-2-Hydroxy-2-phenylacetonitrile;Indoxyl;Indoxyl;5-Hydroxyindole;Mandelonitrile;Mandelonitrile;4-Hydroxybenzeneacetonitrile;4-Hydroxyphenylacetonitrile;2-Methyl-4,5-benzoxazole;1,3-Dihydro-(2H)-indol-2-one;Indolin-2-one;(S)-Mandelonitrile;Hydroxyindole	NNICRUQPODTGRU-UHFFFAOYSA-N,PCKPVGOLPKLUHR-UHFFFAOYSA-N,PCKPVGOLPKLUHR-UHFFFAOYSA-N,LMIQERWZRIFWNZ-UHFFFAOYSA-N,NNICRUQPODTGRU-QMMMGPOBSA-N,NNICRUQPODTGRU-QMMMGPOBSA-N,AYKYOOPFBCOXSL-UHFFFAOYSA-N,AYKYOOPFBCOXSL-UHFFFAOYSA-N,DQSHFKPKFISSNM-UHFFFAOYSA-N,JYGFTBXVXVMTGB-UHFFFAOYSA-N,JYGFTBXVXVMTGB-UHFFFAOYSA-N,NNICRUQPODTGRU-MRVPVSSYSA-N,NLMQHXUGJIAKTH-UHFFFAOYSA-N	HMDB34666,HMDB04094,C05658,HMDB59805,HMDB60486,C00561,HMDB29757,C03766,HMDB32390,HMDB61918,C12312,C02615,C02040	annotated
142	105979	76518.2	165014	144924	96912.1	83278.5	275109	56277.9	69624.1	68631	192461	227954	204092	56215.4	172204	49478.7	346619	220394	151482	33181.1	37238.2	71272.2	113945	167820	377480	279535	816834	253271	659089	384172	208133	1.02721e+06	679298	211543	positive	No Fragments	Biotin sulfone;Biotin sulfone	QPFQYMONYBAUCY-ZKWXMUAHSA-N,QPFQYMONYBAUCY-ZKWXMUAHSA-N	HMDB04818,C20387	annotated
143	72544.6	43376.3	62508.7	53592.3	42730.2	32193.9	86136.3	NA	18092.8	45419.1	79301.7	93703.8	82418.8	40606.5	104484	NA	103414	78310.1	107832	25173.7	NA	22982.8	38163.7	68708.7	100768	88462.5	127628	66025.8	161140	158022	88269.5	141142	133326	33466.9	positive	No Fragments	Lanthionine ketimine;2-aminophenol sulphate;Asulam;2-Pyridyl hydroxymethane sulfonic acid	XIVVIYYWXOMYOD-UHFFFAOYSA-N,VSTZVCJQGSLNLL-UHFFFAOYSA-N,VGPYEHKOIGNJKV-UHFFFAOYSA-N,ABQCCSJVPWLMPL-UHFFFAOYSA-N	HMDB04823,HMDB61116,C18350,C11327	annotated
144	69354.5	70441.6	72425.4	46573.3	60335.9	49072.4	81856	NA	25243	56673.7	69931.3	76523.9	92041.5	73824.4	108256	NA	76833.3	95687	101395	49598.7	NA	34251.5	58144.4	82828.9	86253.9	72839.1	108245	69823.7	103394	122032	84087.7	91825.1	103647	47302.2	positive	No Fragments	Lanthionine ketimine;2-aminophenol sulphate;Asulam;2-Pyridyl hydroxymethane sulfonic acid	XIVVIYYWXOMYOD-UHFFFAOYSA-N,VSTZVCJQGSLNLL-UHFFFAOYSA-N,VGPYEHKOIGNJKV-UHFFFAOYSA-N,ABQCCSJVPWLMPL-UHFFFAOYSA-N	HMDB04823,HMDB61116,C18350,C11327	annotated
145	2.46052e+06	1.97153e+06	2478118	2.87096e+06	1.8892e+06	4133845	2.02001e+06	1.58667e+06	3.11283e+06	1.84863e+06	2.33623e+06	3.0763e+06	2725569	1.39128e+06	1.75939e+06	1.28102e+06	5019806	11376617	3188276	2.96631e+06	2.27312e+06	1.53885e+06	3208391	6.76142e+06	3.94665e+06	4325948	2.41024e+06	2.62041e+06	1.19617e+06	2.73091e+06	3.49051e+06	4585696	2527151	3711056	positive	Nicotinamide (C6H6N2O) Prob = 98.9900000000	Niacinamide;Nicotinamide;2-Acetylpyrazine;Picolinamide;Isonicotineamide	DFPAKSUCGFBDDF-UHFFFAOYSA-N,DFPAKSUCGFBDDF-UHFFFAOYSA-N,DBZAKQWXICEWNW-UHFFFAOYSA-N,IBBMAWULFFBRKK-UHFFFAOYSA-N,VFQXVTODMYMSMJ-UHFFFAOYSA-N	HMDB01406,C00153,HMDB31861,C01950,C02421	annotated+fragment
146	6.64533e+06	4.38314e+06	7380089	9893994	2.50279e+06	4304561	9937684	5.94927e+06	5.68373e+06	4.1077e+06	5207030	6.27914e+06	6538701	2.7047e+06	3.96417e+06	9027741	11301255	3.23509e+06	5.85336e+06	1.24868e+06	6339138	5.96836e+06	1.76803e+06	3.39585e+06	5.18629e+06	2.52691e+06	4370148	4.10607e+06	5009058	3.59699e+06	2740743	9178497	8832751	4.12543e+06	positive	5-Methylcytosine (C5H7N3O) Prob = 98.7800000000	2-O-Methylcytosine;Imidazolone;Imidazolone;3-Methylcytosine ;5-Methylcytosine;5-Methylcytosine;Imidazol-2-one	DHYLZDVDOQLEAQ-UHFFFAOYSA-N,CAAMSDWKXXPUJR-UHFFFAOYSA-N,CAAMSDWKXXPUJR-UHFFFAOYSA-N,KOLPWZCZXAMXKS-UHFFFAOYSA-N,LRSASMSXMSNRBT-UHFFFAOYSA-N,LRSASMSXMSNRBT-UHFFFAOYSA-N,AICIYIDUYNFPRY-UHFFFAOYSA-N	HMDB04339,HMDB04363,C06195,HMDB11601,HMDB02894,C02376,C20382	annotated+fragment
147	4274126	7208421	6.60595e+06	9863804	7912047	8268776	6.74449e+06	8503532	10611669	9246023	8.12957e+06	7.81715e+06	5.57746e+06	7.82642e+06	7171745	8483929	8.24886e+06	7.97813e+06	8859790	6.74578e+06	10124238	9653324	7599283	9447140	5.34749e+06	8944940	6854894	6784270	6784031	8891577	7207817	5.47868e+06	7.14949e+06	11140585	positive	Annotate in FrAnK				annotated
148	515069	1.28558e+06	1.09823e+06	2.65533e+06	1.35274e+06	1.59034e+06	1.16454e+06	1.45254e+06	2.56133e+06	1.92652e+06	1519063	1.40611e+06	766560	1.41681e+06	1.3536e+06	1.8119e+06	1.60567e+06	1426141	1.87921e+06	1.18916e+06	1993391	1855382	1.40328e+06	2.44377e+06	778455	2.08969e+06	1.24788e+06	1.1408e+06	1.16544e+06	1.56159e+06	1437427	873309	1.18417e+06	2858041	positive	Annotate in FrAnK				annotated
149	234503	808837	625362	2.15206e+06	775266	993055	652105	842060	1.96074e+06	1.2387e+06	918665	782451	357488	845744	756564	1.20665e+06	1.02195e+06	914410	1.16539e+06	586682	1.2613e+06	1212094	878369	1.81095e+06	380735	1.46138e+06	783678	721124	687901	1.03867e+06	879673	542188	667625	2194422	positive	Annotate in FrAnK				annotated
150	432600	832659	727314	1.31237e+06	823769	1.04126e+06	749016	936860	1.33329e+06	1114165	952767	867710	575663	937789	845316	1.05193e+06	1.00775e+06	906629	1.06695e+06	723362	1.14996e+06	1.16946e+06	925415	1236477	539503	1.12257e+06	817772	738474	767475	989639	850748	603745	739672	1.46312e+06	positive	Annotate in FrAnK				annotated
151	121696	307803	229867	1.02073e+06	304440	431275	236312	326414	920492	555466	347730	289106	118563	334757	302661	489768	451339	337353	507777	225029	502237	455028	388196	865113	142628	628010	318329	266427	295133	438991	375751	205015	280062	1107769	positive	Annotate in FrAnK				annotated
152	94572.9	238712	206163	646469	243342	323015	223134	264938	584053	396564	297435	248886	123271	277255	249669	357831	305567	274334	365269	194448	402607	367623	288749	560146	120549	440015	255144	222357	215073	322379	309918	145656	219054	682108	positive	Annotate in FrAnK				annotated
153	35739.6	155852	100895	630794	135230	232144	116905	132828	557736	288177	196489	147290	56445	159319	156609	278264	194452	144973	251458	88452.4	275783	232353	172234	489974	55140.5	339692	152784	130998	115990	206942	173777	98732	135667	635854	positive	Annotate in FrAnK				annotated
154	14838.8	78837.4	59066.6	436071	72260.2	120672	66786.8	85748.4	357972	194821	116066	85094.5	27703.4	95176.9	74330.5	171059	107360	90947.6	156128	51994.6	160742	131179	102063	343692	32052.3	224521	75736.5	71405.8	73341.8	126716	114337	59807.1	67260.4	489269	positive	No Fragments				annotated
155	96696.4	200499	170496	404421	235471	257177	180599	227671	398597	309457	241832	205039	117372	227911	207217	300803	266884	219760	274355	169729	312943	302126	249610	408292	119088	329731	210161	193633	182330	264100	220216	141922	188096	471030	positive	Annotate in FrAnK				annotated
156	33260.9	110421	84192.8	419899	97880.6	165090	90378.9	111943	334182	204591	138494	114468	57129.9	132994	122318	172282	147940	128179	189493	73958.1	211559	177772	139000	299375	50349	226782	122991	97130.5	93077.1	156231	145238	108150	111496	430515	positive	No Fragments				annotated
157	41475.7	131592	104048	350987	152729	191724	112911	139712	334343	221756	145536	137625	59231.4	152211	117770	194167	164955	147136	200225	113554	207527	196982	160237	296569	79502.8	230381	130521	122500	116275	189062	166258	91785.5	122760	405262	positive	No Fragments				annotated
158	33078.2	112402	82002.4	369142	121195	162502	85507.5	115100	314339	205298	130466	115147	52103.8	123133	110084	173131	142079	109174	174048	76817.4	189801	183598	141696	311082	53286.7	234364	113760	101112	90070.4	152461	152152	69745.8	101690	376819	positive	No Fragments				annotated
159	15415.2	57035.7	49587.9	271160	70545.7	93408.6	51724	62284.2	237093	129272	80079.9	66887.4	19379.8	76991.7	60488.9	120576	87192.9	77470.4	116560	41144.6	96458.3	112858	89812.3	220802	24455.3	144965	69086.7	50091.3	53942.4	104678	80600.4	39844	62954.9	296797	positive	No Fragments				annotated
160	15019	67654.6	48098	293184	54400.8	75587.4	58486.4	68538.5	235959	126097	76848.6	63655.3	22040.8	77709.9	67243.9	120191	83045.9	71727.6	117346	60779.6	113611	100477	73490.7	232010	31778.4	154168	60929.9	57887.8	60866.7	95735.6	77510.3	46561.9	57922.4	253006	positive	No Fragments				annotated
161	22424.9	75840.9	56537.6	249892	79743.6	97810.4	82647.8	93925.1	222131	151029	104074	80628.1	29452.4	88833.3	79219.6	137218	98864.5	94241.8	124756	54968.3	138705	123921	107364	230829	36901.1	168617	93634.8	73150.5	65534	108386	96523.3	64978.4	78421.4	285490	positive	No Fragments				annotated
162	7867.24	47110.4	29965.7	263231	39278.4	54499.6	37523.7	45853.3	197241	100734	57296.2	41611.9	13027.6	41075.4	45782.6	73794	49505.4	47548.4	84407.4	26256.2	77499.1	87743.3	50560.5	193881	18292.8	125337	52783.7	37390	36188.9	64439.3	56433	23119.8	44136.8	274022	positive	No Fragments				annotated
163	NA	35568.2	29468.8	264925	40540.7	65080.7	26979.9	46110.7	200697	103804	50338.6	43111.7	9154.67	53023.7	43769.8	85127	49203.9	45500.3	75898	27595	69323.8	63432.6	46944.5	231972	13860.4	126958	41878.8	35100.3	35859.4	53124.8	56763.8	33232.9	33514.2	273648	positive	No Fragments				annotated
164	22456.1	55830.2	38170.2	273334	58961.6	103718	47175.2	60416.6	219255	119083	76569.7	62780	23105.5	67376.5	58099.3	101498	79201.6	76794.4	116482	44833.9	105910	95432.9	75382.8	221998	26377.5	138724	70014.5	61543.9	51869.4	91239.4	68550.1	41284	48856.5	272010	positive	No Fragments				annotated
165	22456.1	55830.2	38170.2	273334	58961.6	103718	47175.2	60416.6	219255	119083	76569.7	62780	23105.5	67376.5	58099.3	101498	79201.6	76794.4	116482	44833.9	105910	95432.9	75382.8	221998	26377.5	138724	70014.5	61543.9	51869.4	91239.4	68550.1	41284	48856.5	272010	positive	No Fragments				annotated
166	60121.3	126614	106101	269310	134715	149910	112203	141693	270694	196901	162788	131498	72962.8	134859	138016	169139	161487	150712	181121	111837	197504	185954	143369	231751	82526.3	207760	134026	112539	112544	168874	151650	83919.1	120360	265156	positive	No Fragments				annotated
167	37630.9	88038.7	81667.2	196551	104568	116027	91538.5	95565.9	183384	137740	112396	94964.8	45612.8	105123	82438.3	120308	106804	101921	115709	79086.8	139378	130753	114123	175165	50586.8	149459	105609	84602.4	83264.4	122820	105630	58525.2	80657.6	217839	positive	No Fragments				annotated
168	NA	41160	29084	182522	46168.3	61227.8	28580.7	36732.5	128314	81927.2	58234.6	39840.4	12581.9	55458.8	41681.6	84195	43730	40887.8	75056.9	25064.6	68345.6	65685.6	54491.2	160331	20596.8	95599.7	42570.8	40383.8	41065.5	64717.9	59735.1	28877.4	29172.9	186438	positive	No Fragments				annotated
169	13207.5	47180.9	43962.4	159886	59088.5	62032.9	37473.7	50029.2	137873	93929.8	60230.8	46280.4	18138.5	52332	54290	82617.7	56122.1	54685.8	81647.9	34843.8	88770.9	71753.7	55728.7	133654	21074.8	110655	51450.8	47038.3	46695.3	76428	52382.2	32709.3	46157.8	169621	positive	No Fragments				annotated
170	44874.8	76947.6	71797.3	118699	97859.3	110855	75772.6	77153.6	126731	105957	95308.4	92575.5	51040.6	84318.1	83740	100422	89145.8	90160.9	103011	86751.9	122408	129080	94028.9	125979	55872	111248	88924.1	83048.6	67663.5	94816.7	80187.8	72416.4	78721.9	140807	positive	No Fragments	cis-2-Chloro-4-carboxymethylenebut-2-en-1,4-olide;cis-2-Chloro-4-carboxymethylenebut-2-en-1,4-olide;trans-2-Chloro-4-carboxymethylenebut-2-en-1,4-olide	ADSGHWJRPOXXTD-UHFFFAOYSA-N,ADSGHWJRPOXXTD-NSCUHMNNSA-N,ADSGHWJRPOXXTD-IHWYPQMZSA-N	HMDB60455,C04706,C04729	annotated
171	21045.3	56430.6	48160.7	92620.6	51718.8	58490.6	46453.3	58200.5	104151	86242.9	70980.5	59581.5	31080.6	64159.7	51940.5	66755.1	64976	58217.1	76093.1	44422.6	77782.6	73311	69085.9	99558.9	31964.6	89445.7	50280.1	51087	51911.2	62927.2	60968.4	54394.7	55850	137695	positive	No Fragments	Folpet;Folpet	HKIOYBQGHSTUDB-UHFFFAOYSA-N,HKIOYBQGHSTUDB-UHFFFAOYSA-N	HMDB31792,C18860	annotated
172	41581	87173.4	67901.4	104446	87927	96533.1	64378.9	81737.1	118178	94739.5	77085	76273.2	48443.5	82033.2	80375.7	90477	81982.2	77005.8	89902	64217.3	90417.2	111926	78160.8	107726	46402.4	105059	72208.8	85626.3	65091	114170	80251.6	56217.1	71507.6	127478	positive	No Fragments				annotated
173	41581	76548.9	67901.4	104446	83293.7	96533.1	64378.9	81737.1	118178	94739.5	77085	76273.2	48443.5	82033.2	80375.7	90477	81982.2	77005.8	89902	64217.3	90417.2	111926	78160.8	107726	46402.4	101094	72208.8	85626.3	65091	114170	80251.6	56217.1	71507.6	127478	positive	No Fragments				annotated
174	14188.2	29925.8	28920.4	81825.9	32834.8	43033.3	30025.2	33632.1	77391.6	48288.1	41475.9	29844	21425	36236.7	31869.8	53463.7	35315.7	38591.4	54079.8	28345.6	52483.8	44075.2	36418.4	74038.7	16729.5	58704.3	29456.4	28564.9	32244.7	44465.1	38922.2	23036.5	36472.7	107727	positive	No Fragments	1-Amino-2,4-dibromoanthraquinone	ZINRVIQBCHAZMM-UHFFFAOYSA-N	C19211	annotated
175	14096.1	26025.6	25636.8	33623.2	29039.9	32324.2	23215.7	31095.9	41754.7	37578.1	33606.5	26155.2	17067.1	38835.2	25937.7	27623.9	22086.7	30599.5	28244.4	30386.8	40685.1	43198.6	23501.7	38389.7	18318.6	35969.6	21473.5	20892.8	22652.7	33178.3	24688.7	16929.3	21584.8	52967.8	positive	No Fragments				annotated
176	7.84866e+06	11088183	10416856	7.16702e+06	10188291	10806385	8053630	7.94564e+06	10078980	10711870	9584672	8995095	6172289	9062749	8288972	8520367	6434063	10656732	8144953	8.14056e+06	8877654	6704332	8902266	8910194	8254835	7.26431e+06	8788678	9980083	7236125	8808620	7616829	4935494	8532976	9333120	positive	Annotate in FrAnK				annotated
177	835062	1.19838e+06	1.1062e+06	957696	1.19294e+06	1122464	750955	821077	1.0474e+06	985008	1.23565e+06	893381	689245	749852	742861	1.09159e+06	590039	1.13446e+06	919929	688576	970648	599827	690278	1.01646e+06	851047	685054	917744	1.17781e+06	1.0208e+06	854095	615014	505843	726360	977497	positive	Annotate in FrAnK	Trimeprazine;Trimeprazine;Perazine	ZZHLYYDVIOPZBE-UHFFFAOYSA-N,ZZHLYYDVIOPZBE-UHFFFAOYSA-N,WEYVCQFUGFRXOM-UHFFFAOYSA-N	HMDB15376,C07172,C16903	annotated
178	1.56753e+06	1.62506e+06	4.16795e+06	2.17811e+06	1589446	7531600	7.76381e+06	6.35111e+06	2806908	4348471	2.03342e+06	6.5834e+06	9362949	1.94694e+06	6.29105e+06	2.48467e+06	6.36284e+06	5774654	11024801	2.67476e+06	5506108	3605083	2.44731e+06	2.02523e+06	4.1121e+06	2.47987e+06	2.84388e+06	2.98237e+06	2.43546e+06	1566261	4.32501e+06	8330849	3.20939e+06	1.45226e+06	positive	Histidine (C6H9N3O2) Prob = 87.6500000000	L-2-Amino-3-(1-pyrazolyl)propanoic acid;Dihydrouracil;5,6-Dihydrouracil;L-Histidine;L-Histidine;L-3-Cyanoalanine;3-Cyano-L-alanine;N-Methylhydantoin;N-Methylhydantoin;D-Histidine;Muscimol;Histidine;2,5-Dioxopiperazine;3-(Pyrazol-1-yl)-L-alanine	PIGOPELHGLPKLL-UHFFFAOYSA-N,OIVLITBTBDPEFK-UHFFFAOYSA-N,OIVLITBTBDPEFK-UHFFFAOYSA-N,HNDVDQJCIGZPNO-YFKPBYRVSA-N,HNDVDQJCIGZPNO-YFKPBYRVSA-N,BXRLWGXPSRYJDZ-VKHMYHEASA-N,BXRLWGXPSRYJDZ-VKHMYHEASA-N,RHYBFKMFHLPQPH-UHFFFAOYSA-N,RHYBFKMFHLPQPH-UHFFFAOYSA-N,HNDVDQJCIGZPNO-RXMQYKEDSA-N,ZJQHPWUVQPJPQT-UHFFFAOYSA-N,HNDVDQJCIGZPNO-UHFFFAOYSA-N,BXRNXXXXHLBUKK-UHFFFAOYSA-N,PIGOPELHGLPKLL-YFKPBYRVSA-N	HMDB34267,HMDB00076,C00429,HMDB00177,C00135,HMDB60245,C02512,HMDB03646,C02565,C06419,C08311,C00768,C02777,C01162	annotated+fragment
179	4526639	2685936	6199767	6387967	3.20785e+06	6.2158e+06	6.31962e+06	3172311	3.87331e+06	3.37112e+06	3.79566e+06	5.23174e+06	5.41871e+06	1.56677e+06	4489392	6064712	4.23251e+06	4.4439e+06	3.53959e+06	1.11205e+06	4.6134e+06	478246	1.51052e+06	2.68157e+06	5152344	1.88634e+06	3.50905e+06	4.17523e+06	6.86987e+06	3.35825e+06	2.68286e+06	10670789	6.30591e+06	3122796	positive	Annotate in FrAnK	L-Methionine;L-Methionine;Penicillamine;Racemethionine;Methionine;Penicillamine;D-Methionine	FFEARJCKVFRZRR-BYPYZUCNSA-N,FFEARJCKVFRZRR-BYPYZUCNSA-N,VVNCNSJFMMFHPL-UHFFFAOYSA-N,FFEARJCKVFRZRR-UHFFFAOYSA-N,FFEARJCKVFRZRR-UHFFFAOYSA-N,VVNCNSJFMMFHPL-VKHMYHEASA-N,FFEARJCKVFRZRR-SCSAIBSYSA-N	HMDB00696,C00073,HMDB14997,HMDB33951,C01733,C07418,C00855	annotated
180	624773	257715	534868	846252	410750	604403	918466	10670366	536100	435098	505094	577937	836590	225756	1.05991e+06	421812	670584	422996	359942	221811	982730	348958	317274	381193	906196	425716	540254	865339	583628	364438	804751	1.61029e+06	752974	817508	positive	5-Methylcytidine (C10H15N3O5) Prob = 52.1000000000	5-Methylcytidine;Pyro-L-glutaminyl-L-glutamine;8-Hydroxyalanylclavam	ZAYHVCMSTBRABG-JXOAFFINSA-N,ILAITOFTZJRIFJ-UHFFFAOYSA-N,QWBMUARUOXXBMI-RAZZTCBWSA-N	HMDB00982,HMDB39229,C17359	annotated+fragment
181	2933327	4.14941e+06	4235673	4.82275e+06	2.57108e+06	3.15588e+06	5587097	4.48954e+06	4.12394e+06	3752852	3.46061e+06	2469461	2.03338e+06	3.80634e+06	2.32611e+06	1.48224e+06	4.67152e+06	10264324	2519745	5395177	8719139	1.12548e+06	4.49805e+06	3224983	4264644	5.42991e+06	2.33049e+06	2433892	1.15125e+06	1.96855e+06	5.1445e+06	7439723	3.34589e+06	1.33671e+06	positive	Annotate in FrAnK	Picolinoylglycine;2-Hydroxynicotinic acid;4-Nitrophenol;4-Nitrophenol;6-Hydroxynicotinic acid;6-Hydroxynicotinate;Isonicotinylglycine;Isonicotinylglycine;3-Hydroxypicolinic acid;3-Hydroxypicolinic acid;Nicotinuric acid;Nicotinurate;2-Nitrophenol;3-Nitrophenol	MNYZGNSHBPLAFN-UHFFFAOYSA-N,UEYQJQVBUVAELZ-UHFFFAOYSA-N,BTJIUGUIPKRLHP-UHFFFAOYSA-N,BTJIUGUIPKRLHP-UHFFFAOYSA-N,BLHCMGRVFXRYRN-UHFFFAOYSA-N,BLHCMGRVFXRYRN-UHFFFAOYSA-N,HKCLSDCBERVTCT-UHFFFAOYSA-N,HKCLSDCBERVTCT-UHFFFAOYSA-N,BRARRAHGNDUELT-UHFFFAOYSA-N,BRARRAHGNDUELT-UHFFFAOYSA-N,ZBSGKPYXQINNGF-UHFFFAOYSA-N,ZBSGKPYXQINNGF-UHFFFAOYSA-N,IQUPABOKLQSFBK-UHFFFAOYSA-N,RTZZCYNQPHTPPL-UHFFFAOYSA-N	HMDB59766,HMDB59710,HMDB01232,C00870,HMDB02658,C01020,HMDB41912,C16623,HMDB13188,C18620,HMDB03269,C05380,C01988,C14418	annotated
182	8.31498e+06	4.13187e+06	1.57788e+06	5.63147e+06	1.37547e+06	4.19184e+06	1.41184e+06	645480	1.02901e+06	1061647	3238612	10221563	4.1931e+06	1.65921e+06	2.69213e+06	1.50835e+06	5.97125e+06	2.356e+06	2.81157e+06	1.12236e+06	2315595	1.01144e+06	1.73545e+06	3.55758e+06	5166458	4722732	3768083	5751746	4.04911e+06	3567090	3.67441e+06	6242997	3.31703e+06	945443	positive	Annotate in FrAnK	Methyl hippurate;Phenylacetylglycine;Phenylacetylglycine;Betamipron;3-Hydroxyphenylacetic acid;3-Hydroxyphenylacetate;Ortho-Hydroxyphenylacetic acid;2-Hydroxyphenylacetate;Methyl 2-hydroxybenzoate;Methyl salicylate;Mandelic acid;(S)-Mandelate;p-Hydroxyphenylacetic acid;4-Hydroxyphenylacetate;4-Hydroxy-3-methylbenzoic acid;2-Methylhippuric acid;4-Anilino-4-oxobutanoic acid;3-Carbamoyl-2-phenylprop…	XTKVNQKOTKPCKM-UHFFFAOYSA-N,UTYVDVLMYQPLQB-UHFFFAOYSA-N,UTYVDVLMYQPLQB-UHFFFAOYSA-N,CWXYHOHYCJXYFQ-UHFFFAOYSA-N,FVMDYYGIDFPZAX-UHFFFAOYSA-N,FVMDYYGIDFPZAX-UHFFFAOYSA-N,CCVYRRGZDBSHFU-UHFFFAOYSA-N,CCVYRRGZDBSHFU-UHFFFAOYSA-N,OSWPMRLSEDHDFF-UHFFFAOYSA-N,OSWPMRLSEDHDFF-UHFFFAOYSA-N,IWYDHOAUDWTVEP-ZETCQYMHSA-N,IWYDHOAUDWTVEP-ZETCQYMHSA-N,XQXPVVBIMDBYFF-UHFFFAOYSA-N,XQXPVVBIMDBYFF-UHFFFAOYSA-N,LTFHNKU…	HMDB00859,HMDB00821,C05598,HMDB34250,HMDB00440,C05593,HMDB00669,C05852,HMDB34172,C12305,HMDB00703,C01984,HMDB00020,C00642,HMDB04815,HMDB11723,HMDB60758,HMDB60366,C16587,HMDB60389,C16595,HMDB60390,C13636,HMDB01101,C02519,HMDB29659,C03663,HMDB29657,C13635,HMDB29658,HMDB29662,HMDB29660,HMDB29661,C10675,HMDB32399,HMDB32388,HMDB36907,HMDB12308,C00755,HMDB02390,C14088,HMDB31609,C02181,HMDB41283,HMDB330…	annotated
183	794324	349330	401673	769340	273649	460756	450339	1.12322e+06	458108	590791	610921	1222992	1.94459e+06	578124	1.02417e+06	928471	1.1414e+06	412054	9991805	376161	1.67243e+06	5014292	500748	415560	553862	532859	440011	629555	458194	279329	516332	1.07017e+06	503779	312176	positive	Annotate in FrAnK	L-Lysine;D-Lysine;L-Lysine;L-Lysine;Diethanolamine;Diethanolamine;(3S,5S)-3,5-Diaminohexanoate;(3S,5S)-3,5-Diaminohexanoate;(3S)-3,6-Diaminohexanoate;(3S)-3,6-Diaminohexanoate;2,5-Diaminohexanoate;(2R,3R)-3-Methylornithine;D-Lysine;2-Amino-2-methyl-1,3-propandiol;Lysine	KDXKERNSBIXSRK-YFKPBYRVSA-N,KDXKERNSBIXSRK-YFKPBYRVSA-N,KDXKERNSBIXSRK-YFKPBYRVSA-N,KDXKERNSBIXSRK-YFKPBYRVSA-N,ZBCBWPMODOFKDW-UHFFFAOYSA-N,ZBCBWPMODOFKDW-UHFFFAOYSA-N,NGDLSXMSQYUVSJ-WHFBIAKZSA-N,NGDLSXMSQYUVSJ-WHFBIAKZSA-N,QKEWQOJCHPFEAF-YFKPBYRVSA-N,QKEWQOJCHPFEAF-YFKPBYRVSA-N,CEVCRLBFUJAKOG-UHFFFAOYSA-N,HYUPFEBCCJWDJX-RFZPGFLSSA-N,KDXKERNSBIXSRK-RXMQYKEDSA-N,UXFQFBNBSPQBJW-UHFFFAOYSA-N,KDXKERN…	HMDB00182,HMDB03405,C00047,Stds1_2_15JAN20_20200226_161858_36,HMDB04437,C06772,HMDB12115,C01186,HMDB12114,C01142,C05161,C20277,C00739,C11260,C16440	identified
184	221354	104837	113325	222218	73717.4	160768	116304	284727	126147	185665	182169	338089	415988	171615	239377	255676	291795	114917	1.54591e+06	114574	431046	1.01662e+06	149254	129757	134142	140798	140292	191201	122455	72202.8	134548	260979	137895	95498.9	positive	Annotate in FrAnK				annotated
185	42357.7	15978.6	10924	61850.1	10343.9	24240.6	32928	30006.4	16299.7	31932	43835.3	68285.6	51990.7	25649.7	28991.2	40757.1	15146.9	15048.7	293569	23132.3	49659	120775	31198.8	20652.9	12066.3	16589.9	15765.2	31138.9	12836.2	9690.46	16775.4	57101.6	13440.6	17204.8	positive	No Fragments	6-Methoxy-9H-carbazole-3-carboxaldehyde;Murrayanine;Murrayanine;Methyl 3-carbazolecarboxylate;Mukolidine;1-Hydroxy-10-methylacridone;(E)-4-Nitrostilbene;(E)-4-Nitrostilbene	MPGLRLBJCNRDKU-UHFFFAOYSA-N,FWNZQNAJETXQPP-UHFFFAOYSA-N,FWNZQNAJETXQPP-UHFFFAOYSA-N,LZXXHWWSVRIDGR-UHFFFAOYSA-N,KSTPFEFAPRYLOZ-UHFFFAOYSA-N,NHYDBJFGZCQFEO-UHFFFAOYSA-N,ZISCOWXWCHUSMH-VOTSOKGWSA-N,ZISCOWXWCHUSMH-VOTSOKGWSA-N	HMDB38638,HMDB38849,C09228,HMDB29744,HMDB41443,HMDB32983,C14662,LMPK13090020	annotated
186	38758.6	17435.7	12222.3	41956.7	11363.3	17775.2	30369.3	26017.5	10043.5	28974.9	35069.8	60336.4	37901.1	20432.5	19727	28871.7	21124.8	14290.9	178172	17869.2	34266	83888	32749.7	21440.1	10698.1	14210.5	21073.5	31924.1	11880.4	7225.44	21312.2	54553.3	14053.2	16639.1	positive	No Fragments	5-Hydroxy-2,3-dimethyl-1,4-naphthoquinone;Setarin;5-Butyltetrahydro-2-oxo-3-furancarboxylic acid;5-(2-Methylpropyl)tetrahydro-2-oxo-3-furancarboxylic acid;3,4',5-Biphenyltriol;(2-Naphthalenyloxy)acetic acid;2-Napthyloxyacetic acid;Mevinphos;2,2',3-Trihydroxybiphenyl;cis-2-Carboxycyclohexyl-acetic acid	WBPHCLSNRLPSPK-UHFFFAOYSA-N,UUTFFHNHMRSARV-UHFFFAOYSA-N,XCIYLBHMPNYNTF-UHFFFAOYSA-N,ODKYFEYTVOPOOV-UHFFFAOYSA-N,HSZOQEGJICWJDP-UHFFFAOYSA-N,RZCJYMOBWVJQGV-UHFFFAOYSA-N,RZCJYMOBWVJQGV-UHFFFAOYSA-N,GEPDYQSQVLXLEU-AATRIKPKSA-N,USBNIYMZDQVDSO-UHFFFAOYSA-N,GCGCKIUIBPEAQE-BQBZGAKWSA-N	HMDB34663,HMDB38115,HMDB30992,HMDB30988,HMDB32713,HMDB32706,C18750,C18688,C03569,C14112	annotated
187	27869.8	15074.2	15206.9	32156.1	12007.2	19232.6	17863	31819.2	14634.5	23385	22996	41050.7	51964.8	25252.1	30531.7	31178.8	34093	22163.5	146001	14337	45726.5	103850	23420.7	18428.6	18438.6	16480	18424.3	23836.4	18228.7	10978.2	16140.8	31759.9	18550.6	17926	positive	No Fragments	5-Methoxytryptamine;5-Methoxytryptamine;N-Methylserotonin;N-Methylserotonin;Alline;Cytisine;2-Methyl-5-hydroxytryptamine;Metoxuron	JTEJPPKMYBDEMY-UHFFFAOYSA-N,JTEJPPKMYBDEMY-UHFFFAOYSA-N,ASUSBMNYRHGZIG-UHFFFAOYSA-N,ASUSBMNYRHGZIG-UHFFFAOYSA-N,CBQYNPHHHJTCJS-UHFFFAOYSA-N,ANJTVLIZGCUXLD-UHFFFAOYSA-N,WYWNEDARFVJQSG-UHFFFAOYSA-N,DSRNRYQBBJQVCW-UHFFFAOYSA-N	HMDB04095,C05659,HMDB04369,C06212,HMDB30533,C10763,C13665,C11011	annotated
188	37897.9	18894.5	20682.1	43945.4	14931.6	28411.4	21742.2	46763.3	24977.7	37235.7	30133.8	56395.5	56354.4	33177	42815.2	49787.2	49415.8	23247.6	131939	22864.8	57382.1	125057	23507.2	23345.6	26044.4	24077	27200.3	32624.8	22207.2	15842.5	24638.8	37857.6	22747.4	21511.2	positive	No Fragments	4-Hydroxy-5-(phenyl)-valeric acid-O-sulphate	ZCVMPBGBUWWKNR-UHFFFAOYSA-N	HMDB59981	annotated
189	25663.3	13296.6	11106.9	14658	7716.21	11951.4	11535	8994.38	10263.1	14665	14943.8	33462.7	24685.9	17343.1	20117.3	26361.8	18224.7	12397.3	126675	10892	20626	62264.4	15586.8	17570.5	16609.7	11353.8	17392.8	20426.3	12324.3	7895.75	18488.1	30750.9	14281.4	4973.12	positive	No Fragments	N-Desalkyl flurazepam;Monoglyceride citrate	UVCOILFBWYKHHB-UHFFFAOYSA-N,VQENOYXMFIFHCY-UHFFFAOYSA-N	HMDB61161,HMDB32437	annotated
190	32104.8	15282.7	11164	13579.6	5110.42	16626.8	16466.5	9329.7	8503.82	22901.6	17854.3	28663.6	28041.3	19319.6	23707	31761.7	19575.2	12343.2	112739	13758.6	17826.2	64479.4	17874.9	21450	15028.2	14787.3	22319.7	22714.2	11339.8	6916.79	28204.2	27445.3	15965.9	6974.34	positive	No Fragments	N-Desalkyl flurazepam;Reduced 2,6-Dichlorophenolindophenol	UVCOILFBWYKHHB-UHFFFAOYSA-N,IFTGQCOAUCEONK-UHFFFAOYSA-N	HMDB61161,C05720	annotated
191	31533.5	13928.7	9103.46	36384	10258	15194.3	20598	23884.1	9759.87	25250.1	28759.5	57122.1	30871.8	20433	16858.1	28131.6	25208.5	12296.2	106510	16295.6	31272.3	82465.5	23168.1	16654.1	11392.5	14903.1	13865.5	25925.1	12181.9	NA	17030.2	41755.4	10818	14167.9	positive	No Fragments	(-)-Dioxibrassinin;Methionyl-Cysteine;Cysteinyl-Methionine;S-(4-Methylthiobutylthiohydroximoyl)-L-cysteine	DXLDPLVGKCAHPY-UHFFFAOYSA-N,NDYNTQWSJLPEMK-UHFFFAOYSA-N,OOULJWDSSVOMHX-UHFFFAOYSA-N,RHJXZAWQBJGJJP-FQUWQITNSA-N	HMDB38634,HMDB28970,HMDB28781,C17242	annotated
192	5730904	3.69343e+06	3.68593e+06	9370671	2.98874e+06	4.95334e+06	5947664	8782684	4589725	2.48499e+06	3.50389e+06	6.35473e+06	1.85318e+06	2124280	3.96381e+06	2.26979e+06	1.46336e+06	5004137	1524637	1.18278e+06	2.10322e+06	159815	796344	1.00468e+06	2110474	1.03298e+06	1.91968e+06	1.59483e+06	2245191	9676510	1.22408e+06	3494683	3038732	1.63339e+06	positive	No Fragments	5-Methylcytidine;Pyro-L-glutaminyl-L-glutamine;8-Hydroxyalanylclavam	ZAYHVCMSTBRABG-JXOAFFINSA-N,ILAITOFTZJRIFJ-UHFFFAOYSA-N,QWBMUARUOXXBMI-RAZZTCBWSA-N	HMDB00982,HMDB39229,C17359	annotated
193	162591	130130	120109	287462	128235	196289	192559	284682	158309	115594	139921	186005	66213.9	98600.2	135197	85803.3	NA	233045	84085.1	55345.3	113210	NA	NA	73390.3	95389	42746.7	83006.8	60768.8	85106.3	266190	55130.4	NA	162922	83613.1	positive	No Fragments	Olmesartan	VTRAEEWXHOVJFV-UHFFFAOYSA-N	HMDB14420	annotated
194	299513	379858	369621	544471	225339	295678	485765	1.40681e+06	447118	678977	413050	1.49764e+06	2.05855e+06	559788	602932	406543	1.56608e+06	523172	9556509	756825	2980409	3931919	377742	167092	458726	206457	243137	255691	284468	125483	246708	773765	253977	187234	positive	Annotate in FrAnK	Pyrrolidine;3-Buten-1-amine	RWRDLPDLKQPQOW-UHFFFAOYSA-N,ASVKKRLMJCWVQF-UHFFFAOYSA-N	HMDB31641,C12244	annotated
195	3.60158e+06	1.06067e+06	4.45633e+06	5483889	1.23936e+06	1.22847e+06	2.48646e+06	2.34964e+06	4838100	2452311	4309821	3.21989e+06	4.66817e+06	1.60607e+06	3140365	5455458	6.73274e+06	1.79789e+06	9443827	996888	4.45177e+06	1.58802e+06	947680	902876	1.59413e+06	809737	720583	990799	1.67464e+06	490991	1.62806e+06	2.87412e+06	2.52084e+06	1.34846e+06	positive	No Fragments	2-Aminoheptanedioic acid;2,3-Dihydroxyvaleric acid;2,3-dihydroxy-valeric acid;Calystegine B2;1-Deoxy-D-xylulose;2,3-Dihydroxy-2-methylbutanoic acid;(R)-glycerol 1-acetate;(R)-2,3-Dihydroxy-isovalerate;(R)-2,3-Dihydroxy-3-methylbutanoate;Calystegine B5;N-Carboxyethyl-g-aminobutyric acid;Deoxyribose;2,3-Dihydroxy-3-methylbutanoate;1-Deoxy-D-xylulose;2-Deoxy-alpha-D-ribopyranose;Calystegin B2;Deoxyr…	JUQLUIFNNFIIKC-UHFFFAOYSA-N,CJXCLBPFKGZXJP-UHFFFAOYSA-N,CJXCLBPFKGZXJP-UHFFFAOYSA-N,FXFBVZOJVHCEDO-UHFFFAOYSA-N,KZVAAIRBJJYZOW-WISUUJSJSA-N,AOWPAWLEXIYETE-UHFFFAOYSA-N,KMZHZAAOEWVPSE-YFKPBYRVSA-N,JTEYKUFKXGDTEU-VKHMYHEASA-N,JTEYKUFKXGDTEU-VKHMYHEASA-N,DJTRTWALNSXKOG-UHFFFAOYSA-N,SRGQUICKDUQCKO-UHFFFAOYSA-N,PDWIQYODPROSQH-WISUUJSJSA-N,JTEYKUFKXGDTEU-UHFFFAOYSA-N,IGUZJYCAXLYZEE-RFZPGFLSSA-N,ZVQAVWA…	HMDB34252,HMDB00421,LMFA01050384,HMDB38594,HMDB01292,HMDB29576,HMDB12485,HMDB12141,C04272,HMDB36383,HMDB02201,HMDB03224,C04039,C06257,C08347,C10851,C01801,C02783	annotated
196	2.46458e+06	594612	5119342	6.89506e+06	2.34763e+06	4235324	6.17522e+06	5770832	4.37231e+06	3.40195e+06	5.35298e+06	3385043	4.4071e+06	2193465	4872421	7659852	9423903	6082205	5.07025e+06	2.72893e+06	4664525	2.31363e+06	1.46448e+06	2159819	3048869	1.23553e+06	2.4775e+06	2.81928e+06	3391389	1.55346e+06	2.07223e+06	5.70476e+06	6.04943e+06	2.99302e+06	positive	Annotate in FrAnK	1-(beta-D-Ribofuranosyl)-1,4-dihydronicotinamide ;1-(beta-D-Ribofuranosyl)-1,4-dihydronicotinamide;Succinylproline	MAKBMGXNXXXBFE-TURQNECASA-N,MAKBMGXNXXXBFE-TURQNECASA-N,NEBOPDYAXPDYHQ-LURJTMIESA-N	HMDB11648,C15497,C11711	annotated
197	4.88447e+06	3.01194e+06	1.53766e+06	3.18491e+06	1724953	1.58888e+06	1.3225e+06	522249	1277118	1.19311e+06	2.46213e+06	6.72273e+06	2.94312e+06	1.15752e+06	3.681e+06	838177	5.84743e+06	2.11893e+06	2.96132e+06	518490	1.73911e+06	540849	1.66763e+06	1.47905e+06	3.74558e+06	5.28676e+06	3307813	4760560	3.99609e+06	2.66048e+06	2.56964e+06	9286882	2.1324e+06	545100	positive	Annotate in FrAnK	Methyl hippurate;Phenylacetylglycine;Phenylacetylglycine;Betamipron;3-Hydroxyphenylacetic acid;3-Hydroxyphenylacetate;Ortho-Hydroxyphenylacetic acid;2-Hydroxyphenylacetate;Methyl 2-hydroxybenzoate;Methyl salicylate;Mandelic acid;(S)-Mandelate;p-Hydroxyphenylacetic acid;4-Hydroxyphenylacetate;4-Hydroxy-3-methylbenzoic acid;2-Methylhippuric acid;4-Anilino-4-oxobutanoic acid;3-Carbamoyl-2-phenylprop…	XTKVNQKOTKPCKM-UHFFFAOYSA-N,UTYVDVLMYQPLQB-UHFFFAOYSA-N,UTYVDVLMYQPLQB-UHFFFAOYSA-N,CWXYHOHYCJXYFQ-UHFFFAOYSA-N,FVMDYYGIDFPZAX-UHFFFAOYSA-N,FVMDYYGIDFPZAX-UHFFFAOYSA-N,CCVYRRGZDBSHFU-UHFFFAOYSA-N,CCVYRRGZDBSHFU-UHFFFAOYSA-N,OSWPMRLSEDHDFF-UHFFFAOYSA-N,OSWPMRLSEDHDFF-UHFFFAOYSA-N,IWYDHOAUDWTVEP-ZETCQYMHSA-N,IWYDHOAUDWTVEP-ZETCQYMHSA-N,XQXPVVBIMDBYFF-UHFFFAOYSA-N,XQXPVVBIMDBYFF-UHFFFAOYSA-N,LTFHNKU…	HMDB00859,HMDB00821,C05598,HMDB34250,HMDB00440,C05593,HMDB00669,C05852,HMDB34172,C12305,HMDB00703,C01984,HMDB00020,C00642,HMDB04815,HMDB11723,HMDB60758,HMDB60366,C16587,HMDB60389,C16595,HMDB60390,C13636,HMDB01101,C02519,HMDB29659,C03663,HMDB29657,C13635,HMDB29658,HMDB29662,HMDB29660,HMDB29661,C10675,HMDB32399,HMDB32388,HMDB36907,HMDB12308,C00755,HMDB02390,C14088,HMDB31609,C02181,HMDB41283,HMDB330…	annotated
198	2.17788e+06	473996	1.41679e+06	1.61505e+06	2326774	1.12778e+06	4.80962e+06	702402	1.71197e+06	422111	845920	1.23613e+06	6.06331e+06	343844	508741	415977	3.05778e+06	876141	671729	620274	1.16406e+06	430049	2.43307e+06	1.12485e+06	2.53784e+06	3.24019e+06	2.18493e+06	2.17184e+06	9196303	6.133e+06	1.60391e+06	2941164	622696	555029	positive	No Fragments	Benzeneacetonitrile;Phenylacetonitrile;Indole;Indole	SUSQOBVLVYHIEX-UHFFFAOYSA-N,SUSQOBVLVYHIEX-UHFFFAOYSA-N,SIKJAQJRHWYJAI-UHFFFAOYSA-N,SIKJAQJRHWYJAI-UHFFFAOYSA-N	HMDB34171,C16074,HMDB00738,C00463	annotated
199	7.20982e+06	8380177	8.3112e+06	7793076	7.25396e+06	6353225	7750316	7829275	7.01851e+06	7571731	7.06176e+06	7.56047e+06	6527341	6339409	7784725	8.36046e+06	6.17716e+06	8787083	7162200	7306218	7.32203e+06	4877035	7.62184e+06	7.65402e+06	8435058	7.64308e+06	6.84811e+06	7.05586e+06	8404804	5.82193e+06	8.04305e+06	9071238	6632966	7105793	positive	Annotate in FrAnK				annotated
200	97987.3	125024	129825	80147.7	109503	132708	106260	105278	109221	168832	114407	99628.6	128375	122938	110331	134323	127797	132571	128358	115038	99572.8	103882	114778	140113	135844	88803	139790	115752	104055	111951	109161	79064.1	109387	138821	positive	No Fragments	Aloe emodin w-acetate;Wairol;Wairol;Acenocoumarol;3',4,4'-Trihydroxypulvinone;3-Hydroxy-8,9-dimethoxycoumestan;3-Hydroxy-8,9-dimethoxycoumestan;(E)-Antibiotic BE 23372M;1H-Indol-3-ylacetyl-myo-inositol;Aflatoxin B1;Aflatoxin B1;Aflatoxin B1;De-O-methyldihydrosterigmatocystin;8-Hydroxy-3-methoxy-1-methylanthraquinone-2-carboxylic acid;Indole-3-acetyl-beta-1-D-glucoside;Dihydrodemethylsterigmatocys…	FUECAILUKAJTBR-UHFFFAOYSA-N,GYNHMEBOILXPQT-UHFFFAOYSA-N,GYNHMEBOILXPQT-UHFFFAOYSA-N,VABCILAOYCMVPS-UHFFFAOYSA-N,ZGCIQJGTALTNIG-ZSOIEALJSA-N,PKLPURDVDNBFCI-UHFFFAOYSA-N,PKLPURDVDNBFCI-UHFFFAOYSA-N,NKCVEROYQKLTRJ-JYOAFUTRSA-N,XUACNUJFOIKYPQ-BKQXGZDCSA-N,OQIQSTLJSLGHID-UHFFFAOYSA-N,OQIQSTLJSLGHID-UHFFFAOYSA-N,OQIQSTLJSLGHID-UHFFFAOYSA-N,WUSMTEDKVPWFDN-UHFFFAOYSA-N,QYKOMVRHNZHDBN-UHFFFAOYSA-N,HHDMMUW…	HMDB33915,HMDB33993,LMPK12090031,HMDB15487,HMDB30563,HMDB30561,LMPK12090028,HMDB41097,HMDB31182,HMDB06552,C06800,LMPK10000006,HMDB33658,HMDB37101,C04197,C20444,C09634,C10201,LMPK12050361,C03868,C02007,LMPK12110068,LMPK12100061,LMPK12060073,LMPK12070153,LMPK12070142,LMPK12050087,LMPK12050112,LMPK12050142,LMPK12050367,LMPK12050387,LMPK12111046,LMPK12120402	annotated
201	39108.5	64371.4	58256.4	28338.2	65082.1	75166.8	56232.7	59945.1	64172.5	78558.7	61447.1	57448.7	57746.9	61068.2	73791.2	70635.4	91616.3	67404.1	53258.6	76824.4	61822.3	69762.2	58293.7	78727.4	55770.9	47466.8	58300.5	63077.3	55104.6	64788	53878	29549.3	61110.7	81795.9	positive	No Fragments				annotated
202	585599	2.8588e+06	3.96982e+06	8897842	1.88187e+06	4.34708e+06	4.85637e+06	8404274	2.14898e+06	2.03154e+06	3.09495e+06	3.39568e+06	2.85208e+06	3351644	3.60212e+06	5.13047e+06	6.83628e+06	2051493	4.09848e+06	3.0615e+06	3.24138e+06	8112800	269080	768692	693876	673519	1.08387e+06	392232	850767	732486	763150	1813982	1.00927e+06	886995	positive	Annotate in FrAnK	3-Methylglutarylcarnitine;O-Adipoylcarnitine;Prenyl glucoside;(E)-2-Methyl-2-buten-1-ol O-beta-D-Glucopyranoside	HFCPFJNSBPQJDP-UHFFFAOYSA-N,BSVHAXJKBCWVDA-UHFFFAOYSA-N,GQJQCKUJCHMTNF-UHFFFAOYSA-N,RQSHFEQQQBCYNX-ZZXKWVIFSA-N	HMDB00552,HMDB61677,HMDB31876,HMDB33064	annotated
203	2315535	5.69223e+06	4030800	7.44308e+06	3.74509e+06	4450031	2.96254e+06	2.21123e+06	5.51881e+06	6.8241e+06	4.85838e+06	3.68375e+06	2.08139e+06	5.95577e+06	3.00876e+06	4078218	2.04905e+06	5.36713e+06	3.80814e+06	3.11861e+06	3.05097e+06	2336509	5.57787e+06	8814958	2816724	6564912	6.26388e+06	4.66212e+06	4.45773e+06	8891577	5.38077e+06	1.91466e+06	4373219	7778156	positive	No Fragments				annotated
204	183951	572116	385803	883664	337068	409911	234421	172724	507322	742984	496872	258776	148810	578561	391972	425336	217284	611233	445335	300774	268850	176250	463990	1.02346e+06	214698	595142	569891	384558	316407	989639	475152	129741	334242	749141	positive	No Fragments				annotated
205	8.02551e+06	3.01917e+06	2.3982e+06	5.61323e+06	4.62144e+06	4796021	2901723	2.82769e+06	4325002	3.4476e+06	2.92626e+06	7.27144e+06	1.01163e+06	3.08111e+06	6022923	4652701	457316	1.5173e+06	1.43993e+06	589226	930158	90646.7	5.39226e+06	4909630	3.14865e+06	8040360	2.9823e+06	3.54195e+06	3443788	1.01551e+06	7.09937e+06	8618293	1.4519e+06	1.65834e+06	positive	Annotate in FrAnK	N-Alpha-acetyllysine;Glycyl-L-leucine;Glycyl-leucine;N6-Acetyl-L-lysine;N6-Acetyl-L-lysine;Glycyl-Isoleucine;Isoleucyl-Glycine;Leucyl-Glycine;Alanyl-Valine;(2R,3R,4R)-2-Amino-4-hydroxy-3-methylpentanoic acid;Valyl-Alanine;N-(2-Hydroxyethyl)-morpholine N-oxide;Fagomine;N-Hydroxy-L-isoleucine;Fagomine;N2-Acetyl-L-lysine;6-Acetamido-3-aminohexanoate	VEYYWZRYIYDQJM-UHFFFAOYSA-N,DKEXFJVMVGETOO-LURJTMIESA-N,DKEXFJVMVGETOO-LURJTMIESA-N,DTERQYGMUDWYAZ-ZETCQYMHSA-N,DTERQYGMUDWYAZ-ZETCQYMHSA-N,KGVHCTWYMPWEGN-UHFFFAOYSA-N,UCGDDTHMMVWVMV-UHFFFAOYSA-N,LESXFEZIFXFIQR-UHFFFAOYSA-N,LIWMQSWFLXEGMA-UHFFFAOYSA-N,OSCCDBFHNMXNME-UHFFFAOYSA-N,HSRXSKHRSXRCFC-UHFFFAOYSA-N,WTPGFRPRHSDKNE-UHFFFAOYSA-N,YZNNBIPIQWYLDM-UHFFFAOYSA-N,YEGAKLYOVHUQIJ-WHFBIAKZSA-N,YZNNBIP…	HMDB00446,HMDB00759,C02155,HMDB00206,C02727,HMDB28844,HMDB28907,HMDB28929,HMDB28700,HMDB29449,HMDB29120,HMDB61157,HMDB33453,C20310,C10144,C12989,C03846	annotated
206	3274282	147902	714960	NA	1.24036e+06	136336	300602	105486	4225953	165421	624035	217214	565761	147114	170976	169993	363885	260746	204038	92637.1	176866	118143	1.26842e+06	866666	4.98667e+06	1.28971e+06	626650	1.04764e+06	2.76332e+06	684789	1.67884e+06	8494612	755055	301215	positive	No Fragments	Ethyl 2-hydroxyisovalerate;Butyl lactate;Methyl (±)-3-hydroxyhexanoate;(+/-)-Ethyl 2-hydroxy-2-methylbutyrate;3-hydroxyheptanoic acid;Methyl DL-Leucate;3-Hydroxyisoheptanoic acid;Polyethylene glycol;8-Amino-7-oxononanoate;7-oxo-8-amino-nonanoic acid;N-Heptanoylglycine;(E)-2-Butenyl-4-methyl-threonine;omega-hydroxy enanthoic acid;delta-hydroxy enanthoic acid;4-hydroxy enanthoic acid;2-hydroxy enan…	IZRVEUZYBVGCFC-UHFFFAOYSA-N,MRABAEUHTLLEML-UHFFFAOYSA-N,ACCRBMDJCPPJDX-UHFFFAOYSA-N,KIYWRWLZHQZKKD-UHFFFAOYSA-N,OXSSIXNFGTZQMZ-UHFFFAOYSA-N,JOSNYUDSMPILKL-UHFFFAOYSA-N,SCAWECGFPWPHAR-UHFFFAOYSA-N,GUAHPAJOXVYFON-UHFFFAOYSA-N,GUAHPAJOXVYFON-UHFFFAOYSA-N,GUAHPAJOXVYFON-UHFFFAOYSA-N,RNFCYFVPNIXAHP-UHFFFAOYSA-N,RPALEGQGCGCFCX-FIWMUJSFSA-N,PNAJBOZYCFSQDJ-UHFFFAOYSA-N,ICKVZOWXZYBERI-UHFFFAOYSA-N,MYCCAWP…	HMDB59842,HMDB40254,HMDB39407,HMDB32269,HMDB61653,HMDB36231,HMDB02207,HMDB37790,C01092,LMFA01060168,HMDB13010,C12029,LMFA01050019,LMFA01050018,LMFA01050017,LMFA01050016,LMFA01050225,LMFA01050261	annotated
207	1.17061e+06	240931	412939	NA	371712	313416	523445	105648	343058	191006	328549	460042	397992	120866	247042	274280	668871	235215	347211	110805	177568	99818.6	704246	414377	1.36472e+06	701848	434987	724534	1.18385e+06	355681	762845	2.08751e+06	379830	254161	positive	No Fragments	Metaxalone;Metaxalone;4-Methoxybenzyl acetate;3-Methoxybenzenepropanoic acid;3-(3-Hydroxyphenyl)-2-methylpropionic acid;4-Ethoxy-3-methoxybenzaldehyde;Benzaldehyde glyceryl acetal;1-(2,4-Dihydroxyphenyl)-1-butanone;Coniferyl alcohol;Coniferyl alcohol;Carbofuran;Carbofuran;2-Phenyl-1,3-dioxolane-4-methanol;Hydrocotarnine;10-hydroxy-(2E,8E)-decadien-4-ynoic Acid;10-hydroxy-2E,8E-Decadiene-4,6-diyno…	IMWZZHHPURKASS-UHFFFAOYSA-N,IMWZZHHPURKASS-UHFFFAOYSA-N,HFNGYHHRRMSKEU-UHFFFAOYSA-N,BJJQJLOZWBZEGA-UHFFFAOYSA-N,ZTHRBJCNTAYZRE-UHFFFAOYSA-N,BERFDQAMXIBOHM-UHFFFAOYSA-N,BWKDAAFSXYPQOS-UHFFFAOYSA-N,IWADIQGGJLCBRK-UHFFFAOYSA-N,JMFRWRFFLBVWSI-NSCUHMNNSA-N,JMFRWRFFLBVWSI-NSCUHMNNSA-N,DUEPRVBVGDRKAG-UHFFFAOYSA-N,DUEPRVBVGDRKAG-UHFFFAOYSA-N,AUDDNHGBAJNKEH-UHFFFAOYSA-N,XXANNZJIZQTCBP-UHFFFAOYSA-N,YKLIFQP…	HMDB14798,C07934,HMDB33761,HMDB11751,HMDB60734,HMDB29685,HMDB32174,HMDB32128,HMDB12915,C00590,HMDB31770,C14291,HMDB31240,HMDB33701,HMDB62773,LMFA01030707,HMDB37733,HMDB37602,HMDB32574,HMDB32640,C20343,C15475,LMFA01030709,LMFA01030708	annotated
208	76889.4	18190.8	31265.1	34993	29564.2	33109.6	20773.3	21798	61995.6	20798	31611.4	28904.4	39278.9	21856.8	36688.8	44181.7	42710.1	18536.1	31018.9	27030.3	24753.5	15362.4	63204.8	46332.3	207938	83106.3	41057.9	68742.9	433614	58347.1	76431	368400	59468.1	46121.6	positive	No Fragments	4-Methoxybenzyl propanoate;Ethyl 4-methylphenoxyacetate;[2-(2-Methylphenyl)-1,3-dioxolan-4-yl]methanol;[2-(3-Methylphenyl)-1,3-dioxolan-4-yl]methanol;2-(3-Methylphenyl)-1,3-dioxan-5-ol;2-(4-Methylphenyl)-1,3-dioxan-5-ol;[2-(4-Methylphenyl)-1,3-dioxolan-4-yl]methanol;2-(2-Methylphenyl)-1,3-dioxan-5-ol;Ethyl 4-ethoxybenzoate;Butyl salicylate;Isobutyl salicylate;2-Benzyl-5-hydroxymethyl-1,3-dioxolan…	YWIJRJQYADFRTL-UHFFFAOYSA-N,UMNOIMVMNARUSB-UHFFFAOYSA-N,SZESZZKBJJPMKG-UHFFFAOYSA-N,XLVLEVXYDLRZDW-UHFFFAOYSA-N,VJNNBKUHHBZIRK-UHFFFAOYSA-N,IIDQVIGMKXQUDM-UHFFFAOYSA-N,DPJJKJUHERNDSZ-UHFFFAOYSA-N,NCMQNBRXQZBDML-UHFFFAOYSA-N,HRAQMGWTPNOILP-UHFFFAOYSA-N,YFDUWSBGVPBWKF-UHFFFAOYSA-N,PTXDBYSCVQQBNF-UHFFFAOYSA-N,ZPENOSKWEKGDCX-UHFFFAOYSA-N,SCBQUBIXYNMXER-UHFFFAOYSA-N,CMLIEOOXQFWANJ-UHFFFAOYSA-N,FWMPKHM…	HMDB34990,HMDB34206,HMDB59940,HMDB59941,HMDB59944,HMDB59945,HMDB59942,HMDB59943,HMDB59898,HMDB40730,HMDB36432,HMDB41506,HMDB41505,HMDB41666,HMDB41194,HMDB31984,HMDB31517,HMDB33610,HMDB37271,HMDB32575,HMDB32590,C17497,C20342,C09573	annotated
209	128667	54457.8	91908.3	35008.9	122255	105601	85260.5	129563	172219	86393.7	119820	149773	97847.4	72306.2	100338	64722.2	119903	99835.7	44718.2	37884.3	86671	51972.8	98994.4	61089.8	289531	167089	123381	105105	216232	144016	116444	394390	148541	138320	positive	No Fragments	3-Hydroxydodecanedioic acid;3-hydroxy-dodecanedioic acid;Dibutyl malate	FYVQCLGZFXHEGL-UHFFFAOYSA-N,FYVQCLGZFXHEGL-UHFFFAOYSA-N,PDSCSYLDRHAHOX-UHFFFAOYSA-N	HMDB00413,LMFA01170089,HMDB31696	annotated
210	144582	27353.7	41386.4	93602.8	56887.2	43923.1	53044.5	32149	47686.3	51599.6	36510.3	31137.1	47847.1	36285.9	43679.4	37486.3	25529.1	14445.9	26527.7	21767.3	51888.7	26511.4	73251	54080.5	115386	62973.5	63383.8	73263.2	73896.2	64709.1	104683	182311	80795.6	38617.9	positive	No Fragments	alpha-Carboxy-delta-decalactone;2-Carboxy-5,7-dimethyl-4-octanolide;5-Hexyltetrahydro-2-oxo-3-furancarboxylic acid;Meteloidine	UYZBRJHRPDMUHS-UHFFFAOYSA-N,FEFSWWMYJINUMK-UHFFFAOYSA-N,ZHNHBUOFMLNZNN-UHFFFAOYSA-N,YZFJTFVPCWEPND-UEGMUGDPSA-N	HMDB30985,HMDB30986,HMDB30984,C10861	annotated
211	1.21386e+06	2.75266e+06	7.92745e+06	6.07117e+06	1.79672e+06	915721	1.96425e+06	1.06506e+06	1.13092e+06	910152	1.83904e+06	8402958	1.05531e+06	1.03288e+06	1.397e+06	2.41546e+06	1.07473e+06	2752329	1.57607e+06	818183	1.01738e+06	1.36073e+06	4624975	2720900	4645818	1.87754e+06	1.09783e+06	3.61396e+06	2.44574e+06	846596	1.22443e+06	4.84067e+06	1.37024e+06	1.06443e+06	positive	No Fragments	Histidinyl-Glycine;Glycyl-Histidine;Metronidazole;Metronidazole	LYCVKHSJGDMDLM-UHFFFAOYSA-N,YIWFXZNIBQBFHR-UHFFFAOYSA-N,VAOCPAMSLUNLGC-UHFFFAOYSA-N,VAOCPAMSLUNLGC-UHFFFAOYSA-N	HMDB28885,HMDB28843,HMDB15052,C07203	annotated
212	455714	427093	550847	804949	297870	366288	444244	1.06845e+06	660884	913622	933181	1.05356e+06	1910832	595975	1.10475e+06	913822	1.22179e+06	501162	8290152	780410	2.30714e+06	4869117	393103	398868	300372	396013	420355	288073	348906	99898.7	462150	791392	298388	238483	positive	Tyrosine (C9H11NO3) Prob = 96.3700000000	Furfuryl acetate;L-Tyrosine;L-Tyrosine;o-Tyrosine;Meta-Tyrosine;Ethyl 3-furoate;Ethyl furoate;4,6,7-Trihydroxy-1,2,3,4-tetrahydroisoquinoline;4-Hydroxy-4-(3-pyridyl)-butanoic acid;gamma-Hydroxy-3-pyridinebutanoate;L-Threo-3-Phenylserine;Ethyl maltol;Ethyl maltol;Beta-Tyrosine;3-Amino-3-(4-hydroxyphenyl)propanoate;N-Hydroxy-L-phenylalanine;D-Tyrosine;2,4,5-Trihydroxytoluene;Gentisyl alcohol;DL-Tyr…	CKOYRRWBOKMNRG-UHFFFAOYSA-N,OUYCCCASQSFEME-QMMMGPOBSA-N,OUYCCCASQSFEME-QMMMGPOBSA-N,WRFPVMFCRNYQNR-UHFFFAOYSA-N,JZKXXXDKRQWDET-QMMMGPOBSA-N,LOFDXZJSDVCYAS-UHFFFAOYSA-N,NHXSTXWKZVAVOQ-UHFFFAOYSA-N,RNIMUEXSLJYHIE-UHFFFAOYSA-N,STZOZPPVGWNSMC-UHFFFAOYSA-N,STZOZPPVGWNSMC-UHFFFAOYSA-N,VHVGNTVUSQUXPS-JAMMHHFISA-N,YIKYNHJUKRTCJL-UHFFFAOYSA-N,YIKYNHJUKRTCJL-UHFFFAOYSA-N,JYPHNHPXFNEZBR-UHFFFAOYSA-N,JYPHNHP…	HMDB34246,HMDB00158,Stds2_2_15JAN20_20200226_161937_27,HMDB06050,HMDB59720,HMDB59880,HMDB59862,HMDB60280,HMDB01119,C19579,HMDB02184,HMDB31735,C20362,HMDB03831,C04368,C19712,C06420,C18317,C10792,C01536,C14110,C16401,C03338,C03290,C00082	identified+fragment
213	694154	848065	1.1021e+06	1.43876e+06	557290	1.12239e+06	8.1665e+06	604414	1.42054e+06	1.08678e+06	820442	4346394	563089	1707972	650507	1.46206e+06	3.49307e+06	226325	5.59918e+06	308632	551260	176182	364780	884347	2567769	456134	644139	1945876	1.71959e+06	620110	817695	5.62827e+06	1.02183e+06	686636	positive	Annotate in FrAnK	(2R*,3R*)-1,2,3-Butanetriol;1-Methylpyrrolinium;1-Methylpyrrolinium;(2R,3R,4R)-2-Amino-4-hydroxy-3-methylpentanoic acid;Trihydroxybutane;N-(2-Hydroxyethyl)-morpholine N-oxide;Fagomine;N-Hydroxy-L-isoleucine;Fagomine;Diethylene glycol	YAXKTBLXMTYWDQ-UHFFFAOYSA-N,FDWZAOGDOVQOLD-UHFFFAOYSA-N,FDWZAOGDOVQOLD-UHFFFAOYSA-N,OSCCDBFHNMXNME-UHFFFAOYSA-N,GTTSNKDQDACYLV-UHFFFAOYSA-N,WTPGFRPRHSDKNE-UHFFFAOYSA-N,YZNNBIPIQWYLDM-UHFFFAOYSA-N,YEGAKLYOVHUQIJ-WHFBIAKZSA-N,YZNNBIPIQWYLDM-HSUXUTPPSA-N,MTHSVFCYNBDYFN-UHFFFAOYSA-N	HMDB34778,HMDB60253,C06178,HMDB29449,HMDB61944,HMDB61157,HMDB33453,C20310,C10144,C14689	annotated
214	3126794	1.83099e+06	2.13156e+06	5.45051e+06	1.72002e+06	1.14367e+06	3.07736e+06	6.64807e+06	1.64353e+06	3.68902e+06	2.86082e+06	4.88254e+06	2.35643e+06	1.68354e+06	4786866	8.15012e+06	4521824	1.64523e+06	427820	879752	3.52384e+06	1775867	2242336	3.06484e+06	1.20623e+06	981572	2286258	1337636	1.44326e+06	996614	1.55425e+06	2.50832e+06	2.28374e+06	2.0252e+06	positive	Annotate in FrAnK	3-Hydroxytetradecanedioic acid;3-hydroxy-tetradecanedioic acid;Butoctamide hydrogen succinate	CEDZIURHISELSQ-UHFFFAOYSA-N,CEDZIURHISELSQ-UHFFFAOYSA-N,CQONVBIGUJWUFE-UHFFFAOYSA-N	HMDB00394,LMFA01170094,C12946	annotated
215	1.65294e+06	534866	2.38212e+06	2.08395e+06	1.14114e+06	1.80841e+06	1.52744e+06	2.76698e+06	1.60245e+06	1138223	2.54358e+06	2.47367e+06	8059608	926828	3.49884e+06	2.59493e+06	2.04437e+06	1272757	3.98569e+06	1.56433e+06	3485668	5095910	1.15209e+06	483098	817504	931218	580790	850227	1178995	382429	591203	2.0079e+06	864806	518517	positive	Glutamic acid (C5H9NO4) Prob = 60.0200000000	L-Glutamic acid;L-Glutamate;L-Glutamate;Glyceric acid;D-Glycerate;DL-Glutamate;DL-Glutamate;N-Acetylserine;N-Methyl-D-aspartic acid;N-Methyl-D-aspartic acid;D-2,3-Dihydroxypropanoic acid;L-Glyceric acid;L-4-Hydroxyglutamate semialdehyde;L-4-Hydroxyglutamate semialdehyde;3-(Carboxymethylamino)propanoic acid;N-lactoyl-Glycine;D-Glutamic acid;D-Glutamate;O-Acetylserine;O-Acetyl-L-serine;O-Acetyl-L-s…	WHUUTDBJXJRKMK-VKHMYHEASA-N,WHUUTDBJXJRKMK-VKHMYHEASA-N,WHUUTDBJXJRKMK-VKHMYHEASA-N,RBNPOMFGQQGHHO-UWTATZPHSA-N,RBNPOMFGQQGHHO-UWTATZPHSA-N,WHUUTDBJXJRKMK-UHFFFAOYSA-N,WHUUTDBJXJRKMK-UHFFFAOYSA-N,JJIHLJJYMXLCOY-BYPYZUCNSA-N,HOKKHZGPKSLGJE-GSVOUGTGSA-N,HOKKHZGPKSLGJE-GSVOUGTGSA-N,RBNPOMFGQQGHHO-UHFFFAOYSA-N,RBNPOMFGQQGHHO-REOHCLBHSA-N,XCXUZPXOFFRGGP-DMTCNVIQSA-N,XCXUZPXOFFRGGP-DMTCNVIQSA-N,GAUBNQM…	HMDB00148,C00025,Stds1_2_15JAN20_20200226_161858_55,HMDB00139,C00258,HMDB60475,C00302,HMDB02931,HMDB02393,C12269,HMDB31818,HMDB06372,HMDB06556,C05938,HMDB33550,HMDB62183,HMDB03339,C00217,HMDB03011,C00979,Stds3_2_15JAN20_20200226_162016_5,C05574,C03790,C03618,C05941	identified+fragment
216	5838891	3.62453e+06	4.13277e+06	7936968	3.47689e+06	5405109	5399358	4.98892e+06	4.79244e+06	4.0213e+06	4.11089e+06	4.20524e+06	5940476	3.59303e+06	3743095	5373167	6250406	4481157	4858614	3.73842e+06	4838104	6.67242e+06	3.82183e+06	4.69515e+06	4635859	4.13496e+06	4.74065e+06	4.68861e+06	4.76142e+06	3.80138e+06	4330144	5287997	5.54502e+06	5.56387e+06	positive	Annotate in FrAnK	Epoxyanethole;Thymoquinone;3-Phenylpropyl formate;Benzenebutanoic acid;2-Phenylbutyric acid;Egomaketone;2-Phenylethyl acetate;Phenethyl acetate;4-Isopropylbenzoic acid;p-Cumate;beta-Thujaplicin;beta-Thujaplicin;3-Phenylbutyric acid;Lepalone;1-(2,3-Dihydro-1H-pyrrolizin-5-yl)-1,4-pentanedione;Eugenol;Eugenol;Isoeugenol;Isoeugenol;1,2-Dimethoxy-4-vinylbenzene;4-Methylbenzyl alcohol acetate;Benzyl p…	YUWWNQUBHDXKMT-UHFFFAOYSA-N,KEQHJBNSCLWCAE-UHFFFAOYSA-N,AMHRXSOVSAQOKL-UHFFFAOYSA-N,OBKXEAXTFZPCHS-UHFFFAOYSA-N,OFJWFSNDPCAWDK-UHFFFAOYSA-N,MGIXHQSSTZKVOO-UHFFFAOYSA-N,MDHYEMXUFSJLGV-UHFFFAOYSA-N,MDHYEMXUFSJLGV-UHFFFAOYSA-N,CKMXAIVXVKGGFM-UHFFFAOYSA-N,CKMXAIVXVKGGFM-UHFFFAOYSA-N,FUWUEFKEXZQKKA-UHFFFAOYSA-N,FUWUEFKEXZQKKA-UHFFFAOYSA-N,ZZEWMYILWXCRHZ-UHFFFAOYSA-N,XUCQQLCBOJJVRF-UHFFFAOYSA-N,BDWPPPW…	HMDB34615,HMDB34732,HMDB34471,HMDB00543,HMDB00329,HMDB38184,HMDB33945,C12303,HMDB35268,C06578,HMDB35213,C09904,HMDB01955,HMDB35414,HMDB40046,HMDB05809,C10453,HMDB05802,C10469,HMDB40359,HMDB40460,HMDB30063,HMDB30060,HMDB32038,HMDB32336,HMDB36098,HMDB41473,HMDB41472,HMDB41612,HMDB31761,HMDB33723,HMDB37174,HMDB37160,HMDB32891,HMDB32618,HMDB32620,HMDB32586,C19729,C19229,C09905,C10846,C09858,LMFA01030…	annotated
217	1.60025e+06	797259	1.24014e+06	696587	1469983	1.26407e+06	1.663e+06	NA	448299	695020	2.17417e+06	1.84705e+06	1.37092e+06	645566	1.70636e+06	NA	1.82034e+06	1.95572e+06	909571	240835	NA	NA	1.73265e+06	1.80807e+06	3641645	4.0247e+06	5.16298e+06	2.51075e+06	5.75082e+06	1.44512e+06	3.17941e+06	7862532	5597126	1.26233e+06	positive	No Fragments	Biotin sulfoxide	KCSKCIQYNAOBNQ-YBSFLMRUSA-N	C20386	annotated
218	6.47235e+06	5.72852e+06	3783093	4656078	2.68096e+06	4.92365e+06	5037922	5.0113e+06	4.50809e+06	2.64213e+06	3.43949e+06	5.21605e+06	1.96365e+06	2.49132e+06	5985479	6.05685e+06	799446	2.72605e+06	2463276	1654266	1.55325e+06	316368	2.24127e+06	2.43536e+06	3.6296e+06	2303747	2.36498e+06	3878245	3.64933e+06	1.42672e+06	2.74909e+06	7.74988e+06	4.18657e+06	2.00019e+06	positive	D-3-Methylhistidine (C7H11N3O2) Prob = 98.9900000000	3-Methylhistidine;N(pi)-Methyl-L-histidine;Dihydrothymine;5,6-Dihydrothymine;1-Methylhistidine;Squamolone;L-Cyclo(alanylglycyl);pyroglutamine;gamma-Amino-gamma-cyanobutanoate;4-amino-4-cyano-butanoic acid;alpha-Amino-gamma-cyanobutanoate;2-amino-4-cyano-butanoic acid;Nalpha-Methylhistidine	JDHILDINMRGULE-LURJTMIESA-N,JDHILDINMRGULE-LURJTMIESA-N,NBAKTGXDIBVZOO-UHFFFAOYSA-N,NBAKTGXDIBVZOO-UHFFFAOYSA-N,BRMWTNUJHUMWMS-LURJTMIESA-N,XYVMBSCIEDOIJQ-UHFFFAOYSA-N,ICCHEGCKVBMSTF-UHFFFAOYSA-N,NPWMTBZSRRLQNJ-UHFFFAOYSA-N,DXWQLTOXWVWMOH-UHFFFAOYSA-N,DXWQLTOXWVWMOH-UHFFFAOYSA-N,VZSTVUJXUYNIOQ-UHFFFAOYSA-N,VZSTVUJXUYNIOQ-UHFFFAOYSA-N,CYZKJBZEIFWZSR-LURJTMIESA-N	HMDB00479,C01152,HMDB00079,C00906,HMDB00001,HMDB29874,HMDB31547,HMDB62558,C05715,LMFA01100037,C05717,LMFA01100038,C03298	annotated+fragment
219	7.04695e+06	7130800	6857220	7038900	6713920	7.42468e+06	6.93432e+06	7180891	5624081	7176484	7005211	7130059	6751234	7.39483e+06	6.75654e+06	7085002	7.11697e+06	6817689	7.08604e+06	6.94989e+06	7.30781e+06	7315162	6.16872e+06	3584849	6353041	6838412	6.97179e+06	7268162	6750097	6925977	6741745	6716654	6938689	7.48092e+06	positive	Annotate in FrAnK				annotated
220	1.50882e+06	1.52816e+06	1484586	1454594	1.43848e+06	1.59847e+06	1.48656e+06	1.5364e+06	1.20878e+06	1.53119e+06	1.53111e+06	1.52687e+06	1.43624e+06	1.59507e+06	1.51633e+06	1.56571e+06	1.50278e+06	1445107	1507167	1.51933e+06	1.56259e+06	1.58926e+06	1.30543e+06	738913	1.35805e+06	1.52459e+06	1.51217e+06	1.53051e+06	1496548	1.4741e+06	1.43457e+06	1.4406e+06	1.53738e+06	1.54725e+06	positive	Annotate in FrAnK				annotated
221	663939	719030	687564	686341	726324	764540	665844	762036	736866	754541	688928	678767	669987	741784	732736	705367	677529	713272	715852	780970	727807	782015	709685	520777	673838	692677	745678	712477	673618	766485	688607	596753	720806	801321	positive	Annotate in FrAnK				annotated
222	663939	719030	687564	686341	726324	764540	665844	762036	736866	754541	688928	678767	669987	741784	732736	705367	677529	713272	715852	780970	727807	782015	709685	520777	673838	692677	745678	712477	673618	766485	688607	596753	720806	801321	positive	Annotate in FrAnK				annotated
223	379391	430935	392661	376838	392102	451653	349971	421322	424258	429921	399212	384610	363575	423989	380750	410934	369023	393780	387547	425973	444669	441934	426327	381327	390905	363154	411895	390289	387563	393407	379149	317850	403356	457154	positive	Annotate in FrAnK				annotated
224	332041	404558	390392	352678	375748	453486	327750	431254	411891	422129	348717	365214	329144	431882	367995	407698	343595	403853	363018	424198	414267	450013	380041	431953	391612	331724	381219	357221	320563	385151	320865	283425	382485	444099	positive	Annotate in FrAnK				annotated
225	405872	394593	379889	368913	383442	410855	373371	382373	263525	403081	406218	414153	356026	406992	358383	407531	392518	336748	372303	359777	388907	390013	291936	123171	331508	391431	385813	380904	346153	395424	351337	370078	375817	426958	positive	Annotate in FrAnK				annotated
226	405872	394593	379889	368913	383442	410855	373371	382373	263525	403081	406218	414153	356026	406992	358383	407531	392518	336748	372303	350147	388907	390013	291936	123171	331508	391431	385813	380904	346153	395424	351337	370078	375817	426958	positive	Annotate in FrAnK				annotated
227	356247	366616	369326	353519	354398	393699	341686	355730	234147	353393	385557	378080	367763	368550	335774	381078	354880	307922	353438	333017	358119	369383	276297	110077	292855	384893	375657	385944	344208	374313	324377	354077	362212	390961	positive	Annotate in FrAnK				annotated
228	243268	279177	262063	260830	259748	321107	218527	286363	296149	300867	261082	260695	251384	308440	268460	282953	265383	272958	274987	324227	324830	326390	285722	292123	265873	281703	271220	255578	248315	301431	252216	219319	273404	331100	positive	No Fragments				annotated
229	179128	213104	201832	196745	204513	221262	194900	217400	198150	219450	197293	207393	194897	225077	191573	208644	180326	198557	211447	219765	213789	228138	202064	148311	189977	195226	204530	217596	197436	202731	194749	162857	199034	230794	positive	Annotate in FrAnK	1-Bromo-3-iodoacetone	YMHCIXGATYNJNH-UHFFFAOYSA-N	HMDB40190	annotated
230	207452	211832	206753	207012	207438	226982	184226	226663	195921	221606	207334	212293	201002	218129	200884	207932	193458	209345	207319	225823	216134	222806	194303	109181	191673	199855	207359	196023	209881	213088	197549	196087	208955	227959	positive	Annotate in FrAnK				annotated
231	207452	211832	206753	207012	207438	226982	184226	226663	195921	221606	207334	212293	201002	218129	200884	207932	193458	209345	207319	225823	216134	222806	194303	109181	191673	199855	207359	196023	209881	213088	197549	196087	208955	227959	positive	Annotate in FrAnK				annotated
232	180625	185585	192284	188644	176826	190182	169855	188987	114534	184354	185736	185957	176482	198645	173741	197215	187490	175730	181185	177099	193412	191746	145226	56801.9	141696	187530	184872	188068	173867	195877	171561	170234	178472	180295	positive	Annotate in FrAnK				annotated
233	146569	168913	151292	160584	158411	186959	147677	169458	170919	177744	141704	160563	152618	174798	156894	147294	136584	155716	151789	180746	165341	186025	158969	117453	156130	139221	167560	160949	162524	146585	161076	125262	161853	162564	positive	Annotate in FrAnK				annotated
234	143370	169649	142138	157217	146699	177170	144891	167979	132690	170505	152731	159494	151318	169875	157478	155881	142060	157165	168504	166337	176647	184770	152518	62528.4	171727	147502	166556	165633	146150	162830	163266	152469	155476	178663	positive	No Fragments				annotated
235	140006	160995	145785	159639	149586	170843	137172	150320	140495	165332	142017	161426	146346	168027	172509	154309	140871	155541	149746	166285	160467	165282	146631	75544.7	141689	148763	153307	149635	143974	154085	148580	123117	162736	160417	positive	No Fragments				annotated
236	114483	148011	134248	112786	128892	151269	118019	137380	127170	145973	128279	130775	132586	147400	137418	124686	125126	133172	116824	137247	138593	143018	123838	61740.4	133828	119682	129446	125858	126775	139169	126083	97619.3	145346	129263	positive	No Fragments				annotated
237	122009	130803	132086	132642	122222	141475	127185	146984	127170	137816	129520	128894	125428	143907	131053	135415	125139	129181	128678	137247	144637	139091	123838	61740.4	133828	125607	131262	126716	130217	143087	126083	113789	145346	150804	positive	No Fragments				annotated
238	105959	111052	108201	126395	104297	122898	106538	122691	79483.1	124910	117910	104471	102362	128463	103742	122102	99467.4	106236	108043	114258	121651	123077	94650.9	27017.2	109347	110750	118520	107560	105611	120195	102385	113095	106371	138843	positive	No Fragments				annotated
239	114909	125367	115259	115260	120632	124703	112925	136499	129716	125089	120242	118112	106863	128539	115778	117304	111213	115179	119251	134064	125785	132530	122078	109755	111542	118458	122801	122893	109247	120604	115567	92677.2	111973	134814	positive	No Fragments				annotated
240	109651	113725	118640	112865	122422	124822	110101	115726	80938.9	120422	123756	110216	112309	127143	98420.9	118447	113462	99071	109491	107138	116683	117036	84185.1	31869	91304.8	119801	115619	112652	109624	119506	106547	115377	113112	118176	positive	No Fragments				annotated
241	110413	107684	122536	113458	111893	114818	100125	113864	75468.4	112736	107067	120829	116477	110269	97186.2	113968	108435	100299	107707	103440	108175	106174	84213.9	43618.9	85854.4	115834	113170	108509	103600	109847	98014.2	113896	108971	121920	positive	No Fragments				annotated
242	110413	107684	122536	113458	111893	114818	100125	113864	75468.4	112736	107067	120829	116477	110269	97186.2	113968	108435	100299	107707	103440	108175	106174	84213.9	43618.9	85854.4	115834	113170	108509	103600	109847	98014.2	113896	108971	121920	positive	No Fragments				annotated
243	110042	114662	110638	107953	107305	110091	107793	118352	86442.2	104784	107014	103956	104170	113738	106561	107819	104729	109690	107978	106198	106179	114075	91100.6	47512.4	97027.2	105080	105071	115767	101565	107920	107389	100476	118965	118204	positive	No Fragments				annotated
244	110042	114662	110638	107953	107305	110091	107793	118352	86442.2	104784	107014	103956	104170	113738	106561	107819	104729	109690	107978	106198	106179	114075	91100.6	47512.4	97027.2	105080	105071	115767	101565	107920	107389	100476	118965	118204	positive	No Fragments				annotated
245	86511.6	97281.8	83084.9	92226.9	81224.7	96028.3	88183	100426	96988.3	115947	93504.8	82350.6	70346.2	100545	86944.5	92245.4	91291.1	90070	82384.8	98982.6	90301	101421	83283.2	76853.3	85319.1	80739.7	92233.1	84878.5	82382.6	83585.3	78019.3	65866.6	89934.5	96572.7	positive	No Fragments				annotated
246	83420.5	93699.5	94757	86303.6	84560.1	100766	92857.6	100034	74707	98631.7	91677.4	89549.8	85866.7	99189.4	100943	97297	92308.4	99881.4	88754.4	107727	96482.5	105570	82996.8	40311.9	82287.1	90281.3	92256.4	90004.8	95022.9	95486.4	93448.7	90943.3	93037.9	103296	positive	No Fragments				annotated
247	88386.2	101086	95858.4	82030.2	81863.6	106931	87272.5	92963.7	78739.8	100631	90029.9	95708.1	76166.7	95650.4	90514.9	91750.1	78899.4	91876.1	85385.5	100576	91187.7	99470.8	92271.3	54921.8	83782	85436.3	92534.9	91958.6	88835.4	91902.1	85986	73342.7	95491	98833.6	positive	No Fragments				annotated
248	64116.4	82564.7	80199	89409	81089.9	84040	66029.8	91428.2	79784.9	84701.4	71041.4	77334.8	71295.7	80314.2	74513.4	79154.6	72640.9	84694.2	82461.8	83073.8	90165.8	97300.3	76371.4	74736.2	76556.8	77962.8	80818.5	78765.4	67523.5	97165.3	73293.3	53026.1	77483.4	87061.9	positive	No Fragments				annotated
249	78444.7	84891.5	81564.9	75959.7	90384.9	86188.9	84920.9	83882	74013.8	84671	86381.9	87833.6	81932.2	85051.6	77174.6	79285.6	74853.2	84538.6	90248.9	86565.7	95702.3	89395.9	73378.6	33582.7	76760.7	78138.9	82842.1	88288.9	77477.2	84362.2	78141.8	72292.8	89712.8	84647.2	positive	No Fragments				annotated
250	62489.1	81775	73947.8	78630	77263.3	84040	62697.4	85288.8	78487.1	84701.4	66030.5	66530.4	67480.7	78656.7	72170.7	79154.6	72185	84694.2	70895.1	83073.8	85543.8	94091.4	72131.1	74736.2	76556.8	61233.6	80818.5	78765.4	67523.5	72898.7	65090.2	53026.1	77483.4	85809.8	positive	No Fragments				annotated
251	65546.9	71585.5	69850.9	71789.5	70098.2	72539.4	55862.6	74814.4	79995.9	78074.9	69700.9	65836.5	56692	74158.6	57590.1	70646	68224.3	74182.4	76899.7	78739	84531.8	86841.4	70115.8	65135.8	64832.4	63567.5	65351.1	72647.6	67283.6	61324.7	71273.3	53612.1	74826.8	78372.9	positive	No Fragments				annotated
252	63140.2	72706.2	66098.4	80943.1	82567.1	73435.6	67821	81399.8	68380.5	74501	71597.9	77441.6	70179.2	74061.4	69715	74721.9	74176.4	78580.6	65096.7	76188.7	74330.2	82276	61864.6	23612.1	63057.5	75905.5	74930.2	72802.3	69471.1	69601.6	65563.6	61284.1	74199.5	86032.3	positive	No Fragments				annotated
253	52335.9	54244.8	59350.5	62021	54380.2	60019.5	51597.8	59235	70171	63737.5	53035	63523.1	51156.6	56469.4	55764	58904.2	51047.5	57836.8	58021.5	78291	73383.9	73841.1	67031.7	55043	56712.2	52760.8	62291.1	54490.2	51924.5	49688.6	53137.2	42913.6	58263	64740.9	positive	No Fragments				annotated
254	60361.3	63110.4	63587.7	61174.7	56484	64451.4	55774.7	64937.6	70171	63737.5	59262.9	63523.1	51156.6	62136.3	55764	60614	52634.1	58431.8	58021.5	78291	73383.9	73841.1	67031.7	55043	59526.2	61657.7	62291.1	58427.7	56780.6	67778	58687.2	42913.6	58263	77489.6	positive	No Fragments				annotated
255	59916.1	55182	67777.2	73679.3	68735.6	64683.8	66024.4	65273.2	53334.2	58988.2	65689.1	61949.3	57579.1	59828.7	63043.2	61052.4	71626.1	62975.8	61028	58714.4	56301.2	53150.7	53549	47300.8	67640	62394.7	63432.6	53066.2	63111.9	64503.3	60054.8	64583.5	61373.5	60464.2	positive	No Fragments	Nutriacholic acid;7-Hydroxy-3-oxocholanoic acid;7a-Hydroxy-3-oxo-5b-cholanoic acid;12-Ketodeoxycholic acid;3alpha-Hydroxy-12-oxo-5beta-cholan-24-oic Acid;Irbesartan;Irbesartan;Nandrolone phenpropionate;Nandrolone phenpropionate;9'-Carboxy-alpha-chromanol;D8'-Merulinic acid A;12alpha-hydroxy-3-oxo-5beta-cholan-24-oic Acid;12alpha-Hydroxy-3-oxo-5beta-cholan-24-oic Acid;3alpha,12alpha-Dihydroxy-5bet…	DXOCDBGWDZAYRQ-QPVZPPSOSA-N,KNVADAPHVNKTEP-MKYSPFRDSA-N,KNVADAPHVNKTEP-KXIRRPOASA-N,CVNYHSDFZXHMMJ-VPUMZWJWSA-N,CVNYHSDFZXHMMJ-VPUMZWJWSA-N,YOSHYTLCDANDAN-UHFFFAOYSA-N,YOSHYTLCDANDAN-UHFFFAOYSA-N,UBWXUGDQUBIEIZ-QNTYDACNSA-N,UBWXUGDQUBIEIZ-QNTYDACNSA-N,CUGVBZDXUTZXJO-GCIQOJCMSA-N,IXDZSQUQSCLSSD-MDZDMXLPSA-N,WMUMZOAFCDOTRW-OVEHVULHSA-N,WMUMZOAFCDOTRW-OVEHVULHSA-N,LNOFKAWCANXKAC-LLQZFEROSA-N,LNOFKAW…	HMDB00467,HMDB00460,HMDB00503,HMDB00328,LMST04010155,HMDB15163,C07469,HMDB15119,C08155,HMDB12866,HMDB41454,HMDB62742,LMST04010168,C11637,LMST04010220,C14577,C14227,C03690,C15375,LMST04010224,LMST04010426,LMST04010404,LMST04010438,LMST04010229,LMST04010222,LMST04010221,LMST04010223,LMST04010226,LMST04010225,LMST04010228,LMST04010219,LMST04010218,LMST04010214,LMST04010217,LMST04010216,LMST04010258,…	annotated
256	59916.1	55182	67777.2	73679.3	68735.6	64683.8	66024.4	65273.2	53334.2	58988.2	65689.1	61949.3	57579.1	59828.7	63043.2	61052.4	71626.1	62975.8	61028	58714.4	56301.2	53150.7	53549	47300.8	67640	62394.7	63432.6	53066.2	63111.9	64503.3	60054.8	64583.5	61373.5	60464.2	positive	No Fragments	Nutriacholic acid;7-Hydroxy-3-oxocholanoic acid;7a-Hydroxy-3-oxo-5b-cholanoic acid;12-Ketodeoxycholic acid;3alpha-Hydroxy-12-oxo-5beta-cholan-24-oic Acid;Irbesartan;Irbesartan;Nandrolone phenpropionate;Nandrolone phenpropionate;9'-Carboxy-alpha-chromanol;D8'-Merulinic acid A;12alpha-hydroxy-3-oxo-5beta-cholan-24-oic Acid;12alpha-Hydroxy-3-oxo-5beta-cholan-24-oic Acid;3alpha,12alpha-Dihydroxy-5bet…	DXOCDBGWDZAYRQ-QPVZPPSOSA-N,KNVADAPHVNKTEP-MKYSPFRDSA-N,KNVADAPHVNKTEP-KXIRRPOASA-N,CVNYHSDFZXHMMJ-VPUMZWJWSA-N,CVNYHSDFZXHMMJ-VPUMZWJWSA-N,YOSHYTLCDANDAN-UHFFFAOYSA-N,YOSHYTLCDANDAN-UHFFFAOYSA-N,UBWXUGDQUBIEIZ-QNTYDACNSA-N,UBWXUGDQUBIEIZ-QNTYDACNSA-N,CUGVBZDXUTZXJO-GCIQOJCMSA-N,IXDZSQUQSCLSSD-MDZDMXLPSA-N,WMUMZOAFCDOTRW-OVEHVULHSA-N,WMUMZOAFCDOTRW-OVEHVULHSA-N,LNOFKAWCANXKAC-LLQZFEROSA-N,LNOFKAW…	HMDB00467,HMDB00460,HMDB00503,HMDB00328,LMST04010155,HMDB15163,C07469,HMDB15119,C08155,HMDB12866,HMDB41454,HMDB62742,LMST04010168,C11637,LMST04010220,C14577,C14227,C03690,C15375,LMST04010224,LMST04010426,LMST04010404,LMST04010438,LMST04010229,LMST04010222,LMST04010221,LMST04010223,LMST04010226,LMST04010225,LMST04010228,LMST04010219,LMST04010218,LMST04010214,LMST04010217,LMST04010216,LMST04010258,…	annotated
257	55326.3	64746.3	56731.3	61284.7	52546.6	71476.3	50950.9	59203.7	42895.7	56729.7	61726.9	67791.4	57998.1	63968.1	67252.6	59289.7	58088.3	54732.9	63858.4	60115.1	65984.4	70936.9	47516.2	19243.6	49005.5	54542.6	60642.2	63794.5	58470.8	59152.2	61374.1	55102.7	60994.5	63546.8	positive	No Fragments	CE(20:0);cholest-5-en-3beta-yl eicosanoate;20:0 Cholesteryl ester;18:0 Sitosteryl ester	SUOVMGLZSOAHJY-YEYBIBAWSA-N,SUOVMGLZSOAHJY-JREUTYQLSA-N,SUOVMGLZSOAHJY-JREUTYQLSA-N,ZXGIHLGVUYXAEI-QXKOIZLYSA-N	HMDB06740,HMDB62459,LMST01020010,LMST01020048	annotated
258	46242.4	45516.4	56057.9	58903.5	66120.8	61208.8	46203.2	55922.5	46108.8	57374	60889.4	47894.5	55567.8	56778.7	53235.5	54891.8	63249.8	56495	48621	49321.8	48258.2	45626.3	45360.6	31478.1	50901.3	58545.2	45492.7	51837.4	54437.1	60116.6	49688.1	52454.8	51332.5	62799.5	positive	No Fragments	Diethylstilbestrol;Nonivamide;Zanthosimuline;Atherosperminine;Nordihydrocapsaicin;Nordihydrocapsaicin;Pramoxine;Diethylstilbestrol;4-Methyl-2,4-bis-(p-hydroxyphenyl)pent-1-ene;3-Hydroxyestra-1,3,5(10),6-tetraen-17-one;Indanestrol;(+/-)-5-[(tert-Butylamino)-2'-hydroxypropoxy]-1,2,3,4-tetrahydro-1-naphthol;17alpha-Dihydroequilenin;Equilin;3-hydroxy-estra-1,3,5(10),7tetraen-17-one;4,4'-(2-Ethyl-1-bu…	RGLYKWWBQGJZGM-UHFFFAOYSA-N,RGOVYLWUIBMPGK-UHFFFAOYSA-N,VMCDFWKTDCXEJZ-UHFFFAOYSA-N,UZZFAUDNCIFFPM-UHFFFAOYSA-N,VQEONGKQWIFHMN-UHFFFAOYSA-N,VQEONGKQWIFHMN-UHFFFAOYSA-N,DQKXQSGTHWVTAD-UHFFFAOYSA-N,RGLYKWWBQGJZGM-ISLYRVAYSA-N,MZLYLGGRVAFGBY-UHFFFAOYSA-N,WTRRIQCGCGCMQA-CBZIJGRNSA-N,UVOBXMBJOYYZST-UHFFFAOYSA-N,LGXDICLRWHYEIS-UHFFFAOYSA-N,RYWZPRVUQHMJFF-KSZLIROESA-N,WKRLQDKEXYKHJB-HFTRVMKXSA-N,WKRLQDK…	HMDB14400,HMDB29846,HMDB40368,HMDB30304,HMDB36328,C20216,C07892,C07620,C13625,C14650,C14738,C04875,C14498,C14392,LMST02010026,C15168,LMFA01030736	annotated
259	50042.7	53049.6	53262.8	50624.2	49531.5	57076.3	47754.4	60449.8	57391.5	54394.8	55498.3	57788.8	52607	55717	51582.6	59602.2	47547.4	58668.8	55985.8	63798.8	52303.9	59503.6	57711.5	36059.2	47139.4	47587.8	55132.9	53615.7	49440.6	48732.5	52040.4	47212.4	65060.8	57058	positive	No Fragments				annotated
260	50042.7	53049.6	53262.8	50624.2	49531.5	57076.3	47754.4	60449.8	57391.5	54394.8	55498.3	57788.8	52607	55717	51582.6	59602.2	47547.4	58668.8	55985.8	63798.8	52303.9	59503.6	57711.5	36059.2	47139.4	47587.8	55132.9	53615.7	49440.6	48732.5	52040.4	47212.4	65060.8	57058	positive	No Fragments				annotated
261	39872.2	48261	55411.4	41736.4	46810.3	56314.6	45905.5	50326.2	37832.9	49826.6	47589.8	47890.9	48151.8	52658.7	48653.3	60832.7	47064.1	59277.4	47825	43355.7	55622.1	58641.9	42675.2	17906.2	48853.8	45594.4	48446.4	49557.1	52296.3	49285.8	46415	42116.8	51577.7	55592.3	positive	No Fragments				annotated
262	34803.1	38047.8	38743.5	39836.4	40603.6	42522.1	41110	40786	37921.7	38934	46328.6	39129.6	41787.2	37073.1	40508.1	39490.7	56769.8	40066.6	39242.3	42140.9	36679.2	42789.8	38203.8	35235.2	39763.1	49042.7	36353.7	40854.6	38081.3	45268.6	60182.4	39369.7	37218.4	42707.6	positive	No Fragments	Chlorphenesin;Chlorphenesin;4-Chloro-3,5-dimethoxybenzyl alcohol	MXOAEAUPQDYUQM-UHFFFAOYSA-N,MXOAEAUPQDYUQM-UHFFFAOYSA-N,NEORIYMPRMFPGM-UHFFFAOYSA-N	HMDB14994,C07928,HMDB40933	annotated
263	46828.2	44307.6	47812.5	44989.8	47454.3	51372.3	48446.8	47580	29957.3	49626.4	39958.8	46297.1	41158.7	52630.3	47549.9	44966.4	40826.3	49389.9	45933.4	49960.6	48296.4	51103.2	31464.1	10901.7	34172	46451.6	45261.1	49523.1	45191.3	49516.6	39160.5	41237.4	42525.7	55737.1	positive	No Fragments	PC(P-18:0/22:4(7Z,10Z,13Z,16Z));PC(P-18:0/22:4(7Z,10Z,13Z,16Z));3-Demethylubiquinone-9;3-Demethylubiquinone-9;3-demethylubiquinone-9;PC(22:4(7Z,10Z,13Z,16Z)/P-18:0);PC(o-20:1(11Z)/20:4(8Z,11Z,14Z,17Z));PC(22:4(7Z,10Z,13Z,16Z)/P-18:0);PC(O-20:0/20:5(5Z,8Z,11Z,14Z,17Z));PC(O-18:0/22:5(4Z,7Z,10Z,13Z,16Z));PC(O-18:0/22:5(7Z,10Z,13Z,16Z,19Z));PC(P-20:0/20:4(5Z,8Z,11Z,14Z));PC(O-20:1(11Z)/20:4(8Z,11Z,1…	VDLGCGQWZPLRIL-PRDDZFMDSA-N,VDLGCGQWZPLRIL-PRDDZFMDSA-N,YFPCPZJYSKOLNK-NSCWJZNLSA-N,YFPCPZJYSKOLNK-NSCWJZNLSA-N,YFPCPZJYSKOLNK-NSCWJZNLSA-N,HPVYKCPKEVVBSW-DDSLUFNQSA-N,UNAQSIZPRIMCTB-QXUJVPJQSA-N,HPVYKCPKEVVBSW-PRDDZFMDSA-N,AGKCACWGAXVMPI-BVWWTNGZSA-N,KDRRVBBVKZQQTN-BEBRKXFFSA-N,HJDYJUQFSIJNGA-BGDNETPNSA-N,UWNFEVACEPZILS-RNNLSGHUSA-N,QZEYUKQNWUMXFF-BDMPKYRESA-N	HMDB11259,LMGP01030073,HMDB60370,C03226,LMPR02010036,HMDB08653,HMDB13444,LMGP01090058,LMGP01020239,LMGP01020107,LMGP01020109,LMGP01030097,LMGP01030123	annotated
264	34626	45812.2	34690.7	38588.7	36788.5	36788.7	36557	41640.6	48052.3	46072.9	44646.8	38208.4	29622.9	41180.4	36939.6	41636.7	37884.2	40081.6	40199	45865.6	48426.2	45671.4	42087.7	34862.9	38468.3	37132.6	46315.8	35387.7	35622.4	39634	33865	33491.1	38802.9	54908.8	positive	No Fragments				annotated
265	42603	46638.8	47281.8	41318.8	39952.2	44057.5	43419.4	44891.2	36198.1	43294.1	44068.6	44107.1	38794.5	44028.7	42787.2	46094	37105.2	44385.5	42822.2	44996.1	51572.6	43824.3	36287.5	13183.8	37869.1	37332	43921.2	42375.3	40379.8	41975.9	35981.8	39594.3	41276.1	46321.8	positive	No Fragments				annotated
266	40621.7	34991.7	35820.1	36639.1	39258.1	44936	40008.2	44587.5	25523	43927.7	44597	41073.8	35818.6	41878.6	37170	44198.7	48165.6	38742.6	36727.9	34854.6	48463.2	48048.4	33729.9	11407.9	31035.5	42647.3	44248.5	37297.8	42486.2	42790.5	31334.7	34663.2	40358.2	44884.8	positive	No Fragments				annotated
267	34626	40211.2	34018.9	36955.6	33177	36788.7	34267.4	34314.6	48052.3	46072.9	35472.6	36898.7	29109.6	38244.9	36939.6	33576.1	37884.2	40081.6	38990.3	42515.1	42858.1	45671.4	42087.7	34862.9	38468.3	34733.5	46315.8	35387.7	35622.4	33594.5	29346.2	33491.1	37746.5	48386.9	positive	No Fragments				annotated
268	32367.8	43566.3	34574.9	35062.3	31553.2	34076	32557.1	39705.6	33391.2	42862.9	34193.4	32414	33787.5	37329.1	34533	34193.2	29419.3	43917.2	40060.3	48165.9	46879.9	43169.2	38090.9	21685.7	39065.2	27080.2	39098.5	37343.2	36586	36138.8	44976.5	27520.8	40201.3	45277.9	positive	No Fragments	CE(20:0);cholest-5-en-3beta-yl eicosanoate;20:0 Cholesteryl ester;20:3 Sitosteryl ester;20:2 Stigmasteryl ester;22:3 Cholesteryl ester;18:0 Sitosteryl ester	SUOVMGLZSOAHJY-YEYBIBAWSA-N,SUOVMGLZSOAHJY-JREUTYQLSA-N,SUOVMGLZSOAHJY-JREUTYQLSA-N,XSBXOYYKZINHDQ-MHASFBEOSA-N,LMNHYAVCOIPAPO-BWRIZXHZSA-N,VNLCVOLSOFVAHD-HZLVUUQWSA-N,ZXGIHLGVUYXAEI-QXKOIZLYSA-N	HMDB06740,HMDB62459,LMST01020010,LMST01020080,LMST01020076,LMST01020042,LMST01020048	annotated
269	30554.2	35717.9	33703.8	35970.5	40574.7	33000.1	28909.5	36755.4	43365.8	31233.9	33215.5	42760.9	33078.3	34506.6	30330.2	34279.3	35936.2	36033.3	36315.1	37825.1	39270.1	41839.3	32332	33188.1	33659.3	27462.2	33796.9	36188	32787.8	35796	28345.2	30559.1	32671.3	37506.2	positive	No Fragments				annotated
270	26775.2	30633.2	31150	32303.9	27008.9	34672.9	29817.1	39412.1	40909	35329.5	34433.3	30729.7	24460.8	43061.5	31688.8	33057.7	27634.9	30840.1	32142.1	38180.1	36672.1	40430.1	32796.3	31085.5	32276.8	24240.1	35192.5	31471.7	31077.7	32130.3	27242.4	24883.4	37105.8	35232.4	positive	No Fragments				annotated
271	33854.7	38848.4	35795.4	32078.7	38637.9	37908.9	32562.8	41769	32584	40281.5	35359.5	38457.1	36814	36607.2	40630.8	38278.4	42085.2	28880.5	33583.3	37665.1	36889.7	38406.1	28731.9	16057.6	30433.2	34828.7	41550.3	37456.8	34886.6	36452.7	37131.1	35235.1	35570.2	36467.3	positive	No Fragments				annotated
272	24749.5	28523.9	26522.9	24518.7	31390.2	27158.6	26474.9	34026.9	32731.3	31753.3	26682.9	29443.5	27318.3	28232.3	29855.1	29063.4	24715	31217.2	29362.7	32357.6	31809.2	32489	30981.8	27723.3	26860.1	29181.8	31045.1	28624.2	26219.4	28695.5	31123.3	23143.1	26854.2	32345.2	positive	No Fragments				annotated
273	24781.2	28696	28170.3	26433	29029.5	26713.8	21822.4	24576.7	23549	28744.4	28266.1	32647.7	25623.9	25072.2	24676.5	25026.8	29422.6	28453.8	25267.6	27482.4	26710.5	23918.3	23812	19531.4	25360.5	25564.6	24185.7	27243.6	27436.5	29907.2	26748.4	25028.3	24999.5	26913.2	positive	No Fragments	Secobarbital;10-Hydroxycarbazepine;10-Hydroxycarbazepine;(R)-MHD;(S)-MHD;Nepafenac;Benzyl nicotinate;Fenamic acid;Salicylanilide	KQPKPCNLIDLUMF-UHFFFAOYSA-N,BMPDWHIDQYTSHX-UHFFFAOYSA-N,BMPDWHIDQYTSHX-UHFFFAOYSA-N,BMPDWHIDQYTSHX-CQSZACIVSA-N,BMPDWHIDQYTSHX-AWEZNQCLSA-N,QEFAQIPZVLVERP-UHFFFAOYSA-N,KVYGGMBOZFWZBQ-UHFFFAOYSA-N,ZWJINEZUASEZBH-UHFFFAOYSA-N,WKEDVNSFRWHDNR-UHFFFAOYSA-N	HMDB14562,HMDB60676,C07493,HMDB60701,HMDB60702,HMDB15678,C12865,C13697,C18915	annotated
274	7.04695e+06	7130800	6857220	7038900	6713920	7.42468e+06	6.93432e+06	7180891	5609536	7176484	7005211	7130059	6751234	7.39483e+06	6.75654e+06	7085002	7.11697e+06	6.65549e+06	7.08604e+06	6.94989e+06	7.30781e+06	7.31099e+06	6.16872e+06	3584849	6353041	6838412	6949934	7268162	6750097	6925977	6741745	6716654	6938689	7.48092e+06	positive	Annotate in FrAnK				annotated
275	110774	127684	119380	119287	122536	131799	109279	131289	134574	144451	117840	126850	108001	138927	110150	122636	111603	134354	138168	145533	148615	149039	123796	135522	121322	109689	122031	114980	111283	123531	110285	90808.3	130025	141919	positive	No Fragments				annotated
276	83420.5	93699.5	91394.9	86303.6	82669.8	100766	92857.6	96380.7	74377.2	98631.7	82919.7	89549.8	85866.7	99189.4	100943	92560	92308.4	99881.4	88734.1	97891.2	96482.5	105570	82996.8	40311.9	82287.1	90281.3	86564.3	90004.8	95022.9	95486.4	93448.7	90943.3	93037.9	103296	positive	No Fragments				annotated
277	78421.4	88720.3	88967.5	85712.6	74652.9	93767.4	69128.4	95056.8	89678.9	100983	78838.3	75934.8	83879.1	85021.8	75652.8	88232.2	72286.1	81193.8	81487.4	103447	86097.1	101761	91378.8	99827.4	75765.2	67111	84634.5	76473.5	70490.7	100481	76406.7	60024	87552	102594	positive	No Fragments				annotated
278	54579.5	82039.2	62734.6	70200.5	63736.4	77327.2	59618.9	81267	76724.4	89424.1	64316.3	61154.7	65974.4	77403.6	64047.2	73180	66325	74501.6	69683.6	77111.6	74956.3	77102.2	65598	78226.8	74762.2	54803.8	77039.4	75498.5	70063	76294.2	68863.7	46375.2	76633.2	92162.5	positive	No Fragments				annotated
279	62310.3	72699.1	60974.5	67657.6	63998.5	74159.6	56253.8	73424.9	74952.4	72305.9	60035.8	61301.1	53881.4	83260.7	58334	61812.3	63311.6	70204.8	68464.6	79471.1	64942.9	78348.9	69031.3	74697.5	64175.7	56616	64234.1	64544.9	57395.5	60276.1	60469.7	45474.3	66684	81825.4	positive	No Fragments				annotated
280	47953.9	57008.6	50881.2	50918	52066.8	57705.2	45359.2	52853.7	53860.8	60613.6	55751.5	59690.8	51250.3	58028.7	49170.8	52592.1	53848.4	48835.9	53121	58451	69031.4	59873.3	59663.3	50903.1	49484.8	47535.8	53588.5	48558.9	45151.2	45930.5	54529.7	39619.4	56889.4	59665	positive	No Fragments				annotated
281	41706.9	54957.2	47322.1	46211.4	45807.3	52595.2	49064.2	55206.6	51190.5	56562	48535.7	49110.6	51175.9	53882.9	43028.6	48587.2	42612.1	46543	53178.9	53141.1	52513.6	53465.9	53316.9	42021.3	49271.6	52107.3	50802.4	51874.3	42597.4	44735.7	44901.2	41532.8	50975.1	51324.8	positive	No Fragments				annotated
282	26043.7	35199.6	42152.8	44811.8	34675.2	46569.9	28184.1	45071.3	43449.7	40003.7	32509.2	38570.4	29480.8	40502.7	34629	54427.8	41256.2	39105.7	38023.1	38607.3	45871.9	44621.8	33586.3	41889.5	38004	34534.6	40092.5	33672.2	31393.2	38569.1	30006.5	23496.6	35739.1	45939.4	positive	No Fragments				annotated
283	370363	351495	462285	727309	174838	308955	394387	1.30222e+06	445004	625570	441206	575790	1.70823e+06	534406	596732	446830	1.55102e+06	651422	7.21833e+06	684291	3020327	7464856	298279	256625	836382	328791	306058	374472	395536	152039	376717	1328923	286577	256409	positive	Piperidine (C5H11N) Prob = 86.2600000000	Piperidine;Piperidine;Propane	NQRYJNQNLNOLGT-UHFFFAOYSA-N,NQRYJNQNLNOLGT-UHFFFAOYSA-N,ATUOYWHBWRKTHZ-UHFFFAOYSA-N	HMDB34301,C01746,HMDB31630	annotated+fragment
284	1.04346e+06	386952	490320	889797	1.14995e+06	7396778	453894	388101	536238	304165	1.05912e+06	317601	612935	312666	403396	461791	927990	290624	411022	250980	1.12414e+06	195216	226995	388728	1648470	856231	872307	635848	3946604	508509	354033	2.98781e+06	1.43122e+06	884888	positive	Annotate in FrAnK	L-Homoserine;L-Homoserine;L-Threonine;L-Threonine;L-Allothreonine;L-Allothreonine;4-Amino-3-hydroxybutyrate;4-Amino-3-hydroxybutanoate;Hydroxyethyl glycine;D-Threonine;(-)-erythro-(2R,3R)-Dihydroxybutylamide;D-Allothreonine;2-Methylserine	UKAUYVFTDYCKQA-VKHMYHEASA-N,UKAUYVFTDYCKQA-VKHMYHEASA-N,AYFVYJQAPQTCCC-GBXIJSLDSA-N,AYFVYJQAPQTCCC-GBXIJSLDSA-N,AYFVYJQAPQTCCC-HRFVKAFMSA-N,AYFVYJQAPQTCCC-HRFVKAFMSA-N,YQGDEPYYFWUPGO-UHFFFAOYSA-N,YQGDEPYYFWUPGO-UHFFFAOYSA-N,XSISQURPIRTMAY-UHFFFAOYSA-N,AYFVYJQAPQTCCC-STHAYSLISA-N,LTMJJNPVAMLQGV-UHFFFAOYSA-N,AYFVYJQAPQTCCC-PWNYCUMCSA-N,CDUUKBXTEOFITR-SCSAIBSYSA-N	HMDB00719,C00263,HMDB00167,C00188,HMDB04041,C05519,HMDB61877,C03678,HMDB61148,C00820,C11108,C12317,C02115	annotated
285	3273959	2.39937e+06	4608608	6.91906e+06	2543152	5.01416e+06	6874778	7092311	3.53392e+06	3.29732e+06	5567761	3.84407e+06	3.17016e+06	1.20627e+06	3.80763e+06	6.0144e+06	3.83253e+06	2.43751e+06	2.12719e+06	1.29797e+06	4.05862e+06	472479	1.08961e+06	1.90983e+06	1852028	1.13655e+06	2.73064e+06	1.27961e+06	3680181	1.34698e+06	1.82517e+06	4966473	5.63483e+06	3.73632e+06	positive	Annotate in FrAnK	Clitidine;4-(L-Alanin-3-yl)-2-hydroxy-cis,cis-muconate 6-semialdehyde;4,5-seco-Dopa;5-(L-Alanin-3-yl)-2-hydroxy-cis,cis-muconate 6-semialdehyde;5-(L-alanin-3-yl)-2-hydroxy-cis,cis-muconate 6-semialdehyde	FYEBWHCXONMZDU-ZYUZMQFOSA-N,FNEGJFDTWWXQES-QTWONPPNSA-N,FNEGJFDTWWXQES-QTWONPPNSA-N,OAPFPZKGGMKELA-WEBQFGJISA-N,OAPFPZKGGMKELA-WEBQFGJISA-N	C19977,C04796,C17758,C04797,LMFA01170073	annotated
286	4.59034e+06	2575354	3.71106e+06	5.89548e+06	1.81842e+06	5.25744e+06	4540260	6931279	3.56831e+06	3.3838e+06	4.31939e+06	4651810	1.63886e+06	1775984	3.23946e+06	6.92825e+06	3.77446e+06	2932831	2.80697e+06	1.62144e+06	4733411	851554	428124	1765447	1.12802e+06	446957	714238	234923	2.82457e+06	1.77436e+06	1.63618e+06	664194	1.15467e+06	2.30473e+06	positive	Annotate in FrAnK	Methional diethyl acetal;Pentahomomethionine	FKAZTVDSOBDTFU-UHFFFAOYSA-N,GYYOKOIBHIWNHE-UHFFFAOYSA-N	HMDB41608,C17229	annotated
287	5.73743e+06	1.45579e+06	3622200	4.28304e+06	1737251	1.74919e+06	3.57069e+06	2.02618e+06	2702515	1595493	4.54755e+06	3.29789e+06	4729644	757508	2.11644e+06	2.81491e+06	5302078	1.4001e+06	2.08685e+06	1.25113e+06	2852327	2.864e+06	1.09336e+06	1.26592e+06	3.30384e+06	2.71614e+06	2038055	2.18215e+06	3.56969e+06	931007	1.76502e+06	6755810	3.1944e+06	1.64393e+06	positive	No Fragments	Butyramide;4-Aminobutyraldehyde;4-Aminobutyraldehyde;Morpholine;Morpholine;N-Ethylacetamide;D-2-Aminohexano-6-lactam;(S)-Piperidine-2-carboxamide;(Z)-2-Methylpropanal oxime;N,N-Dimethylacetamide;2-(1-Aziridinyl)ethanol;L-Lysine 1,6-lactam;(E)-2-Methylpropanal oxime	DNSISZSEWVHGLH-UHFFFAOYSA-N,DZQLQEYLEYWJIB-UHFFFAOYSA-N,DZQLQEYLEYWJIB-UHFFFAOYSA-N,YNAVUWVOSKDBBP-UHFFFAOYSA-N,YNAVUWVOSKDBBP-UHFFFAOYSA-N,PMDCZENCAXMSOU-UHFFFAOYSA-N,BOWUOGIPSRVRSJ-RXMQYKEDSA-N,XIMBESZRBTVIOD-YFKPBYRVSA-N,SYJPAKDNFZLSMV-HYXAFXHYSA-N,FXHOOIRPVKKKFG-UHFFFAOYSA-N,VYONOYYDEFODAJ-UHFFFAOYSA-N,BOWUOGIPSRVRSJ-YFKPBYRVSA-N,SYJPAKDNFZLSMV-HWKANZROSA-N	HMDB33870,HMDB01080,C00555,HMDB31581,C14452,HMDB31215,C05328,C19809,C20315,C20339,C19332,C02837,C03219	annotated
288	132323	61388.2	91500.8	132295	68540.6	127802	96012.2	122613	93515.9	56628.4	105504	94709	198299	31885.3	94857.7	119348	204880	67733.6	71332.1	48530.2	115719	43410.2	55810.5	60060.3	132214	64071.4	61568.4	105689	97408.3	40894.4	66162.3	211424	133480	68567.8	positive	No Fragments	N-Acetyl-L-aspartic acid;N-Acetyl-L-aspartate;Malic acid;Malate;L-Malic acid;(S)-Malate;2-Amino-3-oxoadipate;2-Amino-3-oxoadipate;2-amino-3-oxo-hexanedioic acid;D-N-(Carboxyacetyl)alanine;D-Malic acid;(R)-Malate;N-Formyl-L-glutamic acid;N-Formyl-L-glutamate;Velcorin;3-Dehydro-L-threonate	OTCCIMWXFLJLIA-BYPYZUCNSA-N,OTCCIMWXFLJLIA-BYPYZUCNSA-N,BJEPYKJPYRNKOW-UHFFFAOYSA-N,BJEPYKJPYRNKOW-UHFFFAOYSA-N,BJEPYKJPYRNKOW-REOHCLBHSA-N,BJEPYKJPYRNKOW-REOHCLBHSA-N,HXWZRYKURKEOSO-UHFFFAOYSA-N,HXWZRYKURKEOSO-UHFFFAOYSA-N,HXWZRYKURKEOSO-UHFFFAOYSA-N,AZKKNWAHCAZDCU-UHFFFAOYSA-N,BJEPYKJPYRNKOW-UWTATZPHSA-N,BJEPYKJPYRNKOW-UWTATZPHSA-N,ADZLWSMFHHHOBV-BYPYZUCNSA-N,ADZLWSMFHHHOBV-BYPYZUCNSA-N,GZDFHIJ…	HMDB00812,C01042,HMDB00744,C00711,HMDB00156,C00149,HMDB60273,C05520,LMFA01100036,HMDB39163,HMDB31518,C00497,HMDB03470,C01045,HMDB32872,C03064	annotated
289	5.64001e+06	953233	2.20562e+06	1.30552e+06	1.73163e+06	1.0597e+06	2.05153e+06	1362558	1.79163e+06	1.11726e+06	1.75193e+06	1.56494e+06	1.97382e+06	570330	1.29195e+06	1310732	1.66588e+06	1.29964e+06	905765	457137	1.31129e+06	224429	3.75411e+06	3.23819e+06	4.66817e+06	4751246	3.17286e+06	3.47256e+06	4.03381e+06	NA	6.07176e+06	6664850	3325303	2.43587e+06	positive	Annotate in FrAnK	Biotin;Biotin	YBJHBAHKTGYVGT-ZKWXMUAHSA-N,YBJHBAHKTGYVGT-ZKWXMUAHSA-N	HMDB00030,C00120	annotated
290	5908897	1.55138e+06	2.33466e+06	1.61471e+06	753801	1.64227e+06	2.24427e+06	1.62499e+06	1.4077e+06	1.05185e+06	1.30529e+06	1.55838e+06	2.60312e+06	1502105	1.82437e+06	2.1454e+06	6573314	1.40632e+06	2.55764e+06	1394238	2.82617e+06	520483	243683	329409	1.15716e+06	256029	996911	1.02855e+06	3.75658e+06	1964677	820529	604679	481106	752937	positive	Annotate in FrAnK	3'-O-Methylguanosine;Glucosyl (E)-2,6-Dimethyl-2,5-heptadienoate;1-Methylguanosine;2-Methylguanosine;Nelarabine;10-Hydroxy-8-nor-2-fenchanone glucoside;L-saccharopinate(1-);Psicofuranine	UYARPHAXAJAZLU-KQYNXXCUSA-N,BHPXBBXWEPCSOK-RMKNXTFCSA-N,UTAIYTHAJQNQDW-KQYNXXCUSA-N,SLEHROROQDYRAW-KQYNXXCUSA-N,IXOXBSCIXZEQEQ-UHTZMRCNSA-N,PDFITCQLYDDVKZ-UHFFFAOYSA-N,ZDGJAHTZVHVLOT-YUMQZZPRSA-M,BNZYRKVSCLSXSJ-IOSLPCCCSA-N	HMDB06038,HMDB35136,HMDB01563,HMDB05862,HMDB15401,HMDB33643,HMDB62698,C05342	annotated
291	429385	127974	205489	6522037	226448	166393	125696	134938	320859	123356	173806	262051	240753	214125	174079	NA	96197.6	222036	163568	177374	206954	36160.2	343589	285298	399948	585656	300352	391722	438389	207588	466830	740224	328725	298016	positive	No Fragments	Pyrocatechol;Benzenediol;Catechol;Catechol;3alpha,4,7,7alpha-Tetrahydro-1H-isoindole-1,3(2H)-dione;2-Amino-3-methylbenzoate;2-Amino-3-methylbenzoate;Ethyl nicotinate;Acetaminophen;Acetaminophen;Methyl 2-aminobenzoate;1,3-Benzenediol;Resorcinol;Leukoaminochrome;2-Descarboxy-cyclo-dopa;2'-Hydroxyacetanilide;Dopamine quinone;Dopamine quinone;2-Phenylglycine;Hydroquinone;Hydroquinone;(E,E)-2,4-Hexadi…	YCIMNLLNPGFGHC-UHFFFAOYSA-N,YCIMNLLNPGFGHC-UHFFFAOYSA-N,YCIMNLLNPGFGHC-UHFFFAOYSA-N,YCIMNLLNPGFGHC-UHFFFAOYSA-N,CIFFBTOJCKSRJY-UHFFFAOYSA-N,WNAJXPYVTFYEST-UHFFFAOYSA-N,WNAJXPYVTFYEST-UHFFFAOYSA-N,XBLVHTDFJBKJLG-UHFFFAOYSA-N,RZVAJINKPMORJF-UHFFFAOYSA-N,RZVAJINKPMORJF-UHFFFAOYSA-N,VAMXMNNIEUEQDV-UHFFFAOYSA-N,GHMLBKRAJCXXBS-UHFFFAOYSA-N,GHMLBKRAJCXXBS-UHFFFAOYSA-N,VGSVNUGKHOVSPK-UHFFFAOYSA-N,VGSVNUG…	HMDB00957,C01785,C00090,C15571,HMDB33903,HMDB60680,C16571,HMDB59846,HMDB01859,C06804,HMDB29703,HMDB32037,C01751,HMDB12992,C17756,HMDB61919,HMDB12219,C17755,HMDB02210,HMDB02434,C00530,HMDB31180,HMDB33002,C11115,HMDB33127,HMDB32609,C03005,C18623,C07301,C02709,C03522,C04350,C04353,LMFA06000011,C20634	annotated
292	248035	115191	164380	1.12238e+06	185099	129620	144561	188553	147035	95174.7	232342	440068	530414	67918.3	351524	139448	325566	111931	197146	73503.9	162026	259051	224574	227984	310365	483261	225446	391577	555678	237692	337698	618294	267834	183085	positive	No Fragments	L-Kynurenine;L-Kynurenine;4-Aminobenzoyl-(beta)-alanine;Formyl-5-hydroxykynurenamine;Formyl-5-hydroxykynurenamine;Kynurenine	YGPSJZOEDVAXAB-QMMMGPOBSA-N,YGPSJZOEDVAXAB-QMMMGPOBSA-N,VHAXWROFYVPXMZ-UHFFFAOYSA-N,CKAXPTWYSHDIBN-UHFFFAOYSA-N,CKAXPTWYSHDIBN-UHFFFAOYSA-N,YGPSJZOEDVAXAB-UHFFFAOYSA-N	HMDB00684,C00328,HMDB60757,HMDB12948,C05647,C01718	annotated
293	4935208	130901	256797	552272	623736	315273	499348	348319	402796	205370	924646	340772	418060	218821	336465	559787	344087	191518	198497	87368.3	229619	109198	992211	1115011	2727280	1.96579e+06	1.22155e+06	1.61562e+06	2.48065e+06	569566	1765920	6446344	867654	874357	positive	No Fragments	L-Carnitine;L-Carnitine;Isoleucyl-Alanine;Leucyl-Alanine;Alanyl-Isoleucine;Alanyl-Leucine;Malonyl-Carnitin;(S)-Carnitine	PHIQHXFUZVPYII-ZCFIWIBFSA-N,PHIQHXFUZVPYII-ZCFIWIBFSA-N,RCFDOSNHHZGBOY-UHFFFAOYSA-N,HSQGMTRYSIHDAC-UHFFFAOYSA-N,ZSOICJZJSRWNHX-UHFFFAOYSA-N,RDIKFPRVLJLMER-UHFFFAOYSA-N,PHIQHXFUZVPYII-UHFFFAOYSA-N,PHIQHXFUZVPYII-LURJTMIESA-N	HMDB00062,C00318,HMDB28900,HMDB28922,HMDB28690,HMDB28691,HMDB62496,C15025	annotated
294	957195	NA	74306.9	199171	371057	NA	281851	NA	147493	122681	386189	NA	NA	NA	NA	NA	NA	71480.5	NA	NA	NA	NA	893058	955263	736527	1.01513e+06	887543	397361	945862	271770	1.39317e+06	1.44163e+06	470070	343279	positive	No Fragments	(3xi,6xi)-Cyclo(alanylvalyl);Levetiracetam;Levetiracetam;Isouron	ORLDMMKUTCCBSM-UHFFFAOYSA-N,HPHUVLMMVZITSG-ZCFIWIBFSA-N,HPHUVLMMVZITSG-ZCFIWIBFSA-N,JLLJHQLUZAKJFH-UHFFFAOYSA-N	HMDB33926,HMDB15333,C07841,C18432	annotated
295	320736	77481.7	60474	140811	112733	51853.9	73863.3	79761.8	78348.5	38175.2	111913	76215.9	163048	50664.7	57055.2	60773.8	112363	46662.3	58178.9	48487.3	92282.4	85390.6	189654	153957	159534	381753	178490	228982	354540	72469.5	404272	338113	138869	158606	positive	No Fragments	Pentobarbital;Pentobarbital;Amobarbital;Amobarbital;Pseudoecgonine;Pseudoecgonine;Ecgonine;Ecgonine;Otonecine;N-Isovaleryl-L-homoserine lactone	WEXRUCMBJFQVBZ-UHFFFAOYSA-N,WEXRUCMBJFQVBZ-UHFFFAOYSA-N,VIROVYVQCGLCII-UHFFFAOYSA-N,VIROVYVQCGLCII-UHFFFAOYSA-N,PHMBVCPLDPDESM-GHNGIAPOSA-N,PHMBVCPLDPDESM-GHNGIAPOSA-N,PHMBVCPLDPDESM-RLXKETGRSA-N,PHMBVCPLDPDESM-RLXKETGRSA-N,GRAGROPQORVALZ-VKWJFSHESA-N,MOSFIJXAXDLOML-UHFFFAOYSA-N	HMDB14457,C07422,HMDB15440,C07536,HMDB06348,C12449,HMDB06548,C10858,C10356,C20673	annotated
296	899035	518440	3.88993e+06	3.42327e+06	2.06943e+06	1.88078e+06	2.43674e+06	3773815	1.33111e+06	1389275	3175646	3.12667e+06	4.07815e+06	565015	1.83432e+06	3.89974e+06	3.68528e+06	716174	1.64669e+06	1.61567e+06	5432981	2.44397e+06	951910	3.83261e+06	1.24301e+06	1.65759e+06	3.10794e+06	882867	2.40699e+06	1271957	2.27734e+06	3257727	6435481	3.041e+06	positive	Annotate in FrAnK	Pentostatin;Deoxycytidine;Deoxycytidine;Hydroxyprolyl-Histidine;Histidinyl-Hydroxyproline;Dexrazoxane;Acetylcarnosine;Deoxycoformycin	FPVKHBSQESCIEP-JQCXWYLXSA-N,CKTSBUTUHBMZGZ-SHYZEUOFSA-N,CKTSBUTUHBMZGZ-SHYZEUOFSA-N,JZJSKYCAKGGJBO-UHFFFAOYSA-N,WEUKYXZXBBLBOY-UHFFFAOYSA-N,BMKDZUISNHGIBY-ZETCQYMHSA-N,BKAYIFDRRZZKNF-SECBINFHSA-N,MOSFIJXAXDLOML-UHFFFAOYSA-N	HMDB14692,HMDB00014,C00881,HMDB28865,HMDB28886,HMDB14524,HMDB12881,C02267	annotated
297	2.58727e+06	1.01241e+06	2.7114e+06	2.84934e+06	1.87797e+06	1.86836e+06	1.96604e+06	1.88116e+06	2274089	888355	933843	6.01231e+06	2.48292e+06	1.27713e+06	1.68348e+06	1.83556e+06	2.6075e+06	1511057	506177	337443	1110580	355845	4589999	2.98052e+06	3.74074e+06	5.75172e+06	5251628	3.00441e+06	4.3276e+06	1.79611e+06	5.51378e+06	6240028	3.29311e+06	3.40478e+06	positive	Imidazole-4-acetate (C5H6N2O2) Prob = 98.4200000000	Thymine;Thymine;1H-Imidazole-1-acetic acid;Imidazoleacetic acid;Imidazole-4-acetate;Imidazole-4-acetate	RWQNBRDOKXIBIV-UHFFFAOYSA-N,RWQNBRDOKXIBIV-UHFFFAOYSA-N,QAFBDRSXXHEXGB-UHFFFAOYSA-N,PRJKNHOMHKJCEJ-UHFFFAOYSA-N,PRJKNHOMHKJCEJ-UHFFFAOYSA-N,PRJKNHOMHKJCEJ-UHFFFAOYSA-N	HMDB00262,C00178,HMDB29736,HMDB02024,C02835,Stds1_2_15JAN20_20200226_161858_14	identified+fragment
298	542743	1.37001e+06	1.77092e+06	377251	272964	3.07919e+06	401618	569189	1.37113e+06	513345	1.0491e+06	537794	1707699	1030160	812724	831423	6.21777e+06	1.9259e+06	446335	1.8435e+06	2.54008e+06	411923	1.25105e+06	607535	1.20106e+06	1.47656e+06	2.12102e+06	2.00116e+06	2.94551e+06	1.20481e+06	1.18646e+06	1.49166e+06	2517735	644652	positive	Annotate in FrAnK	4-Methoxybenzyl formate;Phenylpropionylglycine;Ipomeanine;N-Acetyl-L-phenylalanine;N-Acetyl-L-phenylalanine;D-Phenyllactic acid;Phenyllactic acid;L-3-Phenyllactic acid;Phenyllactate;3-(3-Hydroxyphenyl)propanoic acid;3-(3-Hydroxyphenyl)propanoic acid;3-(2-Hydroxyphenyl)propanoic acid;3-(2-Hydroxyphenyl)propanoate;3-Methoxyphenylacetic acid;N-isopropylterephthalamic acid;3-Hydroxy-1-(4-hydroxypheny…	XPDORSROGAZEGY-UHFFFAOYSA-N,YEIQSAXUPKPPBN-UHFFFAOYSA-N,VUENWDJSJYJARL-UHFFFAOYSA-N,CBQJSKKFNMDLON-JTQLQIEISA-N,CBQJSKKFNMDLON-JTQLQIEISA-N,VOXXWSYKYCBWHO-QMMMGPOBSA-N,VOXXWSYKYCBWHO-UHFFFAOYSA-N,VOXXWSYKYCBWHO-MRVPVSSYSA-N,VOXXWSYKYCBWHO-MRVPVSSYSA-N,QVWAEZJXDYOKEH-UHFFFAOYSA-N,QVWAEZJXDYOKEH-UHFFFAOYSA-N,CJBDUOMQLFKVQC-UHFFFAOYSA-N,CJBDUOMQLFKVQC-UHFFFAOYSA-N,LEGPZHPSIPPYIO-UHFFFAOYSA-N,PRCGIFC…	HMDB34993,HMDB00860,HMDB34243,HMDB00512,C03519,HMDB00563,HMDB00779,HMDB00748,C05607,HMDB00375,C11457,HMDB33752,C01198,HMDB59969,HMDB60608,HMDB40645,HMDB29817,HMDB29665,HMDB05175,C05581,HMDB32030,HMDB32138,C02201,HMDB61682,HMDB02229,HMDB41611,HMDB41683,C03080,HMDB02072,HMDB02042,HMDB02199,C01744,HMDB31132,HMDB62348,HMDB62590,C01456,HMDB32605,HMDB32639,HMDB32573,C10712,C09933,C09986,C20126,C11380,C…	annotated
299	3.96064e+06	3.18865e+06	4.02736e+06	6.11314e+06	2.50522e+06	3.57785e+06	4.32642e+06	5.22983e+06	3.51823e+06	3219234	4.01596e+06	3.72169e+06	4361658	2.72185e+06	4.16264e+06	4.73726e+06	5730127	4.55887e+06	3.29789e+06	2.46209e+06	5.75634e+06	5.38346e+06	2.12645e+06	2.68402e+06	3306466	3.07032e+06	4265576	2511217	3.04991e+06	3021307	3.16732e+06	4837958	5187226	4848943	positive	Annotate in FrAnK	5-Methylthioribose;5-Methylthio-D-ribose	OLVVOVIFTBSBBH-KVTDHHQDSA-N,OLVVOVIFTBSBBH-KVTDHHQDSA-N	HMDB01087,C03089	annotated
300	1.37419e+06	1.24611e+06	1.44087e+06	1.87603e+06	606468	1.10601e+06	1556629	1.69679e+06	950776	1.12942e+06	1.24351e+06	1.09688e+06	1429611	675886	953430	1.21371e+06	1.6334e+06	1.72088e+06	941893	656542	1.68299e+06	1.15396e+06	681136	579998	1.01852e+06	856823	1269723	847296	1.25448e+06	596504	785204	1.70563e+06	1.24798e+06	1.38463e+06	positive	Annotate in FrAnK	Ergothioneine	SSISHJJTAXXQAX-ZETCQYMHSA-O	C05570	annotated
301	2.43466e+06	1.7251e+06	3.43526e+06	4358816	1.65392e+06	2.54059e+06	3.73148e+06	2.15699e+06	2724062	1.74455e+06	5.93939e+06	2.24163e+06	4454796	757612	2.50258e+06	1.48823e+06	773375	1.91057e+06	749194	5.93717e+06	2.0224e+06	NA	1.7923e+06	1.76228e+06	2.49413e+06	2.18398e+06	2.15432e+06	2.19689e+06	1.56218e+06	792678	2.2288e+06	5319847	2684802	1.28557e+06	positive	Annotate in FrAnK	Alanyl-Threonine;Diaminopimelic acid;LL-2,6-Diaminoheptanedioate;diamino-pimelic acid;N-(gamma-Glutamyl)ethanolamine;Threoninyl-Alanine;2-Amino-4-[(2-hydroxy-1-oxopropyl)amino]butanoic acid;N,N-Dihydroxy-L-valine;meso-2,6-Diaminoheptanedioate	BUQICHWNXBIBOG-UHFFFAOYSA-N,GMKMEZVLHJARHF-WHFBIAKZSA-N,GMKMEZVLHJARHF-WHFBIAKZSA-N,GMKMEZVLHJARHF-WHFBIAKZSA-N,DGBJQQBLTDLFMF-UHFFFAOYSA-N,VPZKQTYZIVOJDV-UHFFFAOYSA-N,BKHCIFAZUHUBPL-AKGZTFGVSA-N,VWRMUTKBDQWLAX-BYPYZUCNSA-N,GMKMEZVLHJARHF-SYDPRGILSA-N	HMDB28697,HMDB01370,C00666,LMFA01170102,HMDB39222,HMDB29054,HMDB31412,C20314,C00680	annotated
302	821896	468154	622275	740391	539049	988202	858993	1.21063e+06	786301	1.16101e+06	658841	916066	2.19962e+06	469494	1.75648e+06	1.37083e+06	1676835	590312	5919662	489639	2.71218e+06	2483873	295406	275778	374964	244195	340253	342725	319483	165120	497011	906258	432447	276365	positive	L-Histidine (C6H9N3O2) Prob = 98.9900000000	L-2-Amino-3-(1-pyrazolyl)propanoic acid;Dihydrouracil;5,6-Dihydrouracil;L-Histidine;L-Histidine;L-3-Cyanoalanine;3-Cyano-L-alanine;N-Methylhydantoin;N-Methylhydantoin;D-Histidine;Muscimol;Histidine;2,5-Dioxopiperazine;3-(Pyrazol-1-yl)-L-alanine	PIGOPELHGLPKLL-UHFFFAOYSA-N,OIVLITBTBDPEFK-UHFFFAOYSA-N,OIVLITBTBDPEFK-UHFFFAOYSA-N,HNDVDQJCIGZPNO-YFKPBYRVSA-N,HNDVDQJCIGZPNO-YFKPBYRVSA-N,BXRLWGXPSRYJDZ-VKHMYHEASA-N,BXRLWGXPSRYJDZ-VKHMYHEASA-N,RHYBFKMFHLPQPH-UHFFFAOYSA-N,RHYBFKMFHLPQPH-UHFFFAOYSA-N,HNDVDQJCIGZPNO-RXMQYKEDSA-N,ZJQHPWUVQPJPQT-UHFFFAOYSA-N,HNDVDQJCIGZPNO-UHFFFAOYSA-N,BXRNXXXXHLBUKK-UHFFFAOYSA-N,PIGOPELHGLPKLL-YFKPBYRVSA-N	HMDB34267,HMDB00076,C00429,HMDB00177,C00135,HMDB60245,C02512,HMDB03646,C02565,C06419,C08311,C00768,C02777,C01162	annotated+fragment
303	763432	468154	622275	740391	539049	821758	858993	1174851	786301	1.16101e+06	658841	916066	1951739	469494	1.59428e+06	1.37083e+06	1.04702e+06	585681	5919662	489639	2.58011e+06	2483873	295406	287624	360753	244195	340253	342725	319483	165120	497011	906258	432447	276365	positive	L-Histidine (C6H9N3O2) Prob = 98.9900000000	L-2-Amino-3-(1-pyrazolyl)propanoic acid;Dihydrouracil;5,6-Dihydrouracil;L-Histidine;L-Histidine;L-3-Cyanoalanine;3-Cyano-L-alanine;N-Methylhydantoin;N-Methylhydantoin;D-Histidine;Muscimol;Histidine;2,5-Dioxopiperazine;3-(Pyrazol-1-yl)-L-alanine	PIGOPELHGLPKLL-UHFFFAOYSA-N,OIVLITBTBDPEFK-UHFFFAOYSA-N,OIVLITBTBDPEFK-UHFFFAOYSA-N,HNDVDQJCIGZPNO-YFKPBYRVSA-N,HNDVDQJCIGZPNO-YFKPBYRVSA-N,BXRLWGXPSRYJDZ-VKHMYHEASA-N,BXRLWGXPSRYJDZ-VKHMYHEASA-N,RHYBFKMFHLPQPH-UHFFFAOYSA-N,RHYBFKMFHLPQPH-UHFFFAOYSA-N,HNDVDQJCIGZPNO-RXMQYKEDSA-N,ZJQHPWUVQPJPQT-UHFFFAOYSA-N,HNDVDQJCIGZPNO-UHFFFAOYSA-N,BXRNXXXXHLBUKK-UHFFFAOYSA-N,PIGOPELHGLPKLL-YFKPBYRVSA-N	HMDB34267,HMDB00076,C00429,HMDB00177,C00135,HMDB60245,C02512,HMDB03646,C02565,C06419,C08311,C00768,C02777,C01162	annotated+fragment
304	3270846	1.23695e+06	2023358	3097761	1.42108e+06	1.3203e+06	2931522	2.64091e+06	2394558	1.98582e+06	2.31969e+06	2.27633e+06	2.96195e+06	1.02553e+06	2.05493e+06	2.47033e+06	2.4224e+06	1.96795e+06	1.83753e+06	1.01161e+06	2.57698e+06	781103	2929986	3.19526e+06	3.74298e+06	4851432	3.28778e+06	2.46191e+06	3084956	1.43392e+06	4973915	5894353	3.61113e+06	2.63383e+06	positive	Annotate in FrAnK	Uracil;Uracil;4-Carboxypyrazole;Maleic hydrazide	ISAKRJDGNUQOIC-UHFFFAOYSA-N,ISAKRJDGNUQOIC-UHFFFAOYSA-N,IMBBXSASDSZJSX-UHFFFAOYSA-N,BGRDGMRNKXEXQD-UHFFFAOYSA-N	HMDB00300,C00106,HMDB60760,C18474	annotated
305	886023	352959	837549	1392509	430978	430184	660134	711729	675356	476920	714704	567805	990923	174774	392227	755586	539459	525848	275671	216984	590795	140354	1.03642e+06	936789	864926	1.2829e+06	796224	891897	1.1347e+06	320603	1.59096e+06	1.7278e+06	1.14267e+06	652565	positive	Annotate in FrAnK	FAPy-adenine;4,6-Diamino-5-formamidopyrimidine	MVYUVUOSXNYQLL-UHFFFAOYSA-N,MVYUVUOSXNYQLL-UHFFFAOYSA-N	HMDB04816,C06502	annotated
306	332225	132218	267880	381325	181956	365147	412147	267907	249856	156508	249536	245350	378139	155852	272089	316256	374471	192653	162534	111534	235811	222484	278985	261906	345048	284400	335235	224440	346428	171245	447843	690230	308862	292637	positive	No Fragments	3-Methylglutaconic acid;3E-methylglutaconic acid;3-Hexenedioic acid;3-hexenedioic acid;Ethyl hydrogen fumarate;3-Hydroxyadipic acid 3,6-lactone;Maleic acid homopolymer;2,3-Dimethylmaleate;(E)-2-Methylglutaconic acid;2E-methyl-glutaconic acid;Dimethyl fumarate;L-lysinium(1+);trans-2-Hexenedioic acid;(E)-hex-2-enedioic acid;1,5-Anhydro-4-deoxy-D-glycero-hex-3-en-2-ulose;2-Hydroxy-2-(hydroxymethyl)-…	WKRBKYFIJPGYQC-DUXPYHPUSA-N,WKRBKYFIJPGYQC-DUXPYHPUSA-N,YHGNXQAFNHCBTK-OWOJBTEDSA-N,YHGNXQAFNHCBTK-OWOJBTEDSA-N,XLYMOEINVGRTEX-ARJAWSKDSA-N,BWEICTHJUIJQPH-UHFFFAOYSA-N,CGBYBGVMDAPUIH-ARJAWSKDSA-N,CGBYBGVMDAPUIH-ARJAWSKDSA-N,JKGHDBJDBRBRNA-DUXPYHPUSA-N,JKGHDBJDBRBRNA-DUXPYHPUSA-N,LDCRTTXIJACKKU-ARJAWSKDSA-N,KDXKERNSBIXSRK-YFKPBYRVSA-O,HSBSUGYTMJWPAX-HNQUOIGGSA-N,HSBSUGYTMJWPAX-HNQUOIGGSA-N,XUKJGZO…	HMDB00522,LMFA01170068,HMDB00393,LMFA01170087,HMDB40207,HMDB29171,HMDB36232,C00922,HMDB02266,LMFA01170079,HMDB31257,HMDB62809,HMDB13311,LMFA01170070,C19822,C19821,C19826,C01757,C02930,C02295	annotated
307	82314.7	28817.7	64504.7	135944	64790.2	80638.9	226488	63975.6	101656	64034.5	87295.7	61733.1	180748	18823.5	51634.9	71331.8	231617	111389	103243	45692.1	102731	48301.5	116631	230378	165329	193152	236664	135061	154984	87404	200389	296462	205902	121665	positive	No Fragments	L-alpha-Amino-5-oxo-2(5H)-isoxazolepropanoic acid;2-Oxosuccinamate;2-Oxosuccinamate;Iminoaspartic acid;Iminoaspartate;Iminoaspartic acid;Hydantoin-5-propionic acid;Hydantoin-5-propionate;N-acetyl-seryl-aspartate;(R)-AMAA	BDHFFHBFJUZSBF-UHFFFAOYSA-N,ONGPAWNLFDCRJE-UHFFFAOYSA-N,ONGPAWNLFDCRJE-UHFFFAOYSA-N,NMUOATVLLQEYHI-UHFFFAOYSA-N,NMUOATVLLQEYHI-UHFFFAOYSA-N,NMUOATVLLQEYHI-UHFFFAOYSA-N,VWFWNXQAMGDPGG-UHFFFAOYSA-N,VWFWNXQAMGDPGG-UHFFFAOYSA-N,CKLJMWTZIZZHCS-UHFFFAOYSA-L,XIHYCWZNHQMZSX-SCSAIBSYSA-N	HMDB34322,HMDB60350,C02362,HMDB01131,C05840,LMFA01170110,HMDB01212,C05565,HMDB62501,C13739	annotated
308	45643	27220.3	51383.2	75247	28762.5	58830.1	39233.8	62387.1	48686.4	36885.1	46890	29257.9	54569.1	22833.2	22407.9	54225	35233.4	44134.8	23547.6	24698.2	35912.5	20027.9	52026.5	47805.1	55658.5	67310.6	49753.5	65286.4	65778.2	31561.3	84065.1	91820.4	62335.3	34335.1	positive	No Fragments	Amitrole	KLSJWNVTNUYHDU-UHFFFAOYSA-N	C11261	annotated
309	1.11986e+06	177220	250826	189830	322721	250113	483394	267313	206748	221523	146502	97495.4	419818	215155	1.73163e+06	NA	316660	5.86916e+06	427942	129476	164052	341593	1.14987e+06	1448185	1.73198e+06	1.76709e+06	1.97088e+06	2.16029e+06	914411	1.71961e+06	1.26565e+06	2463430	1.24173e+06	541991	positive	Annotate in FrAnK	2-Acetyloxazole;Pyrrole-2-carboxylic acid;Pyrrole-2-carboxylate;N1-Methyl-2-pyridone-5-carboxamide;N1-Methyl-2-pyridone-5-carboxamide;N1-Methyl-4-pyridone-3-carboxamide;N1-Methyl-4-pyridone-5-carboxamide;4-Amino-2-nitrotoluene;3,4-Dihydroxypyridine;3-Hydroxy-4H-pyrid-4-one;2,5-Dihydroxypyridine;2,6-Dihydroxypyridine;2-Amino-4-nitrotoluene	QCDUAXSWPGEYBB-UHFFFAOYSA-N,WRHZVMBBRYBTKZ-UHFFFAOYSA-N,WRHZVMBBRYBTKZ-UHFFFAOYSA-N,JLQSXXWTCJPCBC-UHFFFAOYSA-N,JLQSXXWTCJPCBC-UHFFFAOYSA-N,KTLRWTOPTKGYQY-UHFFFAOYSA-N,KTLRWTOPTKGYQY-UHFFFAOYSA-N,GDIIPKWHAQGCJF-UHFFFAOYSA-N,ZCUUVWCJGRQCMZ-UHFFFAOYSA-N,ZCUUVWCJGRQCMZ-UHFFFAOYSA-N,CHGPEDOMXOLANF-UHFFFAOYSA-N,WLFXSECCHULRRO-UHFFFAOYSA-N,DSBIJCMXAIKKKI-UHFFFAOYSA-N	HMDB38175,HMDB04230,C05942,HMDB04193,C05842,HMDB04194,C05843,C18320,C02932,C03927,C01059,C03056,C16398	annotated
310	134244	64767.1	32401.7	106618	103735	90133.9	61325.2	528884	95555.4	43353	49994.6	231392	228307	47631.1	241433	35528.2	5.74391e+06	60970.5	73184.3	249799	292612	164902	679389	41750.1	220998	234633	57975.2	407343	35647.9	189017	85398.5	45354.1	42153	161691	positive	No Fragments	Acetyl tributyl citrate;5S-HETE di-endoperoxide	QZCLKYGREBVARF-UHFFFAOYSA-N,DOXGUXRZAOCYPM-IPIAXWAYSA-N	HMDB34159,LMFA03000011	annotated
311	857898	295985	387251	207970	228272	378074	407258	261379	310654	436099	812433	345230	207726	363288	597477	614235	757940	524964	544765	366721	581383	561797	3417930	3.48965e+06	1.89874e+06	4.64288e+06	2.29869e+06	1.91452e+06	2446945	435900	5711960	4.44739e+06	786755	128905	positive	Annotate in FrAnK	3-Succinoylpyridine;3-Succinoylpyridine;5-Hydroxy-L-tryptophan;5-Hydroxytryptophan;Hippuric acid;Hippurate;Oxitriptan;5-Hydroxy-L-tryptophan;Methyl n-formylanthranilate;Adrenochrome;p-Hydroxyl-ethotoin;1-(4-Methoxyphenyl)-2-nitroethylene;N-Hydroxy-L-tryptophan;2,5,6-Trihydroxy-5,6-dihydroquinoline;N-Acetylanthranilate;Jasminine	JGSUNMCABQUBOY-UHFFFAOYSA-N,JGSUNMCABQUBOY-UHFFFAOYSA-N,LDCYZAJDBXYCGN-UHFFFAOYSA-N,LDCYZAJDBXYCGN-UHFFFAOYSA-N,QIAFMBKCNZACKA-UHFFFAOYSA-N,QIAFMBKCNZACKA-UHFFFAOYSA-N,LDCYZAJDBXYCGN-VIFPVBQESA-N,LDCYZAJDBXYCGN-VIFPVBQESA-N,HRNPZFOYXWWMFL-UHFFFAOYSA-N,RPHLQSHHTJORHI-UHFFFAOYSA-N,UUBDNHDPPHJUHB-UHFFFAOYSA-N,JKQUXSHVQGBODD-VOTSOKGWSA-N,PNBGTYVVHKDDFM-JTQLQIEISA-N,HPQLNKXDNOVXAK-UHFFFAOYSA-N,QSACCXV…	HMDB00992,C19569,HMDB00472,C01017,HMDB00714,C01586,HMDB15571,C00643,HMDB32398,HMDB12884,HMDB61174,HMDB32595,C19716,C06339,C06332,C09985	annotated
312	293555	66369.4	173457	NA	280466	248160	119958	276668	5483049	240713	345209	463397	53890.7	87247.4	611445	221372	131461	204646	158591	39290.9	126545	63720	101814	51590.2	166641	172228	92295.6	145936	171493	156070	109312	300766	116039	245410	positive	No Fragments	3-hydroxyhexanoyl carnitine	YWSDGPGKVSDFES-UHFFFAOYSA-N	HMDB61633	annotated
313	877056	1.16811e+06	2.84859e+06	3.30579e+06	1.32285e+06	2.74878e+06	4469379	3.5464e+06	5057620	1.6796e+06	2.5278e+06	1.9633e+06	4893137	989259	3.29768e+06	2802896	4931130	2412093	1.37712e+06	1.11747e+06	3.26867e+06	1.94989e+06	796280	1.87476e+06	2.38135e+06	772554	1.54003e+06	1.45924e+06	1.64528e+06	1.41802e+06	1.40165e+06	5355954	2.25639e+06	3.67649e+06	positive	Annotate in FrAnK	Malonylcarnitine;Diethyl tartrate;Linamarin;Linamarin;O-malonyl-L-carnitine;Valinopine	ZGNBLKBZJBJFDG-ZETCQYMHSA-N,YSAVZVORKRDODB-UHFFFAOYSA-N,QLTCHMYAEJEXBT-ZEBDFXRSSA-N,QLTCHMYAEJEXBT-ZEBDFXRSSA-N,ZGNBLKBZJBJFDG-SSDOTTSWSA-N,OEZFTGUQNATVAL-SVRRBLITSA-N	HMDB02095,HMDB33584,HMDB33699,C01594,HMDB62592,C19976	annotated
314	507881	109372	156296	599718	152658	90913	229893	3.16719e+06	129987	349553	1.99556e+06	2824939	32704.9	124523	1.55051e+06	5272225	236395	214407	481210	184438	231531	527357	18985.5	48798.2	27256.8	28080.7	27590.2	13359	14826.4	17518.8	22338.8	48844.3	23467.3	27552.5	positive	Annotate in FrAnK	2-Benzoxazolol	ASSKVPFEZFQQNQ-UHFFFAOYSA-N	HMDB32931	annotated
315	294591	69932.4	81960.1	305984	81165.5	65190.8	133092	1.38611e+06	73652.1	216641	960862	1.28253e+06	14407.4	79647.9	731799	2.03988e+06	121634	119461	254427	117742	129459	311258	11686.9	29121.2	15190.2	12297.1	16905.2	NA	8761.08	11178.3	15711	22218.7	12686.9	16684.1	positive	Annotate in FrAnK				annotated
316	371026	102224	116562	442427	107821	84215	164177	1.34326e+06	99161.8	288806	1.07365e+06	1.34565e+06	26031.6	109050	866115	1.86298e+06	183835	171846	335473	184429	193321	456495	13140.4	39068.5	17928.6	22681.3	20505.4	NA	9622.1	17260.3	13315.2	34174.5	16442.2	18172.7	positive	Annotate in FrAnK				annotated
317	76992.9	18912.4	25773.2	88568.9	23724.6	16841.2	36955.2	446144	20406.6	52093.8	275182	418127	5974.3	20608.8	214671	736510	32893.1	32534.9	67982.8	32658.2	39153.8	81333	NA	9713.61	NA	NA	NA	NA	NA	NA	NA	NA	4881.6	NA	positive	No Fragments				annotated
318	194483	83429.2	197785	217874	76290.3	159732	182206	395782	151263	131563	161391	362799	226056	85034.9	267781	574215	400396	120669	328612	57822.3	256190	112524	44006.2	73594.5	126327	80283.2	94203	83042.1	155750	75819.3	126801	206083	200580	93801.9	positive	No Fragments	Isoputreanine;N(6)-Methyllysine;N6-Methyl-L-lysine	JUBNBYBUFCFLHB-UHFFFAOYSA-N,PQNASZJZHFPQLE-LURJTMIESA-N,PQNASZJZHFPQLE-LURJTMIESA-N	HMDB06009,HMDB02038,C02728	annotated
319	29488.6	8607.07	24388.7	57290.2	29427.5	NA	22620.5	345734	25818.2	19719	112650	142176	7816.82	7946.95	203866	151294	30493.1	36791.7	26994.2	10637.7	41187	36015.2	NA	NA	NA	NA	NA	NA	NA	NA	NA	NA	6735.06	NA	positive	No Fragments				annotated
320	484863	452659	2047332	791793	522635	2159480	2.45877e+06	1.68372e+06	1697470	958795	2.07586e+06	807116	3006788	805317	1.28055e+06	2251011	1.76866e+06	2110792	501959	326265	2.05073e+06	1.89045e+06	872720	1.90528e+06	1713296	1.08781e+06	2.46725e+06	1.37825e+06	1.44528e+06	916321	2.60778e+06	5125801	3.47367e+06	3710047	positive	Annotate in FrAnK	O-glutaroyl-L-carnitine;Glutarylcarnitine	NXJAXUYOQLTISD-SECBINFHSA-N,NXJAXUYOQLTISD-VIFPVBQESA-N	HMDB62587,HMDB13130	annotated
321	1.08686e+06	3.32327e+06	1.07221e+06	1.10772e+06	1.25415e+06	1111069	1.59033e+06	4899169	701004	1.54501e+06	3.94674e+06	5066088	537677	1.73461e+06	3.86035e+06	1.18802e+06	2.15486e+06	465492	368070	753817	586584	3.28591e+06	574242	1.31828e+06	1.47689e+06	473740	670270	430628	785553	702810	514846	1.54534e+06	584038	1.04229e+06	positive	Annotate in FrAnK	(R)-3-hydroxybutyrylcarnitine;Hydroxybutyrylcarnitine	UEFRDQSMQXDWTO-YGPZHTELSA-N,UEFRDQSMQXDWTO-GKAPJAKFSA-N	HMDB62735,HMDB13127	annotated
322	2.87891e+06	3.50662e+06	3.05339e+06	1.9133e+06	3.14364e+06	3.65185e+06	2.85471e+06	2349124	2892487	3.26712e+06	3.22551e+06	2874619	2.20983e+06	3.64683e+06	2.89668e+06	2989924	5012358	3.31191e+06	3111005	3.33307e+06	2.61342e+06	2.9751e+06	3.07177e+06	3.22155e+06	2.68416e+06	3.25978e+06	3.3197e+06	3.06295e+06	3076321	3.23541e+06	3.00091e+06	1749781	3.03929e+06	3304572	positive	Annotate in FrAnK				annotated
323	293221	401538	458757	364770	300237	995387	451339	676790	709907	531939	868757	398946	558206	383134	904416	907534	1.86037e+06	968676	409920	846710	1.29799e+06	1.52098e+06	969526	504147	568033	1.27574e+06	1.49675e+06	632567	1.96761e+06	229233	4.941e+06	2.15541e+06	928698	426848	positive	Annotate in FrAnK	Acetaldehyde;Acetaldehyde;Acetone cyanohydrin;Acetone cyanohydrin;2-Pyrrolidinone;Ethylene oxide	IKHGUXGNUITLKF-UHFFFAOYSA-N,IKHGUXGNUITLKF-UHFFFAOYSA-N,MWFMGBPGAXYFAR-UHFFFAOYSA-N,MWFMGBPGAXYFAR-UHFFFAOYSA-N,HNJBEVLQSNELDL-UHFFFAOYSA-N,IAYPIBMASNFSPL-UHFFFAOYSA-N	HMDB00990,C00084,HMDB60427,C02659,HMDB02039,C06548	annotated
324	1.99693e+06	626589	1.615e+06	4.83776e+06	2.06177e+06	2.02469e+06	1.1859e+06	664693	1.89278e+06	1.12279e+06	1.09929e+06	3.04261e+06	2.37388e+06	418070	1.82888e+06	1.56482e+06	1.32048e+06	718238	2.29472e+06	325445	1.33841e+06	1.75964e+06	360555	294144	462731	188154	513291	395343	518669	414144	201400	664965	419862	1.10227e+06	positive	No Fragments	Adenine;Adenine;Adenine	GFFGJBXGBJISGV-UHFFFAOYSA-N,GFFGJBXGBJISGV-UHFFFAOYSA-N,GFFGJBXGBJISGV-UHFFFAOYSA-N	HMDB00034,C00147,Stds1_2_15JAN20_20200226_161858_6	identified
325	3398990	4302529	2.54394e+06	3.57309e+06	1.85237e+06	2.68658e+06	3.79474e+06	2.78713e+06	2.76969e+06	2194862	2.46556e+06	3.67066e+06	1.01235e+06	1.85314e+06	3127975	3.31144e+06	314404	1.9417e+06	1.52027e+06	898458	841595	202892	1.67658e+06	2.12684e+06	2.48932e+06	1.95636e+06	1.75719e+06	2.31466e+06	2577151	1.04366e+06	2.01382e+06	4821043	3167160	1.73514e+06	positive	D-3-Methylhistidine (C7H11N3O2) Prob = 98.9900000000	3-Methylhistidine;N(pi)-Methyl-L-histidine;Dihydrothymine;5,6-Dihydrothymine;1-Methylhistidine;Squamolone;L-Cyclo(alanylglycyl);pyroglutamine;gamma-Amino-gamma-cyanobutanoate;4-amino-4-cyano-butanoic acid;alpha-Amino-gamma-cyanobutanoate;2-amino-4-cyano-butanoic acid;Nalpha-Methylhistidine	JDHILDINMRGULE-LURJTMIESA-N,JDHILDINMRGULE-LURJTMIESA-N,NBAKTGXDIBVZOO-UHFFFAOYSA-N,NBAKTGXDIBVZOO-UHFFFAOYSA-N,BRMWTNUJHUMWMS-LURJTMIESA-N,XYVMBSCIEDOIJQ-UHFFFAOYSA-N,ICCHEGCKVBMSTF-UHFFFAOYSA-N,NPWMTBZSRRLQNJ-UHFFFAOYSA-N,DXWQLTOXWVWMOH-UHFFFAOYSA-N,DXWQLTOXWVWMOH-UHFFFAOYSA-N,VZSTVUJXUYNIOQ-UHFFFAOYSA-N,VZSTVUJXUYNIOQ-UHFFFAOYSA-N,CYZKJBZEIFWZSR-LURJTMIESA-N	HMDB00479,C01152,HMDB00079,C00906,HMDB00001,HMDB29874,HMDB31547,HMDB62558,C05715,LMFA01100037,C05717,LMFA01100038,C03298	annotated+fragment
326	138112	49467.7	107090	459813	84756.1	75760.9	178347	4.81796e+06	227973	94978.5	93160.2	134077	316733	38648.2	140169	132194	144236	72879.6	133321	49758.5	221732	365874	79725.4	86060.7	118567	78864.3	123474	93310.6	74363.9	89620.9	116822	127979	151620	105031	positive	No Fragments	Cytidine;Cytidine;Cytidine;gamma-Glutamyl-beta-cyanoalanine;gamma-Glutamyl-beta-cyanoalanine;Cytarabine;Cytosine arabinoside;Penmacric acid	UHDGCWIWMRVCDJ-XVFCMESISA-N,UHDGCWIWMRVCDJ-XVFCMESISA-N,UHDGCWIWMRVCDJ-XVFCMESISA-N,QUAADUAOVLZBJM-WDSKDSINSA-N,QUAADUAOVLZBJM-WDSKDSINSA-N,UHDGCWIWMRVCDJ-CCXZUQQUSA-N,UHDGCWIWMRVCDJ-CCXZUQQUSA-N,QEFCFJFZZLNSPP-UHFFFAOYSA-N	HMDB00089,C00475,Stds1_2_15JAN20_20200226_161858_17,HMDB60478,C05711,HMDB15122,C02961,HMDB29436	identified
327	934314	856902	1.4144e+06	1.3455e+06	1.68862e+06	1.9347e+06	2.04294e+06	4.81622e+06	1.75736e+06	2.8076e+06	3.84891e+06	4006112	4.09291e+06	720391	4711982	4.02717e+06	4591721	1263732	2.61194e+06	514547	3.03667e+06	2.27837e+06	754064	1.77292e+06	625058	1266033	890499	574480	1.62533e+06	954134	1.30424e+06	1375881	1.63485e+06	1.80578e+06	positive	S-(5'-Adenosyl)-L-methionine (C15H22N6O5S) Prob = 98.0700000000	Dulxanthone E;5'-Methoxycurcumin;S-adenosyl-L-methioninate;S-Adenosyl-L-methionine;Deoxypodophyllotoxin;Isorhynchospermin;Rhynchospermin;5,7-Dihydroxy-3,6-dimethoxy-4'-prenyloxyflavone;5,3',4'-Trihydroxy-3,7-dimethoxy-6-prenylflavone;Hoslunddiol;5-Hydroxy-2-(3-hydroxy-4-methoxyphenyl)-3-methoxy-7-[(3-methyl-2-butenyl)oxy]-4H-1-benzopyran-4-one;5,7-Dihydroxy-3-methoxy-2-[3-methoxy-4-[(3-methyl-2-b…	DLIXREHRECIYQJ-UHFFFAOYSA-N,MQJGAHXKAZGEGI-NSLJXJERSA-N,MEFKEPWMEQBLKI-AIRLBKTGSA-N,MEFKEPWMEQBLKI-AIRLBKTGSA-N,ZGLXUQQMLLIKAN-SVIJTADQSA-N,VADQDPHFUHJWBE-UHFFFAOYSA-N,KONYWOHBNGVQST-UHFFFAOYSA-N,IDAXSSXPTYXRHT-UHFFFAOYSA-N,CWRZCQHHWZDORT-UHFFFAOYSA-N,URTJMLCOGKHVDK-OPUDBWHJSA-N,GNVQLNWJZAHMQS-UHFFFAOYSA-N,FGCOHIKLPLTZAH-UHFFFAOYSA-N,SOFOHQOMTJOUFP-UHFFFAOYSA-N,LOFJXYSYEDFQAI-UHFFFAOYSA-N,VLMKVYM…	HMDB34030,HMDB38921,HMDB62709,C00019,C10556,LMPK12112651,LMPK12112650,LMPK12112853,LMPK12112718,LMPK12110140,LMPK12112760,LMPK12112746,LMPK12112743,LMPK12050292,LMPK12050295,LMPK12113079,LMPK12113146,LMPK12113144,LMPK12110871,LMPK12120356,LMPK12110911,LMPK12110910	annotated+fragment
328	3.58513e+06	2.93623e+06	1.25489e+06	1.11278e+06	1.25267e+06	2211974	1.42114e+06	768422	984768	1.00706e+06	1.71713e+06	3914752	3.18887e+06	979987	1.69775e+06	1.20336e+06	2.86603e+06	3.03404e+06	1.8219e+06	717636	1.83145e+06	902068	1.44755e+06	1.01262e+06	3.75519e+06	2655660	2.88143e+06	4.70034e+06	2.59454e+06	3.54008e+06	2357276	3.77485e+06	1.76793e+06	707322	positive	Annotate in FrAnK				annotated
329	476822	128069	199920	NA	118533	223968	232562	382535	148528	314854	157905	322463	134475	109404	270322	4.68144e+06	325330	128076	249752	75249.9	289170	175983	62550.9	125338	122955	67571	53483.6	93523.5	146747	196297	107879	112666	162014	166485	positive	No Fragments	7-Mercaptoheptanoylthreonine	MZUIODFZFFPDDR-SCZZXKLOSA-N	C16594	annotated
330	157787	141612	105410	253297	116308	267436	107253	565840	214822	389215	336758	265442	189264	184668	242761	855885	185406	148231	121520	82407	247771	133889	56051.2	201730	179924	103707	67639.2	131201	239207	311333	143288	141620	296813	275047	positive	No Fragments	Chloropyramine;4-Methylburimamide	ICKFFNBDFNZJSX-UHFFFAOYSA-N,UKUMBWIAJWVEDN-UHFFFAOYSA-N	HMDB15690,C11801	annotated
331	937496	1.1205e+06	1.75699e+06	2.90084e+06	793038	1.209e+06	2.4341e+06	2.38537e+06	1.76295e+06	1.18047e+06	1.57722e+06	1.7062e+06	2.37645e+06	1.14707e+06	2.08135e+06	2.49784e+06	4646594	1.7835e+06	1.96774e+06	1.52606e+06	2680651	2.4517e+06	412827	736705	816592	472736	1.11308e+06	860955	881972	859096	1.27466e+06	1.31404e+06	1.44718e+06	1.16877e+06	positive	Annotate in FrAnK	3-Deoxy-D-glycero-D-galacto-2-nonulosonic acid;N-Acetyl-a-neuraminic acid;N-Acetyl-alpha-neuraminate;N-Acetylneuraminic acid;N-Acetyl-beta-neuraminate;Asparaginyl-Asparagine;N2-Oxalylarginine;2-O-(alpha-D-Glucopyranosyl)-D-glycerate;2(alpha-D-Mannosyl)-D-glycerate;N-Acetylneuraminate;N-Acetylneuraminate;O-Acetylneuraminic acid	FQHUAUMYHAJTDH-IMSDGWMTSA-N,SQVRNKJHWKZAKO-YRMXFSIDSA-N,SQVRNKJHWKZAKO-YRMXFSIDSA-N,SQVRNKJHWKZAKO-PFQGKNLYSA-N,SQVRNKJHWKZAKO-PFQGKNLYSA-N,RJUHZPRQRQLCFL-UHFFFAOYSA-N,INOVTBRJCBIPOS-UHFFFAOYSA-N,DDXCFDOPXBPUJC-CECBSOHTSA-N,DDXCFDOPXBPUJC-SAYMMRJXSA-N,SQVRNKJHWKZAKO-LUWBGTNYSA-N,SQVRNKJHWKZAKO-LUWBGTNYSA-N,BJOZNDRNJJZHPZ-LUWBGTNYSA-N	HMDB00425,HMDB00773,C19909,HMDB00230,C19910,HMDB28726,HMDB32763,C19792,C11544,C00270,Stds2_2_15JAN20_20200226_161937_54,C03525	identified
332	1.14599e+06	750858	1.49429e+06	1791744	698581	1.60308e+06	1.15955e+06	1.86678e+06	1.22597e+06	934514	1.32768e+06	1.1785e+06	1.97362e+06	765248	1.23862e+06	1.8593e+06	2.68613e+06	1.08285e+06	1.47762e+06	766280	1.81812e+06	1.92453e+06	457459	660978	752204	366435	694678	612439	953247	543980	678966	955886	1.31219e+06	987045	positive	Annotate in FrAnK	Sarmentosin epoxide;1-Phenyl-3-(phenylsulfonyl)-2-propen-1-one;2-Deoxy-2,3-dehydro-N-acetylneuraminic acid;2,7-Anhydro-alpha-N-acetylneuraminic acid	MGWCXJDKHMCXRL-YMGPVYFXSA-N,KPWYLVJFIPLFCW-VAWYXSNFSA-N,JINJZWSZQKHCIP-UFGQHTETSA-N,NCMJSVDTRDLWJE-GSQQXRCOSA-N	C08341,C15077,C04580,C04521	annotated
333	80770	67045.2	105909	197248	56265	129431	170763	127992	95990.7	47626	78879.2	108373	111223	15236.3	84305.5	104346	185842	145846	88440	41478.7	127645	247959	NA	NA	68645.5	13693.1	33242.9	43044	48446.7	36334.9	21466.1	107392	55893.6	37542.5	positive	No Fragments	Trehalose;alpha,alpha-Trehalose;Lactulose;Lactulose;Cellobiose;beta-Cellobiose;Melibiose;Melibiose;D-Maltose;Alpha-Lactose;Sucrose;Sucrose;Allolactose;Kojibiose;Kojibiose;Turanose;Turanose;N-Acetyllactosamine;N-Acetyllactosamine;Glucose-1,3-mannose oligosaccharide;alpha-D-Glucosyl-(1,3)-D-mannose;Trehalulose;Fagopyritol A1;Glucinol;Sakebiose;Neotrehalose;Inulobiose;Galactinol;Maltulose;Mannobiose…	HDTRYLNUVZCQOY-LIZSDCNHSA-N,HDTRYLNUVZCQOY-LIZSDCNHSA-N,JCQLYHFGKNRPGE-FCVZTGTOSA-N,JCQLYHFGKNRPGE-FCVZTGTOSA-N,GUBGYTABKSRVRQ-QRZGKKJRSA-N,GUBGYTABKSRVRQ-QRZGKKJRSA-N,DLRVVLDZNNYCBX-ABXHMFFYSA-N,DLRVVLDZNNYCBX-ABXHMFFYSA-N,GUBGYTABKSRVRQ-DKBJLJRDSA-N,GUBGYTABKSRVRQ-XLOQQCSPSA-N,CZMRCDWAGMRECN-UGDNZRGBSA-N,CZMRCDWAGMRECN-UGDNZRGBSA-N,DLRVVLDZNNYCBX-OBXYLZGFSA-N,PZDOWFGHCNHPQD-OQPGPFOOSA-N,PZDOWFG…	HMDB00975,C01083,HMDB00740,C07064,HMDB00055,C06422,HMDB00048,C05402,HMDB00163,HMDB00186,HMDB00258,C00089,HMDB38489,HMDB11742,C19632,HMDB11740,C19636,HMDB01542,C00611,HMDB60068,C04147,HMDB39727,HMDB39876,HMDB39237,HMDB29882,HMDB29880,HMDB29898,HMDB05826,HMDB29919,HMDB29933,HMDB29902,HMDB02923,C00252,HMDB41627,C01970,HMDB06603,HMDB06792,HMDB06535,HMDB06583,HMDB06575,HMDB33368,C04219,C05400,C18068,C…	annotated
334	1.41122e+06	830625	1.31098e+06	2.74736e+06	490511	2.1017e+06	1.43583e+06	2.01309e+06	1.43253e+06	1.25789e+06	1.95247e+06	1.63643e+06	1.2319e+06	770260	1.72407e+06	2624394	4.63747e+06	1.47627e+06	1.62679e+06	996435	2851563	819735	124987	738887	598712	144398	308528	111408	1.21874e+06	1.42227e+06	633570	225833	889363	1.21534e+06	positive	Annotate in FrAnK				annotated
335	3.03261e+06	2.51245e+06	2.80152e+06	2.21064e+06	1.93079e+06	2.17469e+06	2762342	2.37038e+06	1816166	1.80613e+06	2.74846e+06	2.59286e+06	3.19335e+06	2.4447e+06	2.46139e+06	2.258e+06	3.40866e+06	2906963	2.89126e+06	4543975	2.22516e+06	3.26469e+06	2.66925e+06	1.41799e+06	3.18608e+06	1735748	2576786	2776180	2714283	1.53206e+06	2773278	3.03556e+06	2.54882e+06	1716406	positive	Annotate in FrAnK	Epoxyanethole;Thymoquinone;3-Phenylpropyl formate;Benzenebutanoic acid;2-Phenylbutyric acid;Egomaketone;2-Phenylethyl acetate;Phenethyl acetate;4-Isopropylbenzoic acid;p-Cumate;beta-Thujaplicin;beta-Thujaplicin;3-Phenylbutyric acid;Lepalone;1-(2,3-Dihydro-1H-pyrrolizin-5-yl)-1,4-pentanedione;Eugenol;Eugenol;Isoeugenol;Isoeugenol;1,2-Dimethoxy-4-vinylbenzene;4-Methylbenzyl alcohol acetate;Benzyl p…	YUWWNQUBHDXKMT-UHFFFAOYSA-N,KEQHJBNSCLWCAE-UHFFFAOYSA-N,AMHRXSOVSAQOKL-UHFFFAOYSA-N,OBKXEAXTFZPCHS-UHFFFAOYSA-N,OFJWFSNDPCAWDK-UHFFFAOYSA-N,MGIXHQSSTZKVOO-UHFFFAOYSA-N,MDHYEMXUFSJLGV-UHFFFAOYSA-N,MDHYEMXUFSJLGV-UHFFFAOYSA-N,CKMXAIVXVKGGFM-UHFFFAOYSA-N,CKMXAIVXVKGGFM-UHFFFAOYSA-N,FUWUEFKEXZQKKA-UHFFFAOYSA-N,FUWUEFKEXZQKKA-UHFFFAOYSA-N,ZZEWMYILWXCRHZ-UHFFFAOYSA-N,XUCQQLCBOJJVRF-UHFFFAOYSA-N,BDWPPPW…	HMDB34615,HMDB34732,HMDB34471,HMDB00543,HMDB00329,HMDB38184,HMDB33945,C12303,HMDB35268,C06578,HMDB35213,C09904,HMDB01955,HMDB35414,HMDB40046,HMDB05809,C10453,HMDB05802,C10469,HMDB40359,HMDB40460,HMDB30063,HMDB30060,HMDB32038,HMDB32336,HMDB36098,HMDB41473,HMDB41472,HMDB41612,HMDB31761,HMDB33723,HMDB37174,HMDB37160,HMDB32891,HMDB32618,HMDB32620,HMDB32586,C19729,C19229,C09905,C10846,C09858,LMFA01030…	annotated
336	384789	572513	744545	521555	253544	210867	694552	1540905	293899	882558	4.53971e+06	1309416	947887	891577	1443033	1.0249e+06	1.33811e+06	930425	1.15835e+06	1.75564e+06	741962	1.70266e+06	640140	2.20672e+06	1.07547e+06	828385	1.17653e+06	491428	1.92434e+06	537482	1.07249e+06	1.43201e+06	1.96068e+06	2.49421e+06	positive	Annotate in FrAnK	Hydroxyphenylacetylglycine;p-Hydroxyphenylacetylglycine;3-Carbamoyl-2-phenylpropionic acid;3-Carbamoyl-2-phenylpropionic acid;N-Benzyloxycarbonylglycine	CPPDWYIPKSSNNM-UHFFFAOYSA-N,CPPDWYIPKSSNNM-UHFFFAOYSA-N,AYRIVCKWIAUVOO-UHFFFAOYSA-N,AYRIVCKWIAUVOO-UHFFFAOYSA-N,CJUMAFVKTCBCJK-UHFFFAOYSA-N	HMDB00735,C05596,HMDB60367,C16591,C03710	annotated
337	1773276	1072964	2.75123e+06	4.34516e+06	1.37431e+06	2538794	2.99803e+06	2.98032e+06	2.39074e+06	1.64705e+06	2748189	1.88607e+06	2933833	740661	1.48032e+06	2.28999e+06	2286092	1.6159e+06	1.35319e+06	1.51802e+06	3998043	1.73701e+06	860791	1.67187e+06	2.0741e+06	1.12905e+06	1.65355e+06	1.65532e+06	2.06056e+06	931050	1.47003e+06	4514504	3.72768e+06	2.37056e+06	positive	Annotate in FrAnK	Hexanoylglycine;Isovalerylalanine;N-Acetylleucine;N-Acetyl-L-leucine;Prolyl-Valine;Valyl-Proline;N-Acetylisoleucine;Isovalerylsarcosine;Dethiobiotin;Swainsonine;Dethiobiotin	UPCKIPHSXMXJOX-UHFFFAOYSA-N,OJPSNARFDYTAEN-LURJTMIESA-N,WXNXCEHXYPACJF-ZETCQYMHSA-N,WXNXCEHXYPACJF-ZETCQYMHSA-N,AWJGUZSYVIVZGP-UHFFFAOYSA-N,GIAZPLMMQOERPN-UHFFFAOYSA-N,JDTWZSUNGHMMJM-UHFFFAOYSA-N,GPFSWCRCPHKNBU-UHFFFAOYSA-N,AUTOLBMXDDTRRT-JGVFFNPUSA-N,FXUAIOOAOAVCGD-WCTZXXKLSA-N,AUTOLBMXDDTRRT-UHFFFAOYSA-N	HMDB00701,HMDB00747,HMDB11756,C02710,HMDB29030,HMDB29135,HMDB61684,HMDB02087,HMDB03581,C10173,C01909	annotated
338	761266	298709	695714	622090	361443	869995	942509	470427	318087	470911	613781	349162	2.31741e+06	325005	417513	239138	2.58946e+06	942119	1.00901e+06	451986	695482	2.85856e+06	3134424	1.78571e+06	2.3164e+06	3550791	2.25554e+06	2352256	2.39554e+06	573949	3.3816e+06	4409420	1.342e+06	760063	positive	No Fragments	Methyl 5-hydroxyoxindole-3-acetate;Methyl dioxindole-3-acetate;3-Methyl-3H-imidazo[4,5-f]quinoxalin-2-amine;L-cis-Cyclo(aspartylphenylalanyl);6-Hydroxyindolelactate	PQPVNWBNDOFPBO-UHFFFAOYSA-N,BHWUWPHGCCRYBU-UHFFFAOYSA-N,HKZZYGFWIFKKIR-UHFFFAOYSA-N,VNHJXYUDIBQDDX-UHFFFAOYSA-N,QVXYTCLWWRPFPW-UHFFFAOYSA-N	HMDB38990,HMDB38991,HMDB40443,HMDB31360,C05657	annotated
339	691069	621897	596002	896032	502728	459105	738756	1.05259e+06	1.40975e+06	1.01087e+06	1.12538e+06	2.1845e+06	1.33445e+06	343309	1.98018e+06	2.39164e+06	871285	568593	4.3167e+06	668266	1.19044e+06	2.00799e+06	421058	528731	285010	411949	598897	305065	281623	153446	826295	1.00494e+06	398570	270401	positive	No Fragments	L-Tryptophan;L-Tryptophan;L-Tryptophan;Ethotoin;Ethotoin;3-Methyldioxyindole;3-Methyldioxyindole;S-nirvanol;Nirvanol;Nirvanol;4-Hydroxyantipyrine;4-(3-Pyridyl)-3-butenoic acid;(±)-Tryptophan;Tryptophan;3-Hydroxymethylantipyrine;4-Oxo-1-(3-pyridyl)-1-butanone;4-Oxo-1-(3-pyridyl)-1-butanone;D-Tryptophan;D-Tryptophan;Idazoxan;Vasicinol	QIVBCDIJIAJPQS-VIFPVBQESA-N,QIVBCDIJIAJPQS-VIFPVBQESA-N,QIVBCDIJIAJPQS-VIFPVBQESA-N,SZQIFWWUIBRPBZ-UHFFFAOYSA-N,SZQIFWWUIBRPBZ-UHFFFAOYSA-N,XCHBYBKNFIOSBB-UHFFFAOYSA-N,XCHBYBKNFIOSBB-UHFFFAOYSA-N,UDTWZFJEMMUFLC-NSHDSACASA-N,UDTWZFJEMMUFLC-UHFFFAOYSA-N,UDTWZFJEMMUFLC-UHFFFAOYSA-N,SKVPTPMWXJSBTF-UHFFFAOYSA-N,MHVJWSPYMHAALE-HNQUOIGGSA-N,QIVBCDIJIAJPQS-UHFFFAOYSA-N,QIVBCDIJIAJPQS-UHFFFAOYSA-N,JBJKAGO…	HMDB00929,C00078,Stds1_2_15JAN20_20200226_161858_15,HMDB14892,C07839,HMDB04186,C05834,HMDB60967,HMDB60533,C14916,HMDB60878,HMDB01424,HMDB30396,C00806,HMDB13840,HMDB62406,C19567,HMDB13609,C00525,C10968,C10743	identified
340	475776	636200	638271	987434	140303	564068	456225	531297	398360	309598	847275	899233	1.41182e+06	249154	1352335	799922	4.26429e+06	472163	748356	263633	588290	1.13751e+06	594400	496469	575710	1.03827e+06	1083667	820912	1.20839e+06	590255	658533	1.60976e+06	700359	336464	positive	Annotate in FrAnK	5-Hydroxyindoleacetylglycine;5-Hydroxyindoleacetylglycine;p-Hydroxyphenobarbital;Hydroxynalidixic acid	LFUCRBSGQMAKCO-UHFFFAOYSA-N,LFUCRBSGQMAKCO-UHFFFAOYSA-N,IEPXMKJNWPXDBP-UHFFFAOYSA-N,FRJDYPGZHOEEKU-UHFFFAOYSA-N	HMDB04185,C05832,HMDB60537,HMDB60826	annotated
341	272383	919966	930129	1.09454e+06	267488	886726	886777	1.99987e+06	763360	917590	1.43259e+06	493925	2.80004e+06	565019	985554	1.73069e+06	3.14139e+06	1.8079e+06	835531	1.05871e+06	1.70121e+06	2.89432e+06	1.02828e+06	1.2353e+06	872127	1.34316e+06	1.10948e+06	543840	1.39462e+06	532305	1.19847e+06	4.24876e+06	1.7938e+06	645950	positive	Annotate in FrAnK	Granisetron;Granisetron	MFWNKCLOYSRHCJ-UHFFFAOYSA-N,MFWNKCLOYSRHCJ-AGUYFDCRSA-N	HMDB15026,C07023	annotated
342	821348	392197	563951	633421	595640	1400034	245287	4.236e+06	547399	619960	1.84493e+06	2.31868e+06	1.02596e+06	1.38032e+06	1.64874e+06	1.46944e+06	1.79942e+06	310861	425495	233878	621524	436263	569325	1.67365e+06	1.02094e+06	657465	934176	485549	1372335	423767	1.61165e+06	2.5369e+06	1.19871e+06	2.98545e+06	positive	Annotate in FrAnK				annotated
343	949986	1.59133e+06	1.88909e+06	1.87242e+06	553420	979807	2.28773e+06	598528	1663877	1534964	766484	795880	2.63362e+06	478514	973031	1.2267e+06	4.20338e+06	934332	2.68138e+06	599469	563804	3.33522e+06	648130	599448	884142	314557	1.4611e+06	420952	825607	557858	593315	1.78137e+06	930115	506295	positive	Annotate in FrAnK	Homocitrulline;L-Homocitrulline;N(tele)-methylhistaminium	XIGSAGMEBXLVJJ-YFKPBYRVSA-N,XIGSAGMEBXLVJJ-YFKPBYRVSA-N,FHQDWPCFSJMNCT-UHFFFAOYSA-O	HMDB00679,C02427,HMDB62574	annotated
344	1.82659e+06	1.01329e+06	3.20678e+06	2.46682e+06	1.45982e+06	3.03188e+06	4179227	3.2988e+06	1.98143e+06	1.26478e+06	2.1895e+06	1.53054e+06	2319448	1.06616e+06	3.11276e+06	2211447	3.01026e+06	1220178	2.17182e+06	844081	3.53622e+06	1.22378e+06	467136	646125	1.57218e+06	467121	980247	847606	1.24692e+06	806437	879846	2.53652e+06	2.43544e+06	1.04398e+06	positive	Annotate in FrAnK	D-glycero-L-galacto-Octulose	HYWDXGGHANXDIV-UHFFFAOYSA-N	HMDB29954	annotated
345	362552	504690	916387	483218	439838	849985	972132	820959	516427	489429	676642	507077	1187433	257254	1066831	1192770	1.06998e+06	684778	919660	430740	881821	920257	159999	125222	613223	148249	357627	348671	422292	166983	249831	722039	702680	280083	positive	Annotate in FrAnK	4-O-beta-D-Galactopyranosyl-D-xylose;2-O-b-D-Galactopyranosyl-D-xylose;3-O-beta-D-Galactopyranosyl-L-arabinose;Galactose-beta-1,4-xylose;Sambubiose;Serotinose;6-O-beta-D-Xylopyranosyl-D-glucose;Arabino-galactose;6-O-(beta-D-Xylopyranosyl)-beta-D-glucopyranose;Vicianose;5,6-dichloro-tetradecanoic acid	VCTBNHVCBSUQPG-MRRNQDDQSA-N,NTQWZXRSBBGWFC-NCRZSTDJSA-N,XSXQXHMPBBNYRD-ANYLNHRWSA-N,VCTBNHVCBSUQPG-YOUNRWHRSA-N,BUEBVQCTEJTADB-UHFFFAOYSA-N,QYNRIDLOTGRNML-UHFFFAOYSA-N,QYNRIDLOTGRNML-XJBKZTKUSA-N,CKIPPJHUIHDREQ-TUJAQXOJSA-N,QYNRIDLOTGRNML-IGQSMMPPSA-N,QYNRIDLOTGRNML-ULAALWPKSA-N,MBWXQZXGUAFIDF-UHFFFAOYSA-N	HMDB38864,HMDB38863,HMDB38854,HMDB11677,HMDB29883,HMDB29897,C08245,C07285,C11535,C01625,LMFA01090061	annotated
346	320105	161035	468325	509428	195541	432943	547586	627685	197008	174455	396265	323935	483480	107533	465786	632852	618660	272275	479004	289096	367506	616971	66947.8	28430.6	237547	57779.8	145267	128377	216925	62780.4	101197	413886	345335	93760.2	positive	Annotate in FrAnK	Gentianose;beta-D-Galactopyranosyl-(1->3)-beta-D-galactopyranosyl-(1->6)-D-galactose;beta-D-Galactopyranosyl-(1->2)-[beta-D-galactopyranosyl-(1->4)]-D-galactose;beta-D-Galactopyranosyl-(1->4)-beta-D-galactopyranosyl-(1->4)-D-galactose;Umbelliferose;1-Kestose;1F-beta-D-Fructosylsucrose;Melezitose;Melezitose;Fagopyritol B2;D-Gal alpha 1->6D-Gal alpha 1->6D-Glucose;D-Gal alpha 1->6D-Gal alpha 1->6D-…	MUPFEKGTMRGPLJ-UHFFFAOYSA-N,GEMKLMOVLYWXIB-UHFFFAOYSA-N,GRDHQWBQPQWUOG-UHFFFAOYSA-N,FYGDTMLNYKFZSV-UHFFFAOYSA-N,LNRUEZIDUKQGRH-UHFFFAOYSA-N,VAWYEUIPHLMNNF-OESPXIITSA-N,VAWYEUIPHLMNNF-OESPXIITSA-N,QWIZNVHXZXRPDR-WSCXOGSTSA-N,QWIZNVHXZXRPDR-WSCXOGSTSA-N,MWNCPUNLDATDBW-AKBNUTDMSA-N,FBJQEBRMDXPWNX-SMGIPPFUSA-N,FBJQEBRMDXPWNX-SMGIPPFUSA-N,UQBIAGWOJDEOMN-UHFFFAOYSA-N,CJOPBLPCFAQCNO-UHFFFAOYSA-N,XSGDQAK…	HMDB34072,HMDB38853,HMDB38851,HMDB38852,HMDB33748,HMDB11729,C03661,HMDB11730,C08243,HMDB35322,HMDB60468,C05404,HMDB40984,HMDB39750,HMDB39704,HMDB39703,HMDB39708,HMDB39706,HMDB39707,HMDB01262,C01835,HMDB40181,HMDB29910,HMDB29929,HMDB29921,HMDB29922,HMDB29937,HMDB29930,HMDB41948,HMDB41622,HMDB06857,HMDB06599,HMDB06592,HMDB33673,HMDB03539,HMDB03213,C06219,C08239,C08251,C00883,C00713,C00492,C03848,C0…	annotated
347	68399.1	80717.4	141775	80995	76427.4	125676	173801	132534	94573.7	89844.1	108037	84216.9	197933	46483.4	179810	150311	129857	134417	81484.7	80970.4	139892	152700	26765.1	35459	97554.9	23610.1	76010.4	68517.9	62774.1	38985.4	45075.8	131782	134493	62766.3	positive	No Fragments				annotated
348	1.28806e+06	359997	688059	587651	513134	401490	4.16366e+06	583871	492131	376117	585546	1.14676e+06	1.59985e+06	302526	368553	414220	692070	431100	373674	246831	507750	211036	1.21618e+06	1.12154e+06	1.62684e+06	1.6933e+06	1.13894e+06	875684	1.57988e+06	1.5756e+06	1.60128e+06	3.40829e+06	983771	639793	positive	No Fragments	But-2-enoic acid;2-Butenoate;Crotonic acid;Isocrotonic acid;Isocrotonic acid;Gamma-Butyrolactone;gamma-Butyrolactone;Dihydrofuran-2(3H)-one;Methyl acrylate;Methyl acrylate;(S)-2,3,4,5-tetrahydropyridine-2-carboxylate;(S)-2,3,4,5-Tetrahydropyridine-2-carboxylate;D-1-Piperideine-2-carboxylic acid;delta1-Piperideine-2-carboxylate;(±)-4-Methylene-2-pyrrolidinecarboxylic acid;(S)-2,3,4,5-Tetrahydropip…	LDHQCZJRKDOVOX-NSCUHMNNSA-N,LDHQCZJRKDOVOX-NSCUHMNNSA-N,LDHQCZJRKDOVOX-NSCUHMNNSA-N,LDHQCZJRKDOVOX-IHWYPQMZSA-N,LDHQCZJRKDOVOX-IHWYPQMZSA-N,YEJRWHAVMIAJKC-UHFFFAOYSA-N,YEJRWHAVMIAJKC-UHFFFAOYSA-N,YEJRWHAVMIAJKC-UHFFFAOYSA-N,BAPJBEWLBFYGME-UHFFFAOYSA-N,BAPJBEWLBFYGME-UHFFFAOYSA-N,CSDPVAKVEWETFG-YFKPBYRVSA-N,CSDPVAKVEWETFG-YFKPBYRVSA-N,GEJXSVNGWOSZPC-UHFFFAOYSA-N,GEJXSVNGWOSZPC-UHFFFAOYSA-N,PEYQZZM…	HMDB10720,C01771,LMFA01030195,HMDB34439,LMFA01030194,HMDB00549,C01770,LMFA07040004,HMDB33977,C19443,HMDB59657,C00450,HMDB01084,C04092,HMDB29434,HMDB12130,HMDB02523,HMDB31209,C19309,HMDB03407,C00741,LMFA12000012,C16267,C08268,C08292,C19201,C10149,C13694,C16835,C02497,LMFA01030004,PC4093	annotated
349	357241	191774	132747	NA	106972	64665.6	269214	544453	84986.1	94712.1	156819	246092	115908	87484.5	100684	254484	299400	87251.6	147079	92633.4	73457.2	4161629	160474	161780	249288	213616	131690	175985	231253	114686	279792	277592	119939	148008	positive	No Fragments	Valyl-Valine	KRNYOVHEKOBTEF-UHFFFAOYSA-N	HMDB29140	annotated
350	354297	247980	365703	378558	144960	593754	306725	426855	421045	276123	578737	219234	324335	760275	578431	555321	1.11223e+06	608055	387674	4.09334e+06	809540	992578	307774	225170	403376	308242	218160	265841	363195	91336.7	1.345e+06	777326	271960	175034	positive	Annotate in FrAnK	L-Glutamine;L-Glutamine;L-Serine;L-Serine;Alanyl-Glycine;Alanylglycine;Ala-Gly;Ureidoisobutyric acid;3-Ureidoisobutyrate;Protein serine;DL-Serine;2-Amino-3-hydroxypropanoic acid;D-Glutamine;D-Glutamine;D-Serine;D-Serine;Glutamine;Isoglutamine	ZDXPYRJPNDTMRX-VKHMYHEASA-N,ZDXPYRJPNDTMRX-VKHMYHEASA-N,MTCFGRXMJLQNBG-REOHCLBHSA-N,MTCFGRXMJLQNBG-REOHCLBHSA-N,CXISPYVYMQWFLE-UHFFFAOYSA-N,CXISPYVYMQWFLE-UHFFFAOYSA-N,CXISPYVYMQWFLE-UHFFFAOYSA-N,PHENTZNALBMCQD-UHFFFAOYSA-N,PHENTZNALBMCQD-UHFFFAOYSA-N,MTCFGRXMJLQNBG-UHFFFAOYSA-N,MTCFGRXMJLQNBG-UHFFFAOYSA-N,MTCFGRXMJLQNBG-UHFFFAOYSA-N,ZDXPYRJPNDTMRX-GSVOUGTGSA-N,ZDXPYRJPNDTMRX-GSVOUGTGSA-N,MTCFGRX…	HMDB00641,C00064,HMDB00187,C00065,HMDB28687,HMDB06899,Stds2_2_15JAN20_20200226_161937_21,HMDB02031,C05100,HMDB62263,C00716,LMFA01100045,HMDB03423,C00819,HMDB03406,C00740,C00303,C16673	identified
351	181866	485558	402232	746869	247473	588232	466364	1.07708e+06	505664	543030	563331	433212	1.57969e+06	662464	693575	498490	855850	438489	3474550	519658	2.27393e+06	4.03035e+06	810081	536930	410042	633797	756321	369925	284797	184377	1.03259e+06	960988	411750	215950	positive	Methionine (C5H11NO2S) Prob = 98.6400000000	L-Methionine;L-Methionine;L-Methionine;Penicillamine;Racemethionine;Methionine;Penicillamine;D-Methionine	FFEARJCKVFRZRR-BYPYZUCNSA-N,FFEARJCKVFRZRR-BYPYZUCNSA-N,FFEARJCKVFRZRR-BYPYZUCNSA-N,VVNCNSJFMMFHPL-UHFFFAOYSA-N,FFEARJCKVFRZRR-UHFFFAOYSA-N,FFEARJCKVFRZRR-UHFFFAOYSA-N,VVNCNSJFMMFHPL-VKHMYHEASA-N,FFEARJCKVFRZRR-SCSAIBSYSA-N	HMDB00696,C00073,Stds1_2_15JAN20_20200226_161858_13,HMDB14997,HMDB33951,C01733,C07418,C00855	identified+fragment
352	1.80789e+06	39176.8	228701	NA	998253	84084.6	80812.8	284384	933277	93089.7	580563	NA	640788	76860.3	84887.6	23449.1	NA	187803	60349.1	NA	291391	NA	4.01507e+06	3.70363e+06	1.47751e+06	2.19665e+06	1.62614e+06	2072762	2.84314e+06	720004	2.29082e+06	3.83677e+06	2519187	2.61137e+06	positive	No Fragments	Dopamine;Dopamine;p-Octopamine;Octopamine;Vanillylamine;Vanillylamine;Laccarin;6-Hydroxypseudooxynicotine;Pilocarpidine	VYFYYTLLBUKUHU-UHFFFAOYSA-N,VYFYYTLLBUKUHU-UHFFFAOYSA-N,QHGUCRYDKWKLMG-QMMMGPOBSA-N,QHGUCRYDKWKLMG-QMMMGPOBSA-N,WRPWWVNUCXQDQV-UHFFFAOYSA-N,WRPWWVNUCXQDQV-UHFFFAOYSA-N,DAMBAJDWLIFTNW-UHFFFAOYSA-N,UMLOUOBDBGOHHR-UHFFFAOYSA-N,QVRFSYRSSMDRPS-CBAPKCEASA-N	HMDB00073,C03758,HMDB04825,C04227,HMDB12309,C16666,HMDB41440,C01297,C17964	annotated
353	1.97482e+06	1.37476e+06	1.20283e+06	467136	1.42064e+06	1.56572e+06	1.30658e+06	1.09302e+06	1631512	1.32888e+06	1.42544e+06	1.03723e+06	1.57746e+06	1.56423e+06	1.30923e+06	1.00519e+06	1.3261e+06	1.25051e+06	973866	1.33343e+06	1472736	837921	2423476	1.69388e+06	2.18005e+06	2.47955e+06	1.59438e+06	1.65837e+06	2.05649e+06	1.35005e+06	2.42027e+06	2.51016e+06	1.58176e+06	1558976	positive	Annotate in FrAnK	Secobarbital;Metanephrine;Desglymidodrine;Tenuazonic acid;L-Metanephrine;L-Metanephrine;Ecgonone methyl ester;Tenuazonic acid	KQPKPCNLIDLUMF-UHFFFAOYSA-N,JWJCTZKFYGDABJ-UHFFFAOYSA-N,VFRCNXKYZVQYLX-UHFFFAOYSA-N,CEIZFXOZIQNICU-UHFFFAOYSA-N,JWJCTZKFYGDABJ-VIFPVBQESA-N,JWJCTZKFYGDABJ-VIFPVBQESA-N,WXEMSGQRTGSYOG-QXUHLLMWSA-N,KLBSRSYHIIAQTG-PZICIZFRSA-N	HMDB14562,HMDB04063,HMDB60558,HMDB36074,HMDB62493,C05588,C20371,C08511	annotated
354	602202	64306.6	281626	NA	506043	100367	774695	NA	264071	330771	373222	291260	388096	36048.4	106125	68975.1	379451	115859	47414	18342.2	224556	68709.8	1.32673e+06	758853	1.26056e+06	1.47411e+06	919724	864943	1.22929e+06	328802	1.45612e+06	1261128	1.04673e+06	1.20007e+06	positive	No Fragments	N-D-Glucosylarylamine	LKZGXPMJCWRGTC-RMPHRYRLSA-N	C03142	annotated
355	269589	87315.9	74124.4	NA	65562.2	18527.3	58512	13864.1	53474.2	28431.4	101965	NA	147081	15300.3	73460.2	10836.4	150227	10822.5	43255.2	8026.86	6357.38	19004.6	509752	283370	163532	383333	389690	177704	523388	48383.4	308350	318987	304724	192942	positive	No Fragments	Phenylpropionylglycine;N-Acetyl-L-phenylalanine;N-Acetyl-L-phenylalanine;Altretamine;6-Hydroxymelatonin;6-Hydroxymelatonin;N-isopropylterephthalamic acid;2-Oxomelatonin;cyclic 3-Hydroxymelatonin;2-Acetamido-4-methylphenyl acetate;3-Phenylpropionylglycine;Cantleyine;Rhexifoline;Methylone;N-Acetyl-D-phenylalanine	YEIQSAXUPKPPBN-UHFFFAOYSA-N,CBQJSKKFNMDLON-JTQLQIEISA-N,CBQJSKKFNMDLON-JTQLQIEISA-N,UUVWYPNAQBNQJQ-UHFFFAOYSA-N,OMYMRCXOJJZYKE-UHFFFAOYSA-N,OMYMRCXOJJZYKE-UHFFFAOYSA-N,PRCGIFCKPACTDG-UHFFFAOYSA-N,HNEAVHQAQROOMN-UHFFFAOYSA-N,VADOSKJWFKUPQF-UHFFFAOYSA-N,GPJFMEZBKSINFK-UHFFFAOYSA-N,XHSURMJJKAFELI-UHFFFAOYSA-N,MJGLQDXKEOEIFB-LDWIPMOCSA-N,SEQJFRYHSZPDOC-HZGVNTEJSA-N,VKEQBMCRQDSRET-UHFFFAOYSA-N,CBQJSKK…	HMDB00860,HMDB00512,C03519,HMDB14631,HMDB04081,C05643,HMDB60608,HMDB60721,HMDB60069,HMDB61682,HMDB02042,C09933,C09986,C20126,C05620	annotated
356	703536	1.02716e+06	1.09762e+06	2561885	495191	474826	1.56599e+06	1.39197e+06	1.28297e+06	1.38947e+06	1.35777e+06	794933	709287	848141	931749	829292	1.55023e+06	2.01747e+06	1.25511e+06	1.26023e+06	3959921	596860	1.21671e+06	783238	821266	1.66533e+06	775977	535346	428621	393679	971221	3392244	958935	386335	positive	Annotate in FrAnK	Picolinoylglycine;2-Hydroxynicotinic acid;4-Nitrophenol;4-Nitrophenol;6-Hydroxynicotinic acid;6-Hydroxynicotinate;Isonicotinylglycine;Isonicotinylglycine;3-Hydroxypicolinic acid;3-Hydroxypicolinic acid;Nicotinuric acid;Nicotinurate;2-Nitrophenol;3-Nitrophenol	MNYZGNSHBPLAFN-UHFFFAOYSA-N,UEYQJQVBUVAELZ-UHFFFAOYSA-N,BTJIUGUIPKRLHP-UHFFFAOYSA-N,BTJIUGUIPKRLHP-UHFFFAOYSA-N,BLHCMGRVFXRYRN-UHFFFAOYSA-N,BLHCMGRVFXRYRN-UHFFFAOYSA-N,HKCLSDCBERVTCT-UHFFFAOYSA-N,HKCLSDCBERVTCT-UHFFFAOYSA-N,BRARRAHGNDUELT-UHFFFAOYSA-N,BRARRAHGNDUELT-UHFFFAOYSA-N,ZBSGKPYXQINNGF-UHFFFAOYSA-N,ZBSGKPYXQINNGF-UHFFFAOYSA-N,IQUPABOKLQSFBK-UHFFFAOYSA-N,RTZZCYNQPHTPPL-UHFFFAOYSA-N	HMDB59766,HMDB59710,HMDB01232,C00870,HMDB02658,C01020,HMDB41912,C16623,HMDB13188,C18620,HMDB03269,C05380,C01988,C14418	annotated
357	953630	1111040	1.84877e+06	2561885	702504	501452	2.02288e+06	2.00222e+06	1.03929e+06	1.38947e+06	1.35279e+06	895986	709287	1.05781e+06	802289	980698	2.18637e+06	2473174	1.25511e+06	1.33486e+06	3959921	596860	1.21671e+06	849962	1134235	1964987	790288	639397	437662	662622	1.11263e+06	3392244	1.02068e+06	515934	positive	Annotate in FrAnK	Picolinoylglycine;2-Hydroxynicotinic acid;4-Nitrophenol;4-Nitrophenol;6-Hydroxynicotinic acid;6-Hydroxynicotinate;Isonicotinylglycine;Isonicotinylglycine;3-Hydroxypicolinic acid;3-Hydroxypicolinic acid;Nicotinuric acid;Nicotinurate;2-Nitrophenol;3-Nitrophenol	MNYZGNSHBPLAFN-UHFFFAOYSA-N,UEYQJQVBUVAELZ-UHFFFAOYSA-N,BTJIUGUIPKRLHP-UHFFFAOYSA-N,BTJIUGUIPKRLHP-UHFFFAOYSA-N,BLHCMGRVFXRYRN-UHFFFAOYSA-N,BLHCMGRVFXRYRN-UHFFFAOYSA-N,HKCLSDCBERVTCT-UHFFFAOYSA-N,HKCLSDCBERVTCT-UHFFFAOYSA-N,BRARRAHGNDUELT-UHFFFAOYSA-N,BRARRAHGNDUELT-UHFFFAOYSA-N,ZBSGKPYXQINNGF-UHFFFAOYSA-N,ZBSGKPYXQINNGF-UHFFFAOYSA-N,IQUPABOKLQSFBK-UHFFFAOYSA-N,RTZZCYNQPHTPPL-UHFFFAOYSA-N	HMDB59766,HMDB59710,HMDB01232,C00870,HMDB02658,C01020,HMDB41912,C16623,HMDB13188,C18620,HMDB03269,C05380,C01988,C14418	annotated
358	388820	336251	1.07049e+06	877084	343872	509667	1.60693e+06	360386	273764	212324	388175	1.77489e+06	1.05034e+06	295104	782480	361196	1.04716e+06	300765	292283	149099	181102	143521	1.63679e+06	1.0083e+06	1.38706e+06	1.76923e+06	2.16855e+06	1.58157e+06	1.93456e+06	1.3879e+06	1508968	3.95941e+06	1.61776e+06	2.34186e+06	positive	Annotate in FrAnK	Acrylamide;Acrylamide	HRPVXLWXLXDGHG-UHFFFAOYSA-N,HRPVXLWXLXDGHG-UHFFFAOYSA-N	HMDB04296,C01659	annotated
359	2.25293e+06	1.34032e+06	1.73532e+06	3955769	1.37618e+06	1.81385e+06	1.45817e+06	2.11151e+06	1501566	1.59379e+06	3.93889e+06	1.89601e+06	2142452	1.7711e+06	3742080	2.71392e+06	2.45675e+06	1.62107e+06	2786743	2.0054e+06	1.72851e+06	1.24924e+06	1201782	1.48801e+06	1.39681e+06	744257	1508734	2.46721e+06	1.55183e+06	2.90364e+06	905418	1.44942e+06	1.49149e+06	1.59616e+06	positive	Annotate in FrAnK	Methacrifos;cis-1,2-Dihydroxy-1,2-dihydrodibenzothiophene	NTAHCMPOMKHKEU-AATRIKPKSA-N,OOOXLVUNFHBSNL-PRHODGIISA-N	C18745,C06721	annotated
360	113164	81675.2	86107.6	138987	82298.9	90966.9	69506	108044	66327.1	85756.6	138388	88007.7	68995.3	102926	158398	124369	94947.5	79099.4	129513	59042.6	90845.1	56185	65739.3	79392.2	78755.6	38525.3	79365.2	118310	73643.9	152841	49104	60852.5	74635.4	65765	positive	No Fragments				annotated
361	77641.2	29771.2	30395.5	26303	32818.4	40878.7	34239.2	3.88206e+06	41108.1	29246.4	37150.2	1398277	37159.6	33247.4	1.04324e+06	1.89412e+06	19303.1	21752	22071.1	31821.2	36655.9	21391	22599	31740.7	32568.3	57964.6	32989.7	36941.2	39522.2	100644	57104.7	20444.6	30473.5	24850.2	positive	No Fragments	PGF1a alcohol;Eicosanedioic acid;N-oleoyl threonine	PZXLDAYOXMEITH-YYFRNVAQSA-N,JJOJFIHJIRWASH-UHFFFAOYSA-N,NEMXEZCVUJCXDQ-PCXBEVNGSA-N	LMFA03010173,LMFA01170035,LMFA08020108	annotated
362	680774	578651	789393	1.27291e+06	443534	661546	1.29288e+06	693176	753410	408769	622608	684726	511463	330948	983380	614079	459390	580112	521852	180625	478450	131006	179166	259492	473295	182900	405090	260271	520227	3.83624e+06	302858	462135	560405	432629	positive	Spongosine (C11H15N5O5) Prob = 89.6100000000	3'-O-Methylguanosine;1-Methylguanosine;2-Methylguanosine;Nelarabine;L-saccharopinate(1-);Psicofuranine	UYARPHAXAJAZLU-KQYNXXCUSA-N,UTAIYTHAJQNQDW-KQYNXXCUSA-N,SLEHROROQDYRAW-KQYNXXCUSA-N,IXOXBSCIXZEQEQ-UHTZMRCNSA-N,ZDGJAHTZVHVLOT-YUMQZZPRSA-M,BNZYRKVSCLSXSJ-IOSLPCCCSA-N	HMDB06038,HMDB01563,HMDB05862,HMDB15401,HMDB62698,C05342	annotated+fragment
363	846307	940013	1.10638e+06	791747	592316	1.69709e+06	785450	610333	334571	541337	291805	1.26008e+06	2.28073e+06	1.39914e+06	509344	635484	653026	749129	547514	780362	759493	779300	557896	851769	912414	3.83246e+06	836977	710675	1.03461e+06	1.15208e+06	806346	502359	858272	1.03439e+06	positive	Annotate in FrAnK	Cyclohexyl 3-methylbutanoate;Cyclohexyl pentanoate;5-Octenyl propanoate;cis-3-Hexenyl 2-methylbutanoate;cis-3-Hexenyl 3-methylbutanoate;(Z)-3-Hexenyl 3-methylbutanoate;2-Hexenyl valerate;2-Hexenyl isovalerate;xi-gamma-Undecalactone;gamma-undecalactone;trans-2-Hexyl-1-cyclopropaneacetic acid;(Z)-3-Methyl-4-decenoic acid;(Z)-3-Methyl-3-decenoic acid;2-Propenyl octanoate;3-Hexenyl 2-methylbutyrate;(…	SQPOKBBCNZIWFI-UHFFFAOYSA-N,YLCHTSSXNSNXSW-UHFFFAOYSA-N,LWYSNOFRZXMWJC-WAYWQWQTSA-N,JKKGTSUICJWEKB-SREVYHEPSA-N,AIQLNKITFBJPFO-WAYWQWQTSA-N,AIQLNKITFBJPFO-WAYWQWQTSA-N,WDXAMNXWZLXISB-BQYQJAHWSA-N,SAVRWHQEMHIAEB-VOTSOKGWSA-N,PHXATPHONSXBIL-UHFFFAOYSA-N,PHXATPHONSXBIL-UHFFFAOYSA-N,DSMAUFFXECFFMC-UHFFFAOYSA-N,WZZXDQPNKLAUNI-FPLPWBNLSA-N,AMLVNNDHFHTSBV-NTMALXAHSA-N,PZGMUSDNQDCNAG-UHFFFAOYSA-N,JKKGTSU…	HMDB34428,HMDB34429,HMDB38906,HMDB38277,HMDB38278,LMFA07010592,HMDB38273,HMDB38274,HMDB38311,LMFA07040030,HMDB31087,HMDB31063,HMDB31062,HMDB40593,HMDB32320,HMDB32308,HMDB32396,HMDB36784,HMDB36140,HMDB31691,HMDB31843,HMDB31272,HMDB31406,HMDB33371,C12295,LMPR0102010014,HMDB33724,C13910,LMFA01030036,HMDB37309,HMDB37106,HMDB37185,HMDB37225,LMFA07010524,HMDB32453,HMDB32461,HMDB32404,HMDB32489,HMDB3253…	annotated
364	NA	72691.2	85467.5	NA	NA	149320	56436.1	NA	30185	40736.1	NA	58516.7	133196	118777	NA	48832.4	39664.9	61854.4	41758.3	83877.8	66974.8	25550.8	56761.8	56944	48778	260081	64486.4	63771.6	61598.2	127582	69802.2	NA	49392.6	56592.9	positive	No Fragments	3-hydroxyundecanoic acid;3-hydroxy-undecanoic acid;N-Undecanoylglycine;3-Hydroxynonyl acetate;omega-hydroxy hendecanoic acid;2-hydroxy hendecanoic acid;10-hydroxy-undecanoic acid;4-hydroxy-undecanoic acid;3S-hydroxy-undecanoic acid	FARPMBPKLYEDIL-UHFFFAOYSA-N,FARPMBPKLYEDIL-UHFFFAOYSA-N,HEUQYIQQCNOXOG-UHFFFAOYSA-N,RTYFAKSWXDNPPU-UHFFFAOYSA-N,KNRCBASNXNXUQQ-UHFFFAOYSA-N,MNRBGFKCVTVNBA-UHFFFAOYSA-N,UHZWUNLTEZCDMA-UHFFFAOYSA-N,XEXIVNNTJNBUGV-UHFFFAOYSA-N,FARPMBPKLYEDIL-JTQLQIEISA-N	HMDB61654,LMFA01050162,HMDB13286,HMDB32443,LMFA01050035,LMFA01050034,LMFA01050161,LMFA01050163,LMFA01050327	annotated
365	3.43955e+06	3.23752e+06	660517	1.23596e+06	2.02645e+06	673850	687819	1.2036e+06	1.04102e+06	602887	822324	688281	632275	3.82208e+06	1.86632e+06	1.05969e+06	299693	1.52515e+06	512888	1.00932e+06	734139	2.45529e+06	642873	534410	1.14758e+06	397395	230859	252771	770392	227451	746221	823432	446121	647774	positive	No Fragments				annotated
366	3081564	3325508	3.19769e+06	3.29654e+06	3.17976e+06	3381251	3.06999e+06	3.53127e+06	3.46313e+06	3365480	3204216	3.2209e+06	3.22552e+06	3555941	3.1583e+06	3.19879e+06	3030045	3278867	3.28055e+06	3.673e+06	3.59235e+06	3783283	3.32902e+06	3.38691e+06	2.91207e+06	3.19962e+06	3295430	3316433	3129022	3.56682e+06	3141917	2.64047e+06	3.19669e+06	3.63507e+06	positive	Annotate in FrAnK				annotated
367	1.49299e+06	1.52816e+06	1.45381e+06	1.44457e+06	1.41491e+06	1.55552e+06	1.48656e+06	1.5364e+06	1.20878e+06	1.52435e+06	1.49436e+06	1.52687e+06	1.42697e+06	1.48156e+06	1.51633e+06	1.51867e+06	1.34579e+06	1445107	1450523	1.51933e+06	1.56259e+06	1.58926e+06	1.30543e+06	738913	1.33997e+06	1.43304e+06	1.4907e+06	1.53051e+06	1.48017e+06	1.4741e+06	1.43457e+06	1.40234e+06	1.53738e+06	1.54725e+06	positive	No Fragments				annotated
368	420822	462302	484147	448620	423912	470512	437606	508897	494949	480083	434713	466013	443161	495941	444900	458576	421258	473738	454595	524724	521235	550057	470576	495489	419568	460384	478545	470031	457356	510564	427435	359617	455332	545825	positive	Annotate in FrAnK				annotated
369	344323	366358	370032	378273	394119	420638	351678	470800	441961	416887	373479	375383	366019	425588	376117	411652	356777	398436	391188	444223	449661	499629	405110	422558	339980	388612	413832	370322	374742	450644	364830	285260	375082	432446	positive	Annotate in FrAnK				annotated
370	393637	386750	357872	388637	386661	431140	368581	421190	424316	399991	359529	403351	369472	408253	385733	379313	367603	406135	398207	440463	401951	432079	423085	381327	344633	376560	408258	420204	380403	423823	392157	312099	376875	455771	positive	Annotate in FrAnK				annotated
371	144199	162312	180910	212870	176018	219634	169227	228073	162974	168563	169322	156184	211358	169950	175669	211594	363331	151711	155369	299626	211073	206057	151440	155914	189711	164430	160374	155847	175017	162373	170869	185680	172351	278690	positive	No Fragments				annotated
372	201111	268436	232109	247335	259748	269301	208220	286363	296149	300867	261082	260695	251384	300638	248840	276504	199682	272958	260003	324227	324830	326390	285722	292123	225127	281703	251649	255578	230431	301431	252216	188424	273404	278228	positive	Annotate in FrAnK				annotated
373	178289	201402	201832	196745	204513	205041	194900	211280	198150	204657	197293	207393	175340	222138	188266	182787	179221	198557	211447	219765	213789	228138	193494	148311	189977	195226	193975	217596	174196	202731	194749	162857	192348	230794	positive	Annotate in FrAnK	1-Bromo-3-iodoacetone	YMHCIXGATYNJNH-UHFFFAOYSA-N	HMDB40190	annotated
374	142790	152368	142138	144833	146699	177170	144891	167979	132690	157613	152731	153397	151318	161675	153753	152354	142060	157165	168504	164341	156811	184770	133402	62528.4	150425	144556	156889	165633	139670	153297	163266	125985	149777	162039	positive	Annotate in FrAnK				annotated
375	132027	148469	143891	152040	152782	160287	138711	172956	170919	172816	146860	160448	148117	175047	149408	172539	155139	163001	154170	180746	156208	170692	158969	117453	156130	147741	152161	152728	142290	163208	162212	126403	149337	184015	positive	Annotate in FrAnK				annotated
376	140006	153039	145785	138748	149586	159293	137172	150320	140495	149448	142017	149413	144395	146015	137693	141573	140871	155541	149746	166285	160467	165282	146631	75544.7	141689	147487	134884	149635	142131	154085	148580	118435	153168	158774	positive	No Fragments				annotated
377	110963	139442	130649	133279	134970	138315	109786	133831	143364	136606	123440	134438	122662	132167	118557	127959	105071	143220	123881	146589	158051	149669	124507	135522	108491	140771	139578	125173	113803	143014	112151	99487.3	118390	148054	positive	No Fragments				annotated
378	110963	139442	130649	133279	134970	138315	109786	133831	143364	136606	123440	134438	122662	131232	118557	127959	105071	143220	123881	146589	158051	143553	124507	135522	108491	140771	139578	125173	113803	143014	112151	99487.3	118390	148054	positive	No Fragments				annotated
379	109101	125367	106608	115260	111743	111527	111510	136499	129716	116397	110918	118112	104070	126468	106828	110272	98590.4	115179	119251	129110	114318	129197	122078	109755	111542	118458	119796	122488	103100	120604	115567	82099	111351	117482	positive	No Fragments				annotated
380	70349.3	87626.5	89656.1	93458	92422.9	107741	74045.9	107525	105626	102043	83264	90446	91476	113090	90191.4	94377.2	69175	98742.8	95996.6	119043	103087	130178	107821	105794	77288.9	95832.6	94098.7	80788.7	87889.5	115099	83625	53196.9	99001.8	100146	positive	No Fragments				annotated
381	70674	88129.5	84727.8	81522.8	82690.9	96560.9	71034.4	91856.7	81488.8	88401	80002.3	86020.7	75366.5	108655	76539.4	78993.9	72585.9	85096.8	76870.2	96000.9	105459	100522	85303.4	89984.8	79723.1	87603	89063.9	86123.5	78779.9	106775	75341.5	61298.6	88217.8	88979.1	positive	No Fragments				annotated
382	81189.4	88994.2	79782.3	85734.7	84734.6	88160.7	76551.6	91934.7	96883.6	96464.5	79365.4	90786.7	78285.1	95674.6	79427.4	84782.5	79498.8	97328.4	88860.3	87825.5	93073.4	94425.8	90489.2	76853.3	77741.9	76799.6	94010.8	89994.1	77686.8	102602	87269.7	67530.6	78151.7	103447	positive	No Fragments				annotated
383	88386.2	101086	95858.4	80884.9	81863.6	101494	87272.5	92963.7	78739.8	100631	90029.9	88558.2	76166.7	95650.4	90514.9	87474.1	78899.4	90020.7	81368.7	100576	91187.7	92315.1	92271.3	54921.8	83782	85436.3	83656.6	91958.6	76724.3	88033.6	84060.6	73342.7	89303.4	85188.9	positive	No Fragments				annotated
384	63834.6	71024.2	69227.3	65466.2	67671.6	72905.2	64516.4	82370.6	74285.7	66662.4	60397.2	65080.2	69684.8	75411	69226.6	73891.8	56480.9	73136.6	66776.7	85324	79755.1	92112.3	79183.6	78226.8	54034.5	66266.1	72201.6	68193.8	62541	80645.8	72632.6	42445.9	68724.5	78701.3	positive	No Fragments				annotated
385	40507.2	52060.4	41962.3	70598.5	58228.4	91677.5	40799.3	44109.8	33803.3	41396.5	55604.2	41889	37343.4	65121.3	35892.8	42039.8	41300.1	42129.4	41979.8	48541.3	35517.8	51875.5	39986.9	34328.7	34615.7	41004.2	52470.5	46862.3	39631.1	58263.8	39595.4	42474	39439.3	56760.7	positive	No Fragments	Potassium sulfate	OTYBMLCTZGSZBG-UHFFFAOYSA-L	C13192	annotated
386	59497.3	71496.4	63487.7	70873.9	66202.2	70870	54895	76515.9	68158.4	70795.1	68149.8	59721.5	64832	75650.9	63226.1	66099	54245.2	73871.1	65939.8	68936.7	73896	85873.4	68395.6	74697.5	61929.2	65389.2	67938.1	65806.9	67302	79119.9	58463.3	43947.9	63349.5	91329	positive	No Fragments				annotated
387	58849.3	78023.6	69849.9	88608.5	60663.3	78931.4	59858.8	82255	79995.9	80916.1	63504.4	69506.6	62582.5	83045.6	66981.7	67902.5	63103	78731.3	74310.7	87852.8	71987.5	84538.4	73357.1	65135.8	64832.4	66284.6	80357.5	77468.2	63527	74336.7	83768.3	53026.4	61762.4	88168.3	positive	No Fragments				annotated
388	44835.4	55144.2	43195.6	49537.1	45829	53088.2	49168.1	47158	53061.6	57415.8	53581.8	46994.8	49675.7	64329.6	52177.1	51104.8	48328.1	49944.2	53103.8	65623.9	53454.5	62932.1	64810.2	50903.1	55107.8	43266.7	47987.2	58727.6	44271.6	51519.2	52198.8	39887.1	49298.2	68715.6	positive	No Fragments				annotated
389	29916.9	41564.7	44664	42771.5	48340.7	43370.2	31638.5	52566.1	54687.3	50166.8	48360.2	41879.2	41531.6	42279.2	34013.3	38451.2	33489.1	43236.7	40559.9	49024.7	54680.9	53311.1	39081.6	48541.1	38723.7	43392	38017.9	38317.2	38697.9	51230.5	38281.2	27955.7	38795.2	42672.5	positive	No Fragments				annotated
390	27025	36496.2	34090	36397.8	38460.6	35818.6	23853.1	39083.9	36076.2	35430.9	45683.3	36707	26799.4	37946.4	30637.8	30010.7	21335.8	35456.8	37417.5	54419.2	44478.4	49657.7	35254.1	39010.9	33225.4	35663	33612.3	31544.5	30876.7	41401.8	35301.2	23771	31889.1	46213.1	positive	No Fragments				annotated
391	31461.7	34128.9	44574.7	35170.8	38109.4	36085.6	31819.7	39938.3	42459.4	43406.3	36567.1	36848	37198	41449	28734.1	42991.5	37574	35206.9	40392.7	48563.4	52952.8	48658.7	47181.6	47928.6	30188.8	45308.7	42467.8	39735.1	36806.1	52123.9	37222	25716.9	42588.7	40776.9	positive	No Fragments				annotated
392	35820.9	39249.8	36313.2	40402.7	41470.1	42522.1	29357.1	43192.7	45164.9	38880.4	38432.2	45303	35600.5	43362.1	42965.6	39951.3	35488.8	46228.8	40657	47152.3	41622	52178.7	41444.7	44556.9	36504.3	40102.8	38066.9	40890.3	35220.2	49727.4	36641.8	26530.8	35741	43090.9	positive	No Fragments				annotated
393	34582.9	36010.6	28626.1	33309.3	28401.5	33192.9	28523.5	38290.1	34079.2	35179	29995.1	33544.8	26439.3	35782.2	30931.2	33882.5	28280.5	31300.8	33573.1	41585.2	37970.6	40694.6	34058	28737.4	26192.8	30624.2	37318.3	29739.8	28430	36583.3	37062.8	22349.1	30903	44394.2	positive	No Fragments				annotated
394	23505	26144.8	33384.8	27897.3	29213.9	31291	30405.3	28569.7	37240.7	42138.1	28461.9	38715.6	25875.1	35867.4	26014.4	32471.9	19885.2	32528.6	25456.2	39874.9	32514.5	43031.3	33481.6	30614.2	30328.1	29990.2	28979.9	26546.2	32451.3	35496.5	28093.9	19822.5	30907.4	31491.4	positive	No Fragments				annotated
395	26637.8	35122	32094.1	27913.3	33296.9	35009.8	26449.5	39699.5	34508.3	30559.8	36091.2	30394.5	28241.6	36983	32040.3	28816.6	26636.7	32668.7	28861.1	39877.1	34136.5	37947.8	30013.9	32921.5	30332	34457.3	33445.6	30781.1	28737.9	41814.7	28825.8	25173.2	29502.9	34626.2	positive	No Fragments				annotated
396	18471.2	20703.6	23071.6	28123.2	24458.4	30274.2	18440.6	29534.7	33953.4	29362.8	25438.6	19276.5	27158.6	28778.1	22559	23271.3	17258.6	28271.3	29033.2	36438.2	30042.4	34105.5	27450.2	29900.3	23502.8	26172.3	22971.7	26346.8	24559	39193.2	25569	15139.9	25749.3	23635.7	positive	No Fragments				annotated
397	25938.7	27777.6	27423.3	26234.8	22846.6	27950.5	24172.8	34026.9	28361.2	28101.7	26682.9	31792.4	25166.7	37117.1	26744.8	28273.3	26274	24918.8	32720	30666	31809.2	33586.4	30162	27148.3	26860.1	23221.3	25607.4	28624.2	24433.6	32945.3	31123.3	20605.3	22380.8	27995.3	positive	No Fragments				annotated
398	23215.5	26228.5	26244.4	23398.5	28658.4	26402.8	22583.7	26190.3	29648	27039.9	28550.9	29371.1	28120.1	26411.6	25766.2	24195.7	29367.9	27126	25211.8	29088.3	30640.6	32424.4	28306.2	23071.4	23900.3	26152.4	26377.9	29378.6	24924.5	30959.9	30536.8	18053.6	24104.7	31851.8	positive	No Fragments				annotated
399	23819.4	23964.6	27779	24199.2	23822.4	30865.8	20505.7	31148.7	28651.2	26277.5	23995.9	30755.8	25508	23076	22315.5	20284.7	25008.1	27295.8	19603.7	25472.8	26650.9	30222.7	24083.8	22010.7	22832	30250.6	21762.5	22452	24808.5	24151.3	26123.4	20105.1	21721.9	29496.2	positive	No Fragments				annotated
400	1.09813e+06	1.36997e+06	1.59177e+06	3.7806e+06	1.07443e+06	1.48035e+06	1.66322e+06	1.43394e+06	1.91761e+06	1.40782e+06	1.36853e+06	3.39272e+06	1.68705e+06	871933	2708260	2445863	2.06817e+06	1.15922e+06	1.21851e+06	626108	1.83615e+06	1.47891e+06	442406	775643	1.34688e+06	689878	885016	739342	1.02927e+06	452217	1.42305e+06	2.41893e+06	1.24652e+06	1.02125e+06	positive	N-acetyl putrescine (C6H14N2O) Prob = 98.2500000000	N-Acetylputrescinium;N-Acetylputrescine;N-Acetylputrescine;Dimethylethanolamine;N-Nitrosodi-n-propylamine	KLZGKIDSEJWEDW-UHFFFAOYSA-N,KLZGKIDSEJWEDW-UHFFFAOYSA-N,KLZGKIDSEJWEDW-UHFFFAOYSA-N,UEEJHVSXFDXPFK-UHFFFAOYSA-N,YLKFDHTUAUWZPQ-UHFFFAOYSA-N	HMDB60268,HMDB02064,C02714,HMDB32231,C19279	annotated+fragment
401	517457	212992	199324	572146	236297	544900	233955	1.3198e+06	474608	121715	262708	264606	603380	146960	406419	538765	3780587	327673	201886	75846.5	314248	67504.8	114232	122597	211096	214583	208339	123981	189898	45729.8	141917	370005	106748	60289.1	positive	No Fragments	Citramalic acid;Citramalate;3-Hydroxyglutaric acid;Glutarylglycine;D-2-Hydroxyglutaric acid;L-2-Hydroxyglutaric acid;(R)-2-Hydroxyglutarate;2-Hydroxyglutarate;2-Hydroxyglutarate;D-Xylono-1,5-lactone;D-Xylonolactone;Ribonolactone;N-Acetylglutamic acid;L-Arabinono-1,5-lactone;L-threo-3-Methylmalate;D-erythro-3-Methylmalate;D-threo-3-Methylmalate;L-Xylono-1,4-lactone;2-Dehydro-3-deoxy-L-arabinonate;…	XFTRTWQBIOMVPK-UHFFFAOYSA-N,XFTRTWQBIOMVPK-UHFFFAOYSA-N,ZQHYXNSQOIDNTL-UHFFFAOYSA-N,NBLKTRLPZFCMJG-UHFFFAOYSA-N,HWXBTNAVRSUOJR-GSVOUGTGSA-N,HWXBTNAVRSUOJR-GSVOUGTGSA-N,HWXBTNAVRSUOJR-GSVOUGTGSA-N,HWXBTNAVRSUOJR-UHFFFAOYSA-N,HWXBTNAVRSUOJR-UHFFFAOYSA-N,XXBSUZSONOQQGK-FLRLBIABSA-N,XXBSUZSONOQQGK-FLRLBIABSA-N,CUOKHACJLGPRHD-BXXZVTAOSA-N,RFMMMVDNIPUKGG-UHFFFAOYSA-N,XXBSUZSONOQQGK-YVZJFKFKSA-N,NPYQJIH…	HMDB00426,C00815,HMDB00428,HMDB00590,HMDB00606,HMDB00694,C01087,HMDB59655,C02630,HMDB11676,C02266,HMDB01900,HMDB01138,C05405,C06029,C06032,C06031,C02994,C00684,C00624,C00652,C02612,C02614,C03826,C03871,C02753,C12109,C01114,C03196	annotated
402	89087.1	57769.2	112548	122943	53242.6	168731	102849	139694	123949	64109.3	130316	81659.2	330709	41052.2	95622.1	108903	472108	73247.9	52601.5	145728	151981	56280.5	64055.6	43488	75861.8	47546.7	87512.1	83684.3	68788.6	44935.5	93527.2	127982	113541	60344	positive	No Fragments	Gluconolactone;D-Glucono-1,5-lactone;3-Keto-b-D-galactose;3-Keto-beta-D-galactose;2-Keto-3-deoxy-D-gluconic acid;2-Dehydro-3-deoxy-D-galactonate;D-Arabino-hexos-2-ulose;Galactonolactone;L-Gulonolactone;L-Gulono-1,4-lactone;2-Deoxy-5-keto-D-gluconic acid;myo-Inosose-5;Gulono-1,4-lactone;L-Sorbosone;1-Keto-D-chiro-inositol;2,4,6/3,5-Pentahydroxycyclohexanone;D-Galactono-1,5-lactone;3-Dehydro-2-deox…	PHOQVHQSTUBQQK-SQOUGZDYSA-N,PHOQVHQSTUBQQK-SQOUGZDYSA-N,APIQNBNBIICCON-FKMSRSAHSA-N,APIQNBNBIICCON-FKMSRSAHSA-N,WPAMZTWLKIDIOP-NQXXGFSBSA-N,WPAMZTWLKIDIOP-NQXXGFSBSA-N,DCNMIDLYWOTSGK-HSUXUTPPSA-N,WTXGYGWMPUGBAL-MGCNEYSASA-N,SXZYCXMUPBBULW-SKNVOMKLSA-N,SXZYCXMUPBBULW-SKNVOMKLSA-N,UCYNJPYWOSFBAT-CVYQJGLWSA-N,VYEGBDHSGHXOGT-BWWDGMNMSA-N,SXZYCXMUPBBULW-LECHCGJUSA-N,DCNMIDLYWOTSGK-KVQBGUIXSA-N,VYEGBDH…	HMDB00150,C00198,HMDB01385,C05394,HMDB01353,C01216,HMDB29932,HMDB02541,HMDB03466,C01040,C06892,C17577,C05410,C19679,C20251,C00691,C02669,C03926,C02692,C00204,C00273,C02779,C16737,C01115,C03776,C01118,C03107,C03383,C03269	annotated
403	1.19892e+06	1.34095e+06	2751696	3.75664e+06	813505	1.38808e+06	1.48037e+06	1.69991e+06	1.8382e+06	1.16729e+06	1.90929e+06	1.19351e+06	1.95655e+06	302115	809426	1.14003e+06	1.80458e+06	1.33778e+06	1.00764e+06	1.46515e+06	2.5804e+06	1.77533e+06	477376	845519	995678	513395	992685	508350	938483	398624	590121	1.96401e+06	2.01313e+06	1169947	positive	Annotate in FrAnK				annotated
404	224633	445447	835173	341038	314154	149557	490778	2.80611e+06	178456	1.22586e+06	3.73733e+06	791186	1.05052e+06	683553	1.80527e+06	1.5664e+06	863258	866184	2.07601e+06	1306533	902448	1.97969e+06	652349	2.06328e+06	1.03761e+06	664642	1.03291e+06	486919	1.60842e+06	492454	790644	1.9872e+06	1.69878e+06	2.23372e+06	positive	Annotate in FrAnK	Hydroxyphenylacetylglycine;p-Hydroxyphenylacetylglycine;3-Carbamoyl-2-phenylpropionic acid;3-Carbamoyl-2-phenylpropionic acid;N-Benzyloxycarbonylglycine	CPPDWYIPKSSNNM-UHFFFAOYSA-N,CPPDWYIPKSSNNM-UHFFFAOYSA-N,AYRIVCKWIAUVOO-UHFFFAOYSA-N,AYRIVCKWIAUVOO-UHFFFAOYSA-N,CJUMAFVKTCBCJK-UHFFFAOYSA-N	HMDB00735,C05596,HMDB60367,C16591,C03710	annotated
405	442857	767980	817068	1.03861e+06	733845	1.48997e+06	516328	2.55948e+06	1406196	977131	797947	502323	1.47331e+06	629845	1.15843e+06	573124	3.70317e+06	905463	861659	427281	2158574	NA	649416	852380	1.22873e+06	618832	597150	948633	732758	463443	1.04989e+06	1.18906e+06	2977881	527668	positive	No Fragments	3-Methylhistidine;N(pi)-Methyl-L-histidine;1-Methylhistidine;Nalpha-Methylhistidine	JDHILDINMRGULE-LURJTMIESA-N,JDHILDINMRGULE-LURJTMIESA-N,BRMWTNUJHUMWMS-LURJTMIESA-N,CYZKJBZEIFWZSR-LURJTMIESA-N	HMDB00479,C01152,HMDB00001,C03298	annotated
406	3.62211e+06	2.81153e+06	2.75404e+06	2.31287e+06	2.73107e+06	3.31359e+06	3162756	2.53389e+06	3.36185e+06	2.67743e+06	2.56408e+06	2.77246e+06	2.95781e+06	3171688	2.39695e+06	1682107	2.45635e+06	3.19224e+06	2.18351e+06	3.01593e+06	2.94979e+06	1772292	3055509	2.81183e+06	3.20595e+06	3.17155e+06	2968783	3282047	2.95451e+06	3.00279e+06	2.9458e+06	2773761	2678317	2.14094e+06	positive	Annotate in FrAnK	Secobarbital;Metanephrine;Desglymidodrine;Tenuazonic acid;L-Metanephrine;L-Metanephrine;Ecgonone methyl ester;Tenuazonic acid	KQPKPCNLIDLUMF-UHFFFAOYSA-N,JWJCTZKFYGDABJ-UHFFFAOYSA-N,VFRCNXKYZVQYLX-UHFFFAOYSA-N,CEIZFXOZIQNICU-UHFFFAOYSA-N,JWJCTZKFYGDABJ-VIFPVBQESA-N,JWJCTZKFYGDABJ-VIFPVBQESA-N,WXEMSGQRTGSYOG-QXUHLLMWSA-N,KLBSRSYHIIAQTG-PZICIZFRSA-N	HMDB14562,HMDB04063,HMDB60558,HMDB36074,HMDB62493,C05588,C20371,C08511	annotated
407	1.10498e+06	208262	797697	546248	971029	920428	356823	553515	2415166	608133	2.55299e+06	1.86519e+06	2.23178e+06	197677	449869	567132	1.15544e+06	777245	523098	423404	930310	371326	942347	887483	1785941	1.98992e+06	1.39901e+06	1.44574e+06	808210	279812	1.85988e+06	3.59622e+06	497445	3.16626e+06	positive	Annotate in FrAnK	(2R)-1-O-beta-D-Galactopyranosylglycerol;Galactosylglycerol;3-beta-D-Galactosyl-sn-glycerol;2-(beta-D-Glucosyl)-sn-glycerol	NHJUPBDCSOGIKX-UHFFFAOYSA-N,NHJUPBDCSOGIKX-VGPGGAHRSA-N,NHJUPBDCSOGIKX-NTXXKDEISA-N,AQTKXCPRNZDOJU-SYHAXYEDSA-N	HMDB38664,HMDB06790,C05401,C11546	annotated
408	1.22268e+06	1.84937e+06	748451	2.01927e+06	1.49273e+06	918709	855299	1.02304e+06	903372	1.19019e+06	1.74754e+06	1.20096e+06	1.68463e+06	1.2361e+06	1.75071e+06	956010	3.5874e+06	615060	798952	789999	1.75557e+06	771118	3285228	1.19939e+06	977972	2.61133e+06	1.20508e+06	2.32191e+06	799577	1.42736e+06	2183362	1.0208e+06	1.1185e+06	1.45208e+06	positive	Annotate in FrAnK				annotated
409	3.19766e+06	3.04982e+06	3.12375e+06	1.93252e+06	1.38404e+06	2.85575e+06	3.08813e+06	2.50022e+06	1.82949e+06	2.79108e+06	1.99981e+06	1849121	2.51497e+06	2479242	1.92374e+06	1.8164e+06	3.19853e+06	2798410	3.07313e+06	3.04728e+06	2.80871e+06	2464180	2.31866e+06	3.17408e+06	2.38918e+06	2.45569e+06	2.78775e+06	2.41572e+06	2.85993e+06	3.54462e+06	2.18994e+06	2441808	1791885	1.64052e+06	positive	Annotate in FrAnK				annotated
410	827899	676113	513060	1.8064e+06	252123	399627	903418	898389	546844	446443	1.1317e+06	683053	1.3261e+06	295945	859789	793637	3.54373e+06	488424	601915	1.15383e+06	1.33745e+06	735626	119718	231757	487971	152776	296088	313851	457926	383133	279960	874150	837434	673844	positive	Annotate in FrAnK	Succinyladenosine	VKGZCEJTCKHMRL-VWJPMABRSA-N	HMDB00912	annotated
411	863727	431511	771226	895112	598288	917811	652510	646001	1.00648e+06	214068	341005	341687	786113	3.53067e+06	340335	442048	399179	264370	422287	3.32363e+06	680233	278593	682714	740799	900125	347868	624110	386722	989076	205963	1072311	1.74823e+06	685851	369724	positive	No Fragments	Dihydrothymine;5,6-Dihydrothymine;Squamolone;3-Isoxazolidinone;L-Cyclo(alanylglycyl);pyroglutamine;2-Aminoacrylic acid;Dehydroalanine;2-Oxazolidinone;Aminoacrylate;gamma-Amino-gamma-cyanobutanoate;4-amino-4-cyano-butanoic acid;alpha-Amino-gamma-cyanobutanoate;2-amino-4-cyano-butanoic acid	NBAKTGXDIBVZOO-UHFFFAOYSA-N,NBAKTGXDIBVZOO-UHFFFAOYSA-N,XYVMBSCIEDOIJQ-UHFFFAOYSA-N,QXDOFVVNXBGLKK-UHFFFAOYSA-N,ICCHEGCKVBMSTF-UHFFFAOYSA-N,NPWMTBZSRRLQNJ-UHFFFAOYSA-N,UQBOJOOOTLPNST-UHFFFAOYSA-N,UQBOJOOOTLPNST-UHFFFAOYSA-N,IZXIZTKNFFYFOF-UHFFFAOYSA-N,YTLYLLTVENPWFT-UPHRSURJSA-N,DXWQLTOXWVWMOH-UHFFFAOYSA-N,DXWQLTOXWVWMOH-UHFFFAOYSA-N,VZSTVUJXUYNIOQ-UHFFFAOYSA-N,VZSTVUJXUYNIOQ-UHFFFAOYSA-N	HMDB00079,C00906,HMDB29874,HMDB39426,HMDB31547,HMDB62558,HMDB03609,C02218,C06695,C20253,C05715,LMFA01100037,C05717,LMFA01100038	annotated
412	2161723	1.38715e+06	1721069	3457815	1.89849e+06	1.33184e+06	1.31127e+06	536602	782645	1.96309e+06	1.09031e+06	1461055	647959	1.70116e+06	1332447	1.08323e+06	1.8049e+06	985710	1961919	2225472	1.30273e+06	395591	2.76386e+06	673941	2.18133e+06	1.81691e+06	1.40989e+06	1266554	2.146e+06	1919160	697679	2.06531e+06	1.15865e+06	2.36959e+06	positive	No Fragments	Methylguanidine;Methylguanidine;Hydrazine;Hydrazine	CHJJGSNFBQVOTG-UHFFFAOYSA-N,CHJJGSNFBQVOTG-UHFFFAOYSA-N,OAKJQQAXSVQMHS-UHFFFAOYSA-N,OAKJQQAXSVQMHS-UHFFFAOYSA-N	HMDB01522,C02294,HMDB12973,C05361	annotated
413	1.19784e+06	444325	1.36023e+06	1.74484e+06	636340	1472539	2983590	1.73507e+06	1.05739e+06	564654	2.228e+06	1.47413e+06	3.35667e+06	375004	1.47955e+06	2044147	3456006	887744	992940	2.88397e+06	2393758	856152	227552	500070	464368	200588	363829	188593	1.19163e+06	526166	630401	425638	925518	337117	positive	Annotate in FrAnK	5-Methylthioribose;5-Methylthio-D-ribose;N-lactoyl-Methionine	OLVVOVIFTBSBBH-KVTDHHQDSA-N,OLVVOVIFTBSBBH-KVTDHHQDSA-N,UFMNJPDGXQPVJM-ZBHICJROSA-N	HMDB01087,C03089,HMDB62182	annotated
414	29672.8	112557	101522	87423.3	39375.4	57609.3	128243	187256	36999.2	56092.3	129396	173846	245079	54816.3	139535	169945	236333	154529	146354	370872	209239	235002	18331.3	13379.6	31829.5	27759	11889.3	33497.2	34317.8	NA	45159.5	50258.6	33777.4	15894.7	positive	No Fragments	Orciprenaline-3-O-sulfate;Hawkinsin;Anantine	IJWHPUWEGCYHMQ-UHFFFAOYSA-N,SPXVLTDISXZSFM-UHFFFAOYSA-N,UKNFHVAQMUDAFF-BWODNOAJSA-N	HMDB60609,HMDB02354,C10568	annotated
415	3.13653e+06	3.11995e+06	3096941	3011180	2887014	2.81064e+06	3.10993e+06	2774110	3.07555e+06	3.1297e+06	2972295	3.02483e+06	2.88386e+06	3.17848e+06	2.96825e+06	2.85859e+06	3.11409e+06	3.17291e+06	3053933	3.10323e+06	2.9191e+06	2.89784e+06	2.9815e+06	3.16511e+06	3.32744e+06	3165412	3.17479e+06	3.26377e+06	2.94007e+06	3.00665e+06	3.12207e+06	3399297	3.40957e+06	3.08529e+06	positive	Annotate in FrAnK	Saussurea lactone;Oxysolavetivone;9-Pentadecene-12,14-diyne-1,11-diol;xi-2-Hydroxy-1,3,5-bisabolatrien-9-one;7,9-Illudadiene-3,14-diol;2,7(14)-Illudadiene-10,15-diol;4,6-Decadiyn-1-ol isovalerate;3,7-Bisaboladiene-2,8-dione;Rishitinol;Curcumenol;Curcumenol;Dihydroisoalantolactone;Petasalbin;beta-Costic acid;alpha-Rotunol;Germacrone 4,5-epoxide;7-Hydroxycostal;Dehydrocurdione;1,10-Epoxygermacrone;…	LMNJALUUIMXUQQ-UHFFFAOYSA-N,JPVDGXUSNAEUIC-UHFFFAOYSA-N,KIIGQXVIHZSFAX-JLHYYAGUSA-N,VLJVBISZYRTNJO-UHFFFAOYSA-N,YEDYYAKSTVQMBN-UHFFFAOYSA-N,ZVWRQSVBGORCLN-UHFFFAOYSA-N,NVMLEKVHEUTCIU-UHFFFAOYSA-N,KXTCYNARSLCXMW-WQLSENKSSA-N,CHZJSQCDRSPCMD-UHFFFAOYSA-N,ISFMXVMWEWLJGJ-UHFFFAOYSA-N,ISFMXVMWEWLJGJ-UHFFFAOYSA-N,YYJRTJYCOMIDIC-UHFFFAOYSA-N,ANKFPIBCTISOBX-UHFFFAOYSA-N,UJQGVDNQDFTTLZ-UHFFFAOYSA-N,WDFLKCA…	HMDB34742,HMDB34956,HMDB34562,HMDB38698,HMDB38795,HMDB38796,HMDB38914,HMDB38198,HMDB38190,HMDB33960,C16942,HMDB35935,HMDB35639,HMDB35794,HMDB35869,HMDB35889,HMDB35202,HMDB35407,HMDB35408,HMDB35413,HMDB39621,HMDB30016,HMDB32081,HMDB32208,HMDB36449,HMDB36466,HMDB36427,HMDB36647,HMDB36035,HMDB36390,HMDB36392,HMDB41036,HMDB31349,HMDB33253,HMDB33252,HMDB37739,HMDB37710,HMDB37391,HMDB37640,HMDB37038,C1…	annotated
416	118035	127200	156784	88341.2	136702	137929	105470	132852	141903	119043	97008.8	102319	126422	136721	121997	125756	134813	125125	104480	136065	141637	136890	117901	126243	157026	141071	131762	126617	117176	138500	130534	91657.2	159129	120634	positive	No Fragments	Apotrichodiol;Bisacurone B;alpha-Carissanol;Epioxylubimin;Dihydromyoporone;Piperalol;6alpha-Carissanol;2,3-Dihydroabscisic alcohol;Nonivamide;1-Hydroxyepiacorone;Acorusdiol;3(4->5)-Abeo-4,11:4,12-diepoxy-3-eudesmanol;Zedoarondiol;Hydroxypelenolide;Nordihydrocapsaicin;Nordihydrocapsaicin;(4R,5S,7R,11R)-11,12-Dihydroxy-1(10)-spirovetiven-2-one;Urodiolenone;Toxin FS2;Pramoxine;Sugetriol;Cuauhtemone;…	LRGJZQCUGTZKGE-UHFFFAOYSA-N,QJOWFYQIUZMPRY-UHFFFAOYSA-N,YLPXRNRUEGWUKL-UHFFFAOYSA-N,YIGYYGXJIDAEOF-UHFFFAOYSA-N,BROZQMCDYUJKFQ-UHFFFAOYSA-N,MABZIKXHSLOMDZ-UHFFFAOYSA-N,SFZZQUDRSYFRDA-UHFFFAOYSA-N,JIXIFPSGUSMCIL-FNORWQNLSA-N,RGOVYLWUIBMPGK-UHFFFAOYSA-N,LSSIJCQOMTUIIN-UHFFFAOYSA-N,XMGSOQRMWQXOKH-UHFFFAOYSA-N,LKEZYVLTHMLNIH-UHFFFAOYSA-N,TXIKNNOOLCGADE-UHFFFAOYSA-N,LAOQYXNUSDEVJK-UITAMQMPSA-N,VQEONGK…	HMDB34574,HMDB38502,HMDB35597,HMDB35613,HMDB35729,HMDB35767,HMDB35309,HMDB40685,HMDB29846,HMDB30918,HMDB30919,HMDB32122,HMDB36448,HMDB36663,HMDB36328,C20216,HMDB33149,HMDB37969,HMDB37063,C07892,C17502,C09645,C04875,C17605,C17607,C17612,C16504,LMPR0103600003,LMPR0103820001,LMPR0103810001	annotated
417	118035	127200	156784	88341.2	136702	137929	105470	132852	141903	119043	97008.8	102319	126422	136721	121997	125756	134813	125125	104480	136065	141637	136890	117901	126243	157026	141071	131762	126617	117176	138500	130534	91657.2	159129	120634	positive	No Fragments	Apotrichodiol;Bisacurone B;alpha-Carissanol;Epioxylubimin;Dihydromyoporone;Piperalol;6alpha-Carissanol;2,3-Dihydroabscisic alcohol;Nonivamide;1-Hydroxyepiacorone;Acorusdiol;3(4->5)-Abeo-4,11:4,12-diepoxy-3-eudesmanol;Zedoarondiol;Hydroxypelenolide;Nordihydrocapsaicin;Nordihydrocapsaicin;(4R,5S,7R,11R)-11,12-Dihydroxy-1(10)-spirovetiven-2-one;Urodiolenone;Toxin FS2;Pramoxine;Sugetriol;Cuauhtemone;…	LRGJZQCUGTZKGE-UHFFFAOYSA-N,QJOWFYQIUZMPRY-UHFFFAOYSA-N,YLPXRNRUEGWUKL-UHFFFAOYSA-N,YIGYYGXJIDAEOF-UHFFFAOYSA-N,BROZQMCDYUJKFQ-UHFFFAOYSA-N,MABZIKXHSLOMDZ-UHFFFAOYSA-N,SFZZQUDRSYFRDA-UHFFFAOYSA-N,JIXIFPSGUSMCIL-FNORWQNLSA-N,RGOVYLWUIBMPGK-UHFFFAOYSA-N,LSSIJCQOMTUIIN-UHFFFAOYSA-N,XMGSOQRMWQXOKH-UHFFFAOYSA-N,LKEZYVLTHMLNIH-UHFFFAOYSA-N,TXIKNNOOLCGADE-UHFFFAOYSA-N,LAOQYXNUSDEVJK-UITAMQMPSA-N,VQEONGK…	HMDB34574,HMDB38502,HMDB35597,HMDB35613,HMDB35729,HMDB35767,HMDB35309,HMDB40685,HMDB29846,HMDB30918,HMDB30919,HMDB32122,HMDB36448,HMDB36663,HMDB36328,C20216,HMDB33149,HMDB37969,HMDB37063,C07892,C17502,C09645,C04875,C17605,C17607,C17612,C16504,LMPR0103600003,LMPR0103820001,LMPR0103810001	annotated
418	94274.5	79576.5	77499.4	94286.2	81137.3	81050.1	100360	79588.2	82187.4	83766.4	84551.9	80445.9	78921.9	83616.9	79147.1	83104.2	80374.5	85834.5	75103.6	79503.1	75526.2	76939	90636.8	90106.5	89729.3	84446.5	96863.4	89128.1	88005.5	75798.1	88301.5	92508.9	87713.5	88110.5	positive	No Fragments				annotated
419	57926.2	58547.4	64481.7	62719.4	54404.4	56079.7	64017.5	57529.8	56752.3	62343.4	60354	56736.3	53090	56103.6	54627	68722.6	59192.8	59824.9	51192.1	56316.8	52915.5	54733.6	54992.6	58740.7	58365.4	55537	56746	53031.9	57918.2	55562	58909.2	70366.8	56506.1	56638.7	positive	No Fragments	Acetylintermedine;Acetyllycopsamine	RKDOFSJTBIDAHX-CYHLAULCSA-N,RKDOFSJTBIDAHX-OFSOMGBPSA-N	C16750,C16751	annotated
420	64330.1	58784.9	60754.2	54598.8	55842.1	48919.5	49204.7	44398.2	64995.8	62012.6	57086.6	58023.1	52453.8	54095.8	52212.5	55685.8	55733.7	55321.2	57490.1	57984.2	59484.2	54401.2	56502.8	62941.4	67011.2	58290.4	59906.4	58056.3	58612.1	55831.2	62146.1	65376.6	66468.4	62994.5	positive	No Fragments				annotated
421	47800.8	39225.6	47283.9	45464	45156.4	43081.4	48839.5	47705.3	52327.9	44248.1	44053.1	44892.1	46285.1	43368.5	43437.5	39520.2	54899.7	47901.6	49572.3	39493.1	48735.6	43159.5	41886	45813.6	54998.4	50696.6	38572.3	43135.4	50565.5	61935.3	44529.2	48110.7	56533.2	46024	positive	No Fragments	Octacosanal;octacosanal;3-Methyl-1,2-didehydro-2,3-dihydrobotryococcene;20-Methyl-21,22-didehydro-20,21-dihydrobotryococcene;3-Methyl-1,2-didehydro-2,3-dihydrosqualene;11-Methylheptacosan-2-one	LVXORIXZNUNHGQ-UHFFFAOYSA-N,LVXORIXZNUNHGQ-UHFFFAOYSA-N,FJYZTSTYDFHWJY-XTXCCEEPSA-N,UJRFKENHJISTAF-HZJHGMKZSA-N,ANCCRFGXJYBRIW-SKQHXPRYSA-N,MUKIPZDVTNEZJW-UHFFFAOYSA-N	HMDB29690,LMFA06000108,C20433,C20434,C20411,LMFA12000227	annotated
422	40084.6	42555.6	49478.8	42727	47738.7	37320.2	43180.5	48216	46322.9	43032.9	42103.1	45929.4	43804.9	38594.7	52876.9	41969.8	46877.8	56426.5	44582.4	37979.9	60664.7	48472.8	40368.4	50398.2	52091.6	53183.4	45116.1	42915.8	49704.2	43416.9	36809.1	45305.9	51100.4	48954	positive	No Fragments	Stigmastane;5alpha-Poriferastane	GKBHKNPLNHLYHT-LWQAOISPSA-N,GKBHKNPLNHLYHT-OHWAHKCESA-N	C19666,C19667	annotated
423	40163.8	42386.4	49517.5	35363.7	47790.3	52288.6	39032.2	42665.8	53620.4	42606.9	42052.8	44372.9	40096.8	48660	44966	49138.6	49427.2	44879.5	44577.5	48625.7	45946.7	45355.4	48297.3	38586.2	41380.8	49122.4	46226.3	45105.3	44612.2	39929.3	47533.7	39999.3	46220.6	48131.3	positive	No Fragments	Acetylintermedine;Acetyllycopsamine;2alpha,3alpha-(Difluoromethylene)-5alpha-androstan-17beta-ol acetate	RKDOFSJTBIDAHX-CYHLAULCSA-N,RKDOFSJTBIDAHX-OFSOMGBPSA-N,BRZLCOPFROJRBE-WMFBMNODSA-N	C16750,C16751,C15322	annotated
424	34976.3	31841.1	33300.1	34694.6	31370.2	29828.8	47032.1	28296.1	39271.4	35044.2	36202.3	37195.2	32938.3	33876.3	34576.3	33901.7	32641.1	38389.4	29244.6	32278.3	29954.7	37383.9	35352.7	38114.8	38285	35220.2	37465.4	35623	35145	38354.3	29676.9	40113.7	38398.5	37079.8	positive	No Fragments				annotated
425	42067.7	29336.9	25698.1	39047.4	28094.3	30334.2	34884.1	24911	29787.6	35801.5	29866.9	27851.3	28698.6	30425.2	31240.2	26792.7	29349.2	28795.9	32307.7	32341.8	34714.2	25810.3	36394.4	35816.7	41270.1	34295	36581.6	36193.9	24687.6	32533.1	30902.4	36746.1	43676.4	28482.3	positive	No Fragments				annotated
426	28698.2	26221.4	28156.4	31220.9	27363.6	25090.8	27563.2	25176.3	31693	27649.9	27526.8	32305	26478	28728.7	24700.8	30269.3	32785.9	28014.1	25792.4	26555.3	30026.2	27260.5	28093	30219.2	28327.1	29312.3	28156.9	29312	26160.7	34639.3	24000.6	29448.6	32932.1	25978.1	positive	No Fragments	Secasterone;(3beta,5alpha,6beta,7alpha,22E,24R)-Ergosta-8,22-diene-3,5,6,7-tetrol;(3beta,5alpha,6alpha,9alpha,22E,24R)-Ergosta-7,22-diene-3,5,6,9-tetrol;13'-Carboxy-gamma-tocopherol;3-Dehydroteasterone;3,5,9-Trihydroxyergost-7-en-6-one;Di-n-decyl phthalate;Diisodecyl phthalate;Stylisterol B;3-Dehydroteasterone;KH 1049;2beta-methoxy-1alpha,25-dihydroxyvitamin D3;1alpha-hydroxy-18-(4-hydroxy-4-meth…	WDGGOKUICSKRHH-UHFFFAOYSA-N,JYZONTNDJOOGSM-BQYQJAHWSA-N,NYMHFYDQBMRBMB-BQYQJAHWSA-N,WPZHQZIUOXUCOK-PXUFRVCMSA-N,SVBMASFUJDIDJC-UHFFFAOYSA-N,WNCDXWLLIJDSNA-UHFFFAOYSA-N,PGIBJVOPLXHHGS-UHFFFAOYSA-N,ZVFDTKUVRCTHQE-UHFFFAOYSA-N,SYIBODKBOJFRIS-AZEALQJHSA-N,SVBMASFUJDIDJC-QPPSPHNCSA-N,MEJNJVYTSDEKIO-OMVYWNHHSA-N,IYVWHAHWFGFFIF-ZWBLGGIOSA-N,HGAXPRRONVFXKS-NBCLANQFSA-N,SVBMASFUJDIDJC-XFJIFGBKSA-N,BYZUAVK…	HMDB40999,HMDB32107,HMDB32123,HMDB12557,HMDB41527,HMDB32875,C14505,C14578,C14158,C15792,LMST03060004,LMST03020603,LMST03020586,LMST01030131,LMST03020326,LMST03020380,LMST03020381,LMST03020382,LMST03020383,LMST03020384,LMST03020385,LMST03020387,LMST03020389,LMST03020375,LMST03020376,LMST03020377,LMST03020378,LMST03020379,LMST01031097,LMST01031099,LMST01031075,LMST01031077,LMST01031076,LMST01080063	annotated
427	21513.2	25375.9	25359.5	32536	18747	18349.1	23183.7	17617.9	17889.2	20383.3	21749.3	19777	20649	24154	16902.8	19352.5	21827.8	22109	22945.7	18117.6	21511.1	19022.3	18669.9	21079	25612	23870.9	22763.9	24647.8	20228.5	21612.9	18910.7	24069.8	24178.5	21656.4	positive	No Fragments	Hexacosanedioic acid	JJWZFUFNJNGKAF-UHFFFAOYSA-N	LMFA01170040	annotated
428	10557.2	11584.3	11656.3	15020	10841.1	9763.37	11698.2	13956.6	13048.8	11410.2	10473.6	11080.6	10882	9949.64	11537	12264	10490	11171	10014.2	10519.9	10149.7	9286.03	13063.6	13742	14644.3	11497.7	11868.2	11717.1	11570.8	11054.5	11251.7	11691.8	14143.8	11637.8	positive	No Fragments	4-Hydroxyatomoxetine;Praziquantel;Praziquantel;Napropamide;Apoatropine;Norajmaline;2-chloro-palmitic acid	PPXQPRLGNSJNJM-QGZVFWFLSA-N,FSVJFNAIGNNGKK-UHFFFAOYSA-N,FSVJFNAIGNNGKK-UHFFFAOYSA-N,WXZVAROIGSFCFJ-UHFFFAOYSA-N,WPUIZWXOSDVQJU-UHFFFAOYSA-N,HIOAYNMZFIHQNS-DKPBEWKJSA-N,LDQUHRSWFMWRNG-UHFFFAOYSA-N	HMDB60766,HMDB15191,C07367,C18868,C10843,C11810,LMFA01090046	annotated
429	1.3733e+06	2.04973e+06	1.42967e+06	2.71892e+06	646753	1.21854e+06	1.39433e+06	2.65861e+06	1.19007e+06	1.07397e+06	1.53767e+06	1.31184e+06	2.1662e+06	1.04255e+06	1.45325e+06	2.75908e+06	3.25136e+06	1.41438e+06	1.47052e+06	2.00999e+06	3396430	1.96179e+06	452199	913699	1.46218e+06	615013	1.06132e+06	1.18149e+06	1.27546e+06	649406	1.02798e+06	2.73302e+06	1.86436e+06	1.19115e+06	positive	Annotate in FrAnK	N-Methylnicotinium;Pirbuterol;Pirbuterol;Neotussilagine;Ecgonine methyl ester;Ecgonine methyl ester;Tussilagine	HIOROZIUERMMRQ-UHFFFAOYSA-N,VQDBNKDJNJQRDG-UHFFFAOYSA-N,VQDBNKDJNJQRDG-UHFFFAOYSA-N,LADVYSUMGRTFSZ-UHFFFAOYSA-N,QIQNNBXHAYSQRY-ABIFROTESA-N,QIQNNBXHAYSQRY-ABIFROTESA-N,LADVYSUMGRTFSZ-QXFUBDJGSA-N	HMDB01009,HMDB15407,C07807,HMDB31820,HMDB06406,C12448,C10411	annotated
430	106702	126937	160358	113330	71282.9	89250.4	160651	135742	82519.2	190837	254699	226000	194722	2738195	127051	70362.5	305616	105048	123740	72826.7	427077	109930	355719	314802	229638	485724	824804	213654	3.38463e+06	250953	338352	332713	275247	475909	positive	No Fragments	L-Glutamine;L-Glutamine;Alanyl-Glycine;Alanylglycine;Ureidoisobutyric acid;3-Ureidoisobutyrate;D-Glutamine;D-Glutamine;5-Guanidino-3-methyl-2-oxopentanoate;Glutamine;Isoglutamine	ZDXPYRJPNDTMRX-VKHMYHEASA-N,ZDXPYRJPNDTMRX-VKHMYHEASA-N,CXISPYVYMQWFLE-UHFFFAOYSA-N,CXISPYVYMQWFLE-UHFFFAOYSA-N,PHENTZNALBMCQD-UHFFFAOYSA-N,PHENTZNALBMCQD-UHFFFAOYSA-N,ZDXPYRJPNDTMRX-GSVOUGTGSA-N,ZDXPYRJPNDTMRX-GSVOUGTGSA-N,HLXRGRMMMNFZHD-UHFFFAOYSA-N,ZDXPYRJPNDTMRX-UHFFFAOYSA-N,AEFLONBTGZFSGQ-UHFFFAOYSA-N	HMDB00641,C00064,HMDB28687,HMDB06899,HMDB02031,C05100,HMDB03423,C00819,C20234,C00303,C16673	annotated
431	1.06189e+06	1.38086e+06	2.19099e+06	1.10303e+06	875267	1.3273e+06	1.31009e+06	1.29097e+06	1.2181e+06	1584766	1275074	1.31126e+06	3.32369e+06	1571618	1.31821e+06	1.63517e+06	2.72309e+06	1.29987e+06	1.88995e+06	1.37838e+06	2.05009e+06	1.04983e+06	889499	888999	953172	905595	1.74131e+06	1.00128e+06	972869	708424	942673	1.51147e+06	1206403	747706	positive	D-2-Aminobutyrate (C4H9NO2) Prob = 96.0200000000	L-Alpha-aminobutyric acid;(S)-2-Aminobutanoate;2S-amino-butanoic acid;D-Alpha-aminobutyric acid;D-2-Aminobutyrate;2R-amino-butanoic acid;Dimethylglycine;N,N-Dimethylglycine;Gamma-Aminobutyric acid;4-Aminobutanoate;4-amino-butanoic acid;4-Aminobutanoate;O-Acetylethanolamine;2-Aminoisobutyric acid;2-Amino-2-methylpropanoate;2-amino-isobutyric acid;Ethylene oxide/propylene oxide copolymer (avg m w 9…	QWCKQJZIFLGMSD-VKHMYHEASA-N,QWCKQJZIFLGMSD-VKHMYHEASA-N,QWCKQJZIFLGMSD-VKHMYHEASA-N,QWCKQJZIFLGMSD-GSVOUGTGSA-N,QWCKQJZIFLGMSD-GSVOUGTGSA-N,QWCKQJZIFLGMSD-GSVOUGTGSA-N,FFDGPVCHZBVARC-UHFFFAOYSA-N,FFDGPVCHZBVARC-UHFFFAOYSA-N,BTCSSZJGUNDROE-UHFFFAOYSA-N,BTCSSZJGUNDROE-UHFFFAOYSA-N,BTCSSZJGUNDROE-UHFFFAOYSA-N,BTCSSZJGUNDROE-UHFFFAOYSA-N,HBVZRPAKZOLBPL-UHFFFAOYSA-N,FUOOLUPWFVMBKG-UHFFFAOYSA-N,FUOOLUP…	HMDB00452,C02356,LMFA01100034,HMDB00650,C02261,LMFA01100043,HMDB00092,C01026,HMDB00112,C00334,LMFA01100039,Stds2_2_15JAN20_20200226_161937_38,HMDB38394,HMDB01906,C03665,LMFA01100053,HMDB32262,C01380,C15588,HMDB02299,C01205,LMFA01100049,HMDB41945,C11735,HMDB02166,C03284,LMFA01100050,HMDB31654,HMDB31329,HMDB31430,HMDB03911,C05145,LMFA01100054,C19514,C11109,C02721	identified+fragment
432	1.22268e+06	1.84937e+06	748451	1.68837e+06	1.49273e+06	918709	855299	1.02304e+06	903372	989047	1.74754e+06	1.20096e+06	1.58901e+06	1.2361e+06	1.75071e+06	956010	3.09056e+06	615060	798952	789999	1.46256e+06	723439	3285228	1.19939e+06	977972	2.61133e+06	1.20508e+06	2.32191e+06	799577	1.42736e+06	2.11404e+06	892014	1.1185e+06	1.45208e+06	positive	Annotate in FrAnK				annotated
433	703153	841000	429542	1.0205e+06	453123	227031	3.25707e+06	446775	481053	410679	301915	586242	106691	170308	356985	234965	236874	268626	126702	164966	361376	1.29426e+06	331499	218956	771820	278251	338732	530816	438677	194132	271289	585307	378253	78377.4	positive	No Fragments	Phenylalanyl-Hydroxyproline;L-phenylalanyl-L-hydroxyproline ;N1-(alpha-D-ribosyl)-5,6-dimethyl-benzimidazole;Prolyl-Tyrosine;Tyrosyl-Proline;Salsoline-1-carboxylate;N-lactoyl-Phenylalanine;3-Hydroxy-carbofuran;Oxadixyl;alpha-Ribazole	WJSNJMXOBDSZDL-UHFFFAOYSA-N,WJSNJMXOBDSZDL-UHFFFAOYSA-N,HLRUKOJSWOKCPP-RYSNWHEDSA-N,OIDKVWTWGDWMHY-UHFFFAOYSA-N,VNYDHJARLHNEGA-UHFFFAOYSA-N,CJEFWISJWQNPSZ-GFCCVEGCSA-N,IIRJJZHHNGABMQ-WPRPVWTQSA-N,RHSUJRQZTQNSLL-UHFFFAOYSA-N,UWVQIROCRJWDKL-UHFFFAOYSA-N,HLRUKOJSWOKCPP-SYQHCUMBSA-N	HMDB28996,HMDB11176,HMDB11112,HMDB29029,HMDB29113,HMDB13067,HMDB62175,HMDB32775,C18753,C05775	annotated
434	1534535	1.90975e+06	1.77512e+06	3.04574e+06	591706	1.22709e+06	2969014	1.7481e+06	1760312	1.85994e+06	1.99966e+06	1544704	1.10077e+06	1.38081e+06	1.15246e+06	1.32244e+06	2.71258e+06	3.24956e+06	968532	2.11178e+06	2.55565e+06	1.12548e+06	1.44374e+06	1.753e+06	1.10332e+06	1.60497e+06	1.04646e+06	996960	590995	616559	2.23581e+06	1.91346e+06	1.65372e+06	599348	positive	Annotate in FrAnK	Picolinoylglycine;2-Hydroxynicotinic acid;4-Nitrophenol;4-Nitrophenol;6-Hydroxynicotinic acid;6-Hydroxynicotinate;Isonicotinylglycine;Isonicotinylglycine;3-Hydroxypicolinic acid;3-Hydroxypicolinic acid;Nicotinuric acid;Nicotinurate;2-Nitrophenol;3-Nitrophenol	MNYZGNSHBPLAFN-UHFFFAOYSA-N,UEYQJQVBUVAELZ-UHFFFAOYSA-N,BTJIUGUIPKRLHP-UHFFFAOYSA-N,BTJIUGUIPKRLHP-UHFFFAOYSA-N,BLHCMGRVFXRYRN-UHFFFAOYSA-N,BLHCMGRVFXRYRN-UHFFFAOYSA-N,HKCLSDCBERVTCT-UHFFFAOYSA-N,HKCLSDCBERVTCT-UHFFFAOYSA-N,BRARRAHGNDUELT-UHFFFAOYSA-N,BRARRAHGNDUELT-UHFFFAOYSA-N,ZBSGKPYXQINNGF-UHFFFAOYSA-N,ZBSGKPYXQINNGF-UHFFFAOYSA-N,IQUPABOKLQSFBK-UHFFFAOYSA-N,RTZZCYNQPHTPPL-UHFFFAOYSA-N	HMDB59766,HMDB59710,HMDB01232,C00870,HMDB02658,C01020,HMDB41912,C16623,HMDB13188,C18620,HMDB03269,C05380,C01988,C14418	annotated
435	45704.8	235000	295586	120628	66427.3	126700	288606	234238	144081	156252	362360	149629	311046	148836	172939	325808	3.20259e+06	248486	112181	389408	436384	359192	164189	134506	169939	107830	173488	80173	76429.8	56727.8	236414	455849	189193	195791	positive	No Fragments	Monocrotaline;Isoleucyl-Arginine;Leucyl-Arginine;Arginyl-Leucine;Arginyl-Isoleucine;2-Phenylethyl beta-D-glucopyranoside;Monocrotaline	QVCMHGGNRFRMAD-UHFFFAOYSA-N,HYXQKVOADYPQEA-UHFFFAOYSA-N,SENJXOPIZNYLHU-UHFFFAOYSA-N,WYBVBIHNJWOLCJ-UHFFFAOYSA-N,QYLJIYOGHRGUIH-UHFFFAOYSA-N,MLRIJUWUQTVDQE-UHFFFAOYSA-N,QVCMHGGNRFRMAD-XFGHUUIASA-N	HMDB34363,HMDB28901,HMDB28923,HMDB28713,HMDB28712,HMDB29819,C10350	annotated
436	2.33181e+06	1.54897e+06	1423602	1974210	941027	1.46813e+06	2.3942e+06	1.89358e+06	1.46512e+06	1.14514e+06	1.32471e+06	2.74188e+06	972186	648768	1.31731e+06	1.74315e+06	803635	1.42724e+06	756553	394124	855153	187602	485311	600967	798544	413408	939659	976605	1.27955e+06	3190215	729116	1.78914e+06	1.48348e+06	756850	positive	Annotate in FrAnK	Cytosine;Cytosine	OPTASPLRGRRNAP-UHFFFAOYSA-N,OPTASPLRGRRNAP-UHFFFAOYSA-N	HMDB00630,C00380	annotated
437	431610	412943	376994	NA	159329	288637	67015.5	3165511	222607	178186	689623	484660	145510	151657	1.43935e+06	1.41035e+06	156316	82363.8	49764.7	128764	273811	NA	103964	316906	111975	175208	220952	69637.6	257430	77774.8	269969	206139	103531	150161	positive	No Fragments	(1(10)E,4a,5E)-1(10),5-Germacradiene-12-acetoxy-4,11-diol;Tanacetol B;10-Deoxymethynolide;10-Deoxymethynolide;3beta-Acetoxy-4-oplopanone	RTFVWCRRSNVOBR-AEUJFMECSA-N,QZYCUDRAMHSVOE-FOWTUZBSSA-N,NZUJVBSYQXETNF-PQWITYJESA-N,NZUJVBSYQXETNF-PQWITYJESA-N,YNNDVHBDEXCUNO-QIPOYEBXSA-N	HMDB38798,HMDB35075,C11993,LMPK04000034,LMPR0103350001	annotated
438	244943	110758	504183	242045	126325	120291	103313	2224252	134557	279616	524068	1.2527e+06	234749	402720	279820	684238	203289	115449	165906	49191.4	139891	183070	80078.4	359528	237039	121014	116593	85071.4	247672	101621	155645	337449	109455	366394	positive	No Fragments	L-Citronellol glucoside;Menthyl pyrrolidone carboxylate;(-)-Menthyl O-beta-D-glucoside;(-)-menthyl beta-D-glucoside;(+)-Neomenthyl O-beta-D-glucoside	BGAILLKFXBSPRD-UHFFFAOYSA-N,GZSDZJZIZBGBON-NZZARTGWSA-N,GZSDZJZIZBGBON-NZZARTGWSA-N,GZSDZJZIZBGBON-NZZARTGWSA-N,GZSDZJZIZBGBON-YRDUFCKGSA-N	HMDB29850,HMDB32368,C03962,LMPR0102090060,C04165	annotated
439	353700	539694	946976	NA	226722	190267	515735	1.82272e+06	273987	223937	1298927	893890	262940	894425	1.05758e+06	1034243	565034	139179	157887	153514	413871	69509	248468	634039	414472	264669	420031	208924	678046	577838	933796	685964	607570	818826	positive	Annotate in FrAnK	Tetranor-PGF1alpha	NPXVWXIFJJRRLX-BFBQWKKPSA-N	LMFA03010213	annotated
440	189948	210973	123570	313670	63165.1	68899.8	84315.3	1.15172e+06	51466.7	480844	382999	397034	112297	69786.1	276281	416890	200214	162289	264759	332523	190086	178953	NA	70966.7	78111.6	NA	35812.9	28936.8	151152	92675.3	NA	44444.1	54305.4	510700	positive	No Fragments	1-Hexanol arabinosylglucoside	LOVPBJMHVBJKQS-UHFFFAOYSA-N	HMDB31689	annotated
441	1.15949e+06	1.13045e+06	1867457	1.80329e+06	1.48739e+06	2119945	1567970	1954117	1.98164e+06	1.54246e+06	1.57648e+06	1.75791e+06	2.07352e+06	1534477	1657571	2.02927e+06	2.64162e+06	2.08589e+06	3111005	3.00692e+06	2.56082e+06	2.9751e+06	1.08969e+06	2.53311e+06	1.5274e+06	1.94382e+06	1.17205e+06	1.6533e+06	1.4979e+06	1.92859e+06	1.35031e+06	1.40267e+06	1.58899e+06	1.99284e+06	positive	Annotate in FrAnK				annotated
442	1.27665e+06	1.48317e+06	1.83028e+06	752757	1.25963e+06	2.0059e+06	1.97047e+06	2.24731e+06	2.26036e+06	1.44173e+06	1.03527e+06	1.38076e+06	1.08191e+06	1.11751e+06	677380	2.57372e+06	1.37724e+06	1.34476e+06	1.27804e+06	1.02463e+06	3.10434e+06	1.04554e+06	1.37598e+06	1.4184e+06	1.246e+06	2.03345e+06	1.76107e+06	1215134	887467	1.41989e+06	2476204	2.16479e+06	921250	1.56599e+06	positive	Annotate in FrAnK	1-Methylinosine;8-Oxocoformycin	WJNGQIYEQLPJMN-IOSLPCCCSA-N,PICFAMQFTUCMDC-PNHWDRBUSA-N	HMDB02721,C02243	annotated
443	803199	268915	401402	270565	439052	331665	383388	430421	428626	230893	388810	382065	560222	435137	345757	1.08531e+06	3066953	221412	2257103	69454.1	278933	88589.7	1069224	1.13373e+06	1.191e+06	1.69152e+06	1.84763e+06	1061993	1.14732e+06	297823	1.29527e+06	2.51734e+06	631286	891553	positive	No Fragments	L-Pipecolic acid;L-Pipecolate;Butyric acid;Butanoic acid;Butyric acid;Pipecolic acid;N4-Acetylaminobutanal;N4-Acetylaminobutanal;3-Acetamidobutanal;Isobutyric acid;2-Methylpropanoate;Isobutyric acid;Isopropyl formate;Vigabatrin;Vigabatrin;Propyl formate;D-Pipecolic acid;L-trans-4-Methyl-2-pyrrolidinecarboxylic acid;2-Pyrrolidineacetic acid;Methyl propionate;formyl propionate;Ethyl acetate;Ethyl a…	HXEACLLIILLPRG-YFKPBYRVSA-N,HXEACLLIILLPRG-YFKPBYRVSA-N,FERIUCNNQQJTOY-UHFFFAOYSA-N,FERIUCNNQQJTOY-UHFFFAOYSA-N,FERIUCNNQQJTOY-UHFFFAOYSA-N,HXEACLLIILLPRG-UHFFFAOYSA-N,DDSLGZOYEPKPSJ-UHFFFAOYSA-N,DDSLGZOYEPKPSJ-UHFFFAOYSA-N,SOYLQPBXNGCSNB-UHFFFAOYSA-N,KQNPFQTWMSNSAP-UHFFFAOYSA-N,KQNPFQTWMSNSAP-UHFFFAOYSA-N,KQNPFQTWMSNSAP-UHFFFAOYSA-N,RMOUBSOVHSONPZ-UHFFFAOYSA-N,PJDFLNIOAUIZSL-UHFFFAOYSA-N,PJDFLNI…	HMDB00716,C00408,HMDB00039,C00246,LMFA01010004,HMDB00070,HMDB04226,C05936,HMDB59649,HMDB01873,C02632,LMFA01020071,HMDB40579,HMDB15212,C07500,HMDB40253,HMDB05960,HMDB29435,HMDB29444,HMDB30062,LMFA07010410,HMDB31217,C00849,HMDB31507,HMDB62225,C03969,HMDB03243,C00466,LMFA12000020,C00810,LMFA12000064,C01769,C13696,C14440	annotated
444	393383	203372	650689	364381	173979	286677	304498	262357	407856	322020	206626	189584	974800	104218	217063	196703	553376	1.02692e+06	531191	121742	3.05632e+06	288452	771764	511074	762261	783820	638480	761369	730254	432798	781608	1.39318e+06	843943	455985	positive	No Fragments	Thymine;Thymine;1H-Imidazole-1-acetic acid;Imidazoleacetic acid;Imidazole-4-acetate	RWQNBRDOKXIBIV-UHFFFAOYSA-N,RWQNBRDOKXIBIV-UHFFFAOYSA-N,QAFBDRSXXHEXGB-UHFFFAOYSA-N,PRJKNHOMHKJCEJ-UHFFFAOYSA-N,PRJKNHOMHKJCEJ-UHFFFAOYSA-N	HMDB00262,C00178,HMDB29736,HMDB02024,C02835	annotated
445	583448	514660	1190755	935865	1.20729e+06	1.1403e+06	1.75725e+06	1.34579e+06	1.1351e+06	1.61413e+06	1.64233e+06	865686	3002867	372295	1.10316e+06	1609051	842872	1.32664e+06	512329	669907	2.22177e+06	361876	351456	619262	1.14689e+06	392961	658387	1.05297e+06	971003	791479	1.01293e+06	1.46134e+06	1.2991e+06	843616	positive	No Fragments	Cimetidine;Cimetidine	AQIXAKUUQRKLND-UHFFFAOYSA-N,AQIXAKUUQRKLND-UHFFFAOYSA-N	HMDB14644,C06952	annotated
446	2335334	1.2501e+06	1.92043e+06	296822	380692	499501	3.0026e+06	906452	143849	288724	773095	1.21139e+06	1.53862e+06	792015	731768	1.9142e+06	2470243	1.32705e+06	1.56612e+06	1.1572e+06	926660	622775	583766	107571	498000	250947	879574	776733	961178	380459	450314	584292	1770178	92960.6	positive	Annotate in FrAnK	Allantoic acid;Allantoate	NUCLJNSWZCHRKL-UHFFFAOYSA-N,NUCLJNSWZCHRKL-UHFFFAOYSA-N	HMDB01209,C00499	annotated
447	592123	354357	586832	110825	57092.4	121452	781073	223296	72419.8	56069.6	104717	152993	492236	131914	233715	318384	266633	220779	106806	278462	130130	125911	98634.1	19610.5	205782	31810.9	188285	184272	263410	41165.8	105280	326590	581816	48006.6	positive	No Fragments	Tetrahydropentoxyline;Pipemidic acid;Semilepidinoside B	LCHFAYIGHOVWSA-UHFFFAOYSA-N,JOHZPMXAZQZXHR-UHFFFAOYSA-N,ASPNXCICLVYQCJ-UHFFFAOYSA-N	HMDB29992,HMDB41989,HMDB33108	annotated
448	2.23643e+06	2.42067e+06	2.37724e+06	1.18687e+06	2.35401e+06	2.35211e+06	2334999	1.97544e+06	2563029	2.49324e+06	2.14633e+06	2.22873e+06	2.20983e+06	2.83949e+06	2494029	2989924	2313971	2.40482e+06	2.56908e+06	2.21595e+06	2.27456e+06	2.43042e+06	2.2616e+06	2.53572e+06	2.29809e+06	2158810	2613794	2.30178e+06	2.19361e+06	2568784	2.58965e+06	1.38166e+06	2168454	2.46862e+06	positive	Annotate in FrAnK				annotated
449	952374	1.06215e+06	830638	449435	856008	875852	970006	761909	880647	1.06225e+06	919785	850640	811670	1.15843e+06	864087	1.27152e+06	926376	868867	1.04216e+06	971219	813134	957322	880635	948881	870515	827065	999703	931663	820924	949803	1.01708e+06	549956	824034	973555	positive	Annotate in FrAnK				annotated
450	185910	1.51636e+06	2.42892e+06	1.63012e+06	644568	1.31569e+06	1.37331e+06	1.48912e+06	1.64818e+06	484740	852820	949396	1.27926e+06	1818534	1.01609e+06	1.23196e+06	2983402	1.10606e+06	1235838	2.26161e+06	1184900	1053856	1.1373e+06	779664	646148	818527	1.18382e+06	344740	688429	158965	813402	914668	1.18612e+06	706261	positive	No Fragments	Formiminoglutamic acid;N-Formimino-L-glutamate;L-Aspartic acid;L-Aspartate;N-Acetylasparagine;Iminodiacetic acid;Iminodiacetate;D-Aspartic acid;D-Aspartate;1-deoxy-1-(N6-lysino)-D-fructose;Aspartate;Formylisoglutamine	NRXIKWMTVXPVEF-BYPYZUCNSA-N,NRXIKWMTVXPVEF-BYPYZUCNSA-N,CKLJMWTZIZZHCS-REOHCLBHSA-N,CKLJMWTZIZZHCS-REOHCLBHSA-N,HXFOXFJUNFFYMO-BYPYZUCNSA-N,NBZBKCUXIYYUSX-UHFFFAOYSA-N,NBZBKCUXIYYUSX-UHFFFAOYSA-N,CKLJMWTZIZZHCS-UWTATZPHSA-N,CKLJMWTZIZZHCS-UWTATZPHSA-N,CKLJMWTZIZZHCS-UHFFFAOYSA-N,CKLJMWTZIZZHCS-UHFFFAOYSA-N,WLTXUKAQFBTJKS-UHFFFAOYSA-N	HMDB00854,C00439,HMDB00191,C00049,HMDB06028,HMDB11753,C19911,HMDB06483,C00402,HMDB62186,C16433,C16674	annotated
451	2.26573e+06	1901680	1.46562e+06	1.35759e+06	1.03624e+06	1.70974e+06	2.97496e+06	2405571	1.46937e+06	1.3289e+06	1456521	1.87218e+06	1.01929e+06	752705	1.64023e+06	1.90815e+06	943032	620525	930390	530909	734463	193603	557297	735880	1.01681e+06	540477	1.15808e+06	1110730	1.44618e+06	1.11717e+06	825236	2.09291e+06	1.87799e+06	889324	positive	Annotate in FrAnK	Pseudouridine;Pseudouridine;Uridine;Uridine;N4-Acetylcytidine;Spongouridine	PTJWIQPHWPFNBW-GBNDHIKLSA-N,PTJWIQPHWPFNBW-GBNDHIKLSA-N,DRTQHJPVMGBUCF-XVFCMESISA-N,DRTQHJPVMGBUCF-XVFCMESISA-N,NIDVTARKFBZMOT-PEBGCTIMSA-N,DRTQHJPVMGBUCF-CCXZUQQUSA-N	HMDB00767,C02067,HMDB00296,C00299,HMDB05923,C16745	annotated
452	1.90076e+06	2.04714e+06	1.50571e+06	2.2926e+06	834438	1.13238e+06	1.81778e+06	1.44807e+06	1.8243e+06	915045	1.54525e+06	1.89933e+06	587208	802928	2.01048e+06	1.68639e+06	236138	948077	916411	582882	476201	235856	855838	975848	1.2218e+06	986348	870725	1.41996e+06	1.42757e+06	551990	997193	2.96823e+06	1.74743e+06	676936	positive	Annotate in FrAnK	Fomepizole;Fomepizole;4-Methylimidazole;2-Methylimidazole	RIKMMFOAQPJVMX-UHFFFAOYSA-N,RIKMMFOAQPJVMX-UHFFFAOYSA-N,XLSZMDLNRCVEIJ-UHFFFAOYSA-N,LXBGSDVWAMZHDD-UHFFFAOYSA-N	HMDB15344,C07837,C19262,C19261	annotated
453	1.87266e+06	570257	792434	1.09603e+06	486672	498573	892904	967317	655566	353915	705162	962884	1.33232e+06	204104	395986	645657	680558	583042	527063	252384	1049204	474287	861765	1.18913e+06	1.46274e+06	1.3263e+06	760562	851638	1.52339e+06	342273	2.07027e+06	2.96491e+06	947292	1.12659e+06	positive	Annotate in FrAnK	Citrulline;L-Citrulline;N-a-Acetyl-L-arginine;Argininic acid	RHGKLRLOHDJJDR-BYPYZUCNSA-N,RHGKLRLOHDJJDR-BYPYZUCNSA-N,SNEIUMQYRCDYCH-LURJTMIESA-N,BMFMQGXDDJALKQ-BYPYZUCNSA-N	HMDB00904,C00327,HMDB04620,HMDB03148	annotated
454	741406	268910	452544	601398	412769	525226	775366	487034	358816	277778	371453	438938	529384	128304	465072	353477	579400	588766	294453	138853	345741	362693	352479	355014	1050967	440908	510012	1.00629e+06	1.10571e+06	281438	446281	2907725	906142	360524	positive	No Fragments	5-Chloro-ortho-toluidine;Diisopropyl sulfate;4-Chloro-ortho-toluidine	WRZOMWDJOLIVQP-UHFFFAOYSA-N,HWBLTYHIEYOAOL-UHFFFAOYSA-N,CXNVOWPRHWWCQR-UHFFFAOYSA-N	C19366,C19230,C19169	annotated
455	63013.7	2.06186e+06	1.66256e+06	845446	1.25564e+06	2.67853e+06	669800	2.75269e+06	2.0416e+06	1.7072e+06	1.45932e+06	352843	2.44099e+06	2.7296e+06	2.52256e+06	2.27653e+06	2.5111e+06	2439967	1.97991e+06	1.93935e+06	2.90284e+06	2574083	2.05259e+06	2.05179e+06	1.94741e+06	2.36936e+06	1.79501e+06	2.10225e+06	756737	709488	1.91675e+06	1640793	1.73209e+06	2478363	positive	No Fragments				annotated
456	NA	350584	421223	138648	542722	820644	219421	885949	632081	362093	393375	116857	542224	401041	569894	501826	921798	581976	361558	369854	1.16073e+06	726363	374828	248485	331452	431107	313994	373937	166551	274839	296774	318178	519211	824298	positive	Annotate in FrAnK	5,8-Dihydro-6-(4-methyl-3-pentenyl)-1,2,3,4-tetrathiocin	OKRAIIIRDYCGGZ-POHAHGRESA-N	HMDB38142	annotated
457	NA	322589	195399	88284.1	126016	584343	38849.3	875959	552967	250016	149114	NA	612066	488054	633610	453426	695291	484865	276107	269947	940324	664737	327665	362965	298922	554526	257943	361137	35961.4	31739.1	329783	255532	227937	744469	positive	Annotate in FrAnK				annotated
458	1.0456e+06	831462	620587	830665	1.52359e+06	2.12268e+06	1803355	2022071	512534	842883	478294	1.59802e+06	2897798	1636426	1229185	1.41475e+06	1370718	944367	1.92519e+06	1.22201e+06	1.91819e+06	1517670	942632	683453	1.24374e+06	1643372	939750	1.00129e+06	1537671	1.82393e+06	1.1078e+06	904104	1.63964e+06	634314	positive	Annotate in FrAnK	Undecanoic acid;Undecanoic acid;Undecylic acid;Heptyl butanoate;Heptyl butyrate;9-Methyldecanoic acid;9-methyl-decanoic acid;Isobutyl enanthate;Octyl propanoate;7,7-Diethoxy-3-heptene;xi-8-Methyldecanoic acid;8-methyl-decanoic acid;Methyl decanoate;formyl decanoate;2-Methylbutyl hexanoate;2-Methylbutyl hexanoate;Propyl octanoate;Hexyl 2-methylbutanoate;Ethyl nonanoate;Heptyl 2-methylpropanoate;No…	ZDPHROOEEOARMN-UHFFFAOYSA-N,ZDPHROOEEOARMN-UHFFFAOYSA-N,ZDPHROOEEOARMN-UHFFFAOYSA-N,JPQHLIYIQARLQM-UHFFFAOYSA-N,JPQHLIYIQARLQM-UHFFFAOYSA-N,VSAJTRPXXNCHGB-UHFFFAOYSA-N,VSAJTRPXXNCHGB-UHFFFAOYSA-N,HXJOYVPESRRCDB-UHFFFAOYSA-N,CEQGYPPMTKWBIU-UHFFFAOYSA-N,BOALWZNGHWYCRG-FPLPWBNLSA-N,WGKCPRZDCLXOIQ-UHFFFAOYSA-N,WGKCPRZDCLXOIQ-UHFFFAOYSA-N,YRHYCMZPEVDGFQ-UHFFFAOYSA-N,YRHYCMZPEVDGFQ-UHFFFAOYSA-N,ZWMQVDO…	HMDB00947,C17715,LMFA01010011,HMDB34460,LMFA07010595,HMDB34456,LMFA01020188,HMDB34458,HMDB34134,HMDB38267,HMDB38237,LMFA01020187,HMDB33848,LMFA07010454,HMDB59860,LMFA07010571,HMDB59831,HMDB39215,HMDB40193,HMDB40171,HMDB40266,LMFA07010200,HMDB32044,HMDB32325,HMDB36034,HMDB36229,LMFA07010437,HMDB02373,LMFA01020288,HMDB41559,HMDB33618,HMDB32448,LMFA01020090,LMFA07010196,LMFA07010653,LMFA07010606,LMF…	annotated
459	318127	316538	147875	418191	748541	141743	355679	473600	268143	241310	287519	460999	181014	279004	660290	603856	114843	1.77833e+06	154618	263693	466833	2.89695e+06	140437	47958.7	53601	160677	165572	48646.2	134903	80018.9	124470	901419	50896.6	109222	positive	No Fragments				annotated
460	182423	847727	589571	431673	172868	307721	1.22081e+06	741582	767306	1.01707e+06	2.06538e+06	1.00485e+06	660537	450089	2.87312e+06	1376777	1.74315e+06	1.32442e+06	371610	802280	2.05357e+06	1690484	63288.5	232319	346167	147845	97554.1	197345	205165	55277.4	309416	774456	201770	149334	positive	Annotate in FrAnK	N-Carbamoylputrescine;N-Carbamoylputrescine;4-Guanidino-1-butanol	YANFYYGANIYHGI-UHFFFAOYSA-N,YANFYYGANIYHGI-UHFFFAOYSA-N,FULLTSYFDLSFSF-UHFFFAOYSA-N	HMDB33458,C00436,C17146	annotated
461	1.26481e+06	561667	1.8934e+06	863159	352520	393983	573651	722934	511781	412137	570977	567309	893212	161669	502685	749104	586130	647020	362650	651087	396421	411653	697734	665769	1.21008e+06	975936	532342	937139	1.53018e+06	268390	1.06799e+06	2.85248e+06	634777	597925	positive	Annotate in FrAnK	Porphobilinogen;Porphobilinogen	QSHWIQZFGQKFMA-UHFFFAOYSA-N,QSHWIQZFGQKFMA-UHFFFAOYSA-N	HMDB00245,C00931	annotated
462	258422	80658	164463	111241	69478.2	96814	106557	212928	121850	136793	158960	95785.2	175648	51249.3	114721	132256	175685	147795	78428.8	40368.3	160934	99761.4	82175.7	113402	152129	139056	84746.8	143554	227978	56260.1	129043	418266	214481	94625.6	positive	No Fragments	Methohexital;Methohexital;Metaxalone;Metaxalone;L-phenylalanyl-L-proline ;L-prolyl-L-phenylalanine ;Carbofuran;Carbofuran;Hydrocotarnine;Physovenine	NZXKDOXHBHYTKP-UHFFFAOYSA-N,NZXKDOXHBHYTKP-UHFFFAOYSA-N,IMWZZHHPURKASS-UHFFFAOYSA-N,IMWZZHHPURKASS-UHFFFAOYSA-N,WEQJQNWXCSUVMA-UHFFFAOYSA-N,IWIANZLCJVYEFX-UHFFFAOYSA-N,DUEPRVBVGDRKAG-UHFFFAOYSA-N,DUEPRVBVGDRKAG-UHFFFAOYSA-N,XXANNZJIZQTCBP-UHFFFAOYSA-N,LXTKNVLLWOLCOV-JSGCOSHPSA-N	HMDB14617,C07844,HMDB14798,C07934,HMDB11177,HMDB11179,HMDB31770,C14291,HMDB33701,C09232	annotated
463	1.89537e+06	705909	1.33902e+06	2.00235e+06	803094	2.25114e+06	1.04491e+06	589457	1.17659e+06	621156	776737	1.1897e+06	2.80605e+06	298788	763184	1.93711e+06	1.68396e+06	1645574	1.39546e+06	424606	1.17926e+06	560193	498410	527912	993511	488855	889089	598359	958955	553857	753819	1.49019e+06	1.14005e+06	579417	positive	Annotate in FrAnK	Hydantoin	WJRBRSLFGCUECM-UHFFFAOYSA-N	C05146	annotated
464	877340	307249	505906	1.43246e+06	831870	451352	798689	1.48575e+06	319183	1.06618e+06	1.13661e+06	753240	649551	316351	1303865	1866107	1.50923e+06	789186	755765	126816	190193	657592	673214	793063	1.29652e+06	1.43704e+06	1.5844e+06	858928	1.98487e+06	590761	1.22557e+06	2800037	1.77944e+06	1.32015e+06	positive	No Fragments	Acetylcysteine;3-Mercaptolactic acid;Acetylcysteine;1,3-Propane sultone;Tiopronin;3-Mercaptolactate	PWKSKIMOESPYIA-BYPYZUCNSA-N,OLQOVQTWRIJPRE-UHFFFAOYSA-N,PWKSKIMOESPYIA-UHFFFAOYSA-N,FSSPGSAQUIYDCN-UHFFFAOYSA-N,YTGJWQPHMWSCST-UHFFFAOYSA-N,OLQOVQTWRIJPRE-REOHCLBHSA-N	HMDB01890,HMDB02127,C06809,C19296,C12876,C05823	annotated
465	1.08705e+06	789278	922664	2.7871e+06	989006	1.14939e+06	724555	770054	1.26409e+06	800098	813181	659634	837291	996135	1.03676e+06	778136	735741	767979	552795	344212	962801	226825	602700	733430	1.16792e+06	608872	964516	843592	908799	785535	859866	1.12592e+06	1217424	1788101	positive	No Fragments	Ribitol;Ribitol;D-Arabitol;L-2-(Hydroxymethyl)-1,2,3,4-butanetetrol;L-Arabitol;L-Arabitol;D-Xylitol;Xylitol;D-Arabitol;D-Apiitol	HEBKCHPVOIAQTA-ZXFHETKHSA-N,HEBKCHPVOIAQTA-ZXFHETKHSA-N,HEBKCHPVOIAQTA-UHFFFAOYSA-N,SDXWEZQDLHNYFR-UHFFFAOYSA-N,HEBKCHPVOIAQTA-IMJSIDKUSA-N,HEBKCHPVOIAQTA-IMJSIDKUSA-N,HEBKCHPVOIAQTA-NGQZWQHPSA-N,HEBKCHPVOIAQTA-SCDXWVJYSA-N,HEBKCHPVOIAQTA-QWWZWVQMSA-N,SDXWEZQDLHNYFR-BYPYZUCNSA-N	HMDB00508,C00474,HMDB00568,HMDB33730,HMDB01851,C00532,HMDB02917,C00379,C01904,C01569	annotated
466	1.70497e+06	2.3178e+06	2.70483e+06	1.51678e+06	1.78593e+06	2.76259e+06	2.3919e+06	2.2006e+06	2.61652e+06	2.35938e+06	1.87248e+06	1.87093e+06	1.10298e+06	1.49526e+06	1601904	1.74845e+06	1135069	1.67336e+06	1.30952e+06	1.32957e+06	1.80543e+06	554626	1.22348e+06	1.47765e+06	1.75459e+06	1.03013e+06	1.59908e+06	2.15094e+06	1.27136e+06	1.3509e+06	1.50866e+06	1.51793e+06	2.23026e+06	1.93668e+06	positive	Annotate in FrAnK				annotated
467	516856	145688	555559	399973	246293	372572	1.65839e+06	118456	347331	303346	230594	129073	2.75889e+06	161494	247898	251593	611713	295439	130890	138515	304480	259913	912772	665918	1.42802e+06	792733	872917	672932	1.37153e+06	806790	1.02128e+06	1.65433e+06	985340	773883	positive	No Fragments	Butabarbital;Butabarbital;L-prolyl-L-proline ;Butethal;N-Butyryl-L-homoserine lactone;Crotanecine;N-butanoyl-lhomoserine lactone	ZRIHAIZYIMGOAB-UHFFFAOYSA-N,ZRIHAIZYIMGOAB-UHFFFAOYSA-N,RWCOTTLHDJWHRS-UHFFFAOYSA-N,STDBAQMTJLUMFW-UHFFFAOYSA-N,VFFNZZXXTGXBOG-LURJTMIESA-N,VMWCRDCGNVMCGJ-BWZBUEFSSA-N,VFFNZZXXTGXBOG-UHFFFAOYSA-N	HMDB14382,C07827,HMDB11180,HMDB15442,C11837,C10284,LMFA08030002	annotated
468	690447	NA	18867.4	409625	101837	811256	177367	498429	312234	289925	407171	786652	368725	564947	223669	198736	816420	317817	619494	140163	64705.7	66326.9	47518.6	163101	900060	174924	20595.4	453447	NA	105375	175910	2.71855e+06	937212	359266	positive	Annotate in FrAnK	5-Methylthioribose;5-Methylthio-D-ribose;N-lactoyl-Methionine	OLVVOVIFTBSBBH-KVTDHHQDSA-N,OLVVOVIFTBSBBH-KVTDHHQDSA-N,UFMNJPDGXQPVJM-ZBHICJROSA-N	HMDB01087,C03089,HMDB62182	annotated
469	1.73813e+06	1.7344e+06	1.45202e+06	2.21274e+06	2.70619e+06	2.26588e+06	1.43822e+06	1.56159e+06	2.08283e+06	1.55053e+06	1841337	2.14701e+06	1.59318e+06	1.46162e+06	2.02767e+06	2211023	1.38602e+06	1.33001e+06	1.27493e+06	1772920	1.58835e+06	1.45416e+06	1852296	2.02878e+06	1.52744e+06	1.28011e+06	1.32111e+06	1.44121e+06	1.57524e+06	2.49028e+06	1.50729e+06	1.45066e+06	2.29414e+06	2.03121e+06	positive	Annotate in FrAnK				annotated
470	593176	157751	985603	241402	363082	535016	1.28594e+06	300568	419181	377493	310745	154736	2.70481e+06	33082.5	NA	424550	1.1725e+06	838171	328205	207382	350864	387759	722729	688223	1.21474e+06	886395	1.02051e+06	604791	799647	408748	1.00805e+06	2.04105e+06	1.27872e+06	740540	positive	No Fragments	4-Hydroxycyclohexylcarboxylic acid;Ethyl levulinate;Botryodiplodin;Tetrahydrofurfuryl acetate;Pseudoecgonine;Pseudoecgonine;Ecgonine;Ecgonine;Methyl (R)-3-methyl-2-oxopentanoate;Otonecine;trans-4-Hydroxycyclohexanecarboxylate;7-Oxoheptanoic acid;2S-Hydroxy-2-isopropylbutano-3S-lactone;3-butyrl propionic acid;n-valeryl acetic acid;5-aceto valeric acid;4-propionyl butyric acid;2-Keto-n-heptylic aci…	HCFRWBBJISAZNK-UHFFFAOYSA-N,GMEONFUTDYJSNV-UHFFFAOYSA-N,CLYSZQBIUYRLNX-UHFFFAOYSA-N,AAQDYYFAFXGBFZ-UHFFFAOYSA-N,PHMBVCPLDPDESM-GHNGIAPOSA-N,PHMBVCPLDPDESM-GHNGIAPOSA-N,PHMBVCPLDPDESM-RLXKETGRSA-N,PHMBVCPLDPDESM-RLXKETGRSA-N,ZPSBJVARKCHQDF-UHFFFAOYSA-N,GRAGROPQORVALZ-VKWJFSHESA-N,HCFRWBBJISAZNK-IZLXSQMJSA-N,OOFMTFUTWFAVGC-UHFFFAOYSA-N,KHKLGIPKSSNKPU-FSPLSTOPSA-N,ACHSNZNVVUIPJX-UHFFFAOYSA-N,PRRBQHN…	HMDB01988,HMDB40433,HMDB36594,HMDB31176,HMDB06348,C12449,HMDB06548,C10858,HMDB37114,C10356,C04404,C16590,LMFA07040002,LMFA01060013,LMFA01060012,LMFA01060015,LMFA01060014,LMFA01060011,C20673	annotated
471	1.94767e+06	2685481	2.34195e+06	2.1562e+06	1.92164e+06	2.13873e+06	2.1601e+06	2.06668e+06	2081722	2.25342e+06	2.35074e+06	2.4225e+06	1.79203e+06	2.01412e+06	2.13891e+06	2.25626e+06	1.70349e+06	2.42911e+06	1.99365e+06	2.03829e+06	2.30498e+06	1.75567e+06	1.93605e+06	2.03134e+06	2.18852e+06	2.17972e+06	2.29067e+06	2.2396e+06	1.9554e+06	1.86925e+06	2246088	1.5928e+06	2.17409e+06	2.18591e+06	positive	Annotate in FrAnK	trans,trans-Farnesyl phosphate	ALEWCKXBHSDCCT-YFVJMOTDSA-N	C20121	annotated
472	1.37161e+06	443467	632655	366621	1.20898e+06	1260011	614725	466009	1.61693e+06	935706	773228	232452	582944	453571	1.01451e+06	528286	261270	693939	186406	166470	733630	58537.6	598221	697794	1.8832e+06	1.77873e+06	1.14269e+06	1.08308e+06	2.04285e+06	593442	1.27983e+06	2.68234e+06	2178422	893790	positive	Annotate in FrAnK	L-Glutamine;L-Glutamine;L-Serine;L-Serine;Alanyl-Glycine;Alanylglycine;Ureidoisobutyric acid;3-Ureidoisobutyrate;Protein serine;DL-Serine;2-Amino-3-hydroxypropanoic acid;D-Glutamine;D-Glutamine;D-Serine;D-Serine;Glutamine;Isoglutamine	ZDXPYRJPNDTMRX-VKHMYHEASA-N,ZDXPYRJPNDTMRX-VKHMYHEASA-N,MTCFGRXMJLQNBG-REOHCLBHSA-N,MTCFGRXMJLQNBG-REOHCLBHSA-N,CXISPYVYMQWFLE-UHFFFAOYSA-N,CXISPYVYMQWFLE-UHFFFAOYSA-N,PHENTZNALBMCQD-UHFFFAOYSA-N,PHENTZNALBMCQD-UHFFFAOYSA-N,MTCFGRXMJLQNBG-UHFFFAOYSA-N,MTCFGRXMJLQNBG-UHFFFAOYSA-N,MTCFGRXMJLQNBG-UHFFFAOYSA-N,ZDXPYRJPNDTMRX-GSVOUGTGSA-N,ZDXPYRJPNDTMRX-GSVOUGTGSA-N,MTCFGRXMJLQNBG-UWTATZPHSA-N,MTCFGRX…	HMDB00641,C00064,HMDB00187,C00065,HMDB28687,HMDB06899,HMDB02031,C05100,HMDB62263,C00716,LMFA01100045,HMDB03423,C00819,HMDB03406,C00740,C00303,C16673	annotated
473	414830	529450	538158	998143	65311.9	205772	307008	260789	282536	487703	332350	1.31015e+06	607122	243000	2.6818e+06	943950	2.1655e+06	974521	475082	999344	373144	636123	712061	383010	656787	784776	770922	718775	489837	246155	556196	1.14692e+06	372292	216769	positive	Annotate in FrAnK	Vanilloylglycine;2-Hydroxy-4,7-dimethoxy-2H-1,4-benzoxazin-3(4H)-one;2-Amino-2-deoxyisochorismate;Dinex;4-Amino-4-deoxychorismate	LOODYTDRRBLQNH-UHFFFAOYSA-N,XCSFLMDXLJMLBA-UHFFFAOYSA-N,OKLGKGPAZUNROU-YUMQZZPRSA-N,QJYHUJAGJUHXJN-UHFFFAOYSA-N,OIUJHGOLFKDBSU-HTQZYQBOSA-N	HMDB60026,HMDB37264,C18054,C19038,C11355	annotated
474	2.22168e+06	2674152	2152552	414911	1.2626e+06	1.44643e+06	1.95595e+06	412607	559695	1.81418e+06	1.73406e+06	1.80837e+06	1.00037e+06	2.41784e+06	1.55867e+06	1.5449e+06	690992	1.83796e+06	1.76027e+06	2.39379e+06	516743	1.4505e+06	2282038	1.57924e+06	2.10195e+06	1.45293e+06	2.41376e+06	2239809	2.09695e+06	1.80311e+06	2.19528e+06	1.75494e+06	2.02606e+06	256462	positive	Annotate in FrAnK	Dibasic sodium phosphate	BNIILDVGGAEEIG-UHFFFAOYSA-L	C13558	annotated
475	650532	1.36314e+06	928991	288049	664955	854762	926907	194300	432338	1.12345e+06	946689	898317	366874	1.29269e+06	758740	989253	423048	987403	1.01457e+06	1.01674e+06	337791	836798	1.23507e+06	968233	774748	987793	1.24042e+06	1.13985e+06	992377	1.0182e+06	1255841	748913	997225	331099	positive	Annotate in FrAnK				annotated
476	316775	751118	478233	190562	354356	478290	499833	100719	261757	668834	518876	465676	174543	732654	412778	578328	251941	546404	622815	489006	187768	436060	688207	613870	369711	615899	677309	597642	548189	590813	694250	362597	534269	116928	positive	Annotate in FrAnK				annotated
477	374785	630683	372390	NA	125147	191115	369093	NA	26387	304922	275215	289376	67827.2	487054	225288	257004	36562.5	319860	195409	438149	13823	109675	473832	240919	366764	232190	545192	452272	394518	300201	467201	256162	388831	NA	positive	Annotate in FrAnK				annotated
478	262038	441741	347169	81547.8	249897	242567	342921	66515.6	130737	360496	311357	316510	152348	438014	263303	312256	135063	321637	336229	383227	110519	285385	380044	313762	306271	317092	400528	406717	331680	342466	406874	270989	337126	54819	positive	Annotate in FrAnK				annotated
479	309889	276947	221610	42471.6	149313	125028	229801	37834.8	45384	157054	186487	245871	116655	225672	166402	127172	58681.1	182734	189587	252926	42583.4	126083	205391	132286	266120	118723	235153	240655	250747	194430	213154	211843	193358	19769.9	positive	No Fragments	Dibasic sodium phosphate	BNIILDVGGAEEIG-UHFFFAOYSA-L	C13558	annotated
480	149777	273809	155663	17452.4	61737.2	91171.3	173136	10080.6	41591.6	162641	133627	146087	27693.8	228482	127562	142179	21110.8	166566	114049	175125	15324.4	77108.2	219263	101057	164305	121449	265905	237744	184651	138883	234129	130591	187260	60293.9	positive	No Fragments				annotated
481	132074	145644	76440.7	30592.6	57258.5	57115.3	165702	21827	26585.2	104166	142988	144653	45752.5	136263	52093.2	60068.1	17195	76614.4	120084	154871	20345.2	84553	173293	99323.5	62166.7	56810.8	115674	152881	68321.9	58206.1	105435	106651	71674.3	19784.4	positive	No Fragments				annotated
482	134182	147542	79966.3	28719.6	58616.5	61785.2	162750	24863	23222.1	115760	143565	146907	44937.6	149160	55692.1	61689.2	20355.6	84307.8	125537	164590	21258.7	91209.6	158927	100400	72918.8	58914.4	111664	144790	63311	57750.2	95830.1	97526.2	60917.6	24922.9	positive	No Fragments				annotated
483	88507.2	151639	118104	29680.4	89436.1	105313	112143	20636.7	55197.5	129420	111196	128951	43861.7	150040	98892.3	112629	42534.5	110743	119076	113184	39886.2	101715	155332	111950	86291	115058	138962	125940	112682	111122	136578	86948.3	115161	23405.7	positive	No Fragments				annotated
484	97805.9	152817	109472	24609	100407	93936.9	123329	24439.9	42615.8	107459	100756	118250	41625.1	140853	89807.1	102512	42227.5	104935	107530	117894	37205.9	90143.8	141227	89544.4	99058.8	109641	133813	132914	114999	106110	134660	94950.2	125699	25567.4	positive	No Fragments	2,5-Dichloro-cis,cis-muconate;2,4-Dichloro-cis,cis-muconate;2,4-Dichloro-2,5-dihydro-5-oxofuran-2-acetate	HECLTTZJJYETPR-ZPUQHVIOSA-N,FHXOPKKNGKBBKG-DXLKSGPOSA-N,RNYNGUYSDYOCLB-UHFFFAOYSA-N	C07095,C03918,C04625	annotated
485	97805.9	152817	109472	23975.3	100407	93936.9	123329	24439.9	42615.8	107459	100756	118250	41625.1	140853	89807.1	102512	42227.5	104935	107530	117894	36052.4	90143.8	141227	89544.4	99058.8	109641	133813	132914	114999	106110	134660	94950.2	125699	21452.7	positive	No Fragments	2,5-Dichloro-cis,cis-muconate;2,4-Dichloro-cis,cis-muconate;2,4-Dichloro-2,5-dihydro-5-oxofuran-2-acetate	HECLTTZJJYETPR-ZPUQHVIOSA-N,FHXOPKKNGKBBKG-DXLKSGPOSA-N,RNYNGUYSDYOCLB-UHFFFAOYSA-N	C07095,C03918,C04625	annotated
486	101818	125431	84913.8	NA	27096.2	44132.3	71176.7	NA	NA	56711.9	51302	68830.1	16743.1	95723.7	47434.1	43568.3	8759.09	68706.8	56668.3	89835.3	NA	28638.6	100643	58213.2	82532.7	43862.6	106742	89760.3	99590.9	60135.9	89938.4	54633.3	87336.6	NA	positive	No Fragments				annotated
487	75259.6	83746.8	84915.2	6910.61	39748	49095.4	44527	15573.1	15215.2	56214.5	52636.7	50898.5	38702.8	89128.7	47766.3	37407.7	22290.3	60458.6	46037.9	109009	19053.9	64746	95018.8	46655.5	96213.9	61915.7	119144	75325.3	80325.7	79883.1	98223.8	53109.8	89512.4	9824.59	positive	No Fragments				annotated
488	42780.8	107728	68170.2	31672.8	66069.6	71158.3	79781.4	16697.8	38443	105246	76864.7	68730.6	22373.6	92356.3	56214.7	77672.2	27402.1	71371.1	79646.4	71018.8	32386.2	71209.5	101161	87355.9	65926.8	100900	107580	90165.6	74906.4	86554.5	116830	56890.8	79232	19131.7	positive	No Fragments				annotated
489	67371.4	114289	73571.5	22390.7	64590.9	62239.1	76886.8	17324.9	28849.2	82538.3	82639	87608.2	33842	105537	64865.2	67471.3	33159.4	82386	88697.1	87813.7	25286	59102	93974.2	61714	73727.4	66112.6	116780	101404	81019.4	73625.1	97913.2	67185.5	82268.6	18862.7	positive	No Fragments				annotated
490	50483.4	99585.6	73430.2	29900.5	58832	74617.2	71578.6	17319.8	41637.6	111044	88827.4	73795.7	23566	100011	86867.2	80870.5	30706.1	70148.6	91256.3	79772.5	22048.6	74606	106827	91431.2	49259.1	94999.8	95925.6	88416.1	84623.3	83006	115716	54424.9	70306.2	18361	positive	No Fragments				annotated
491	53538.1	115150	61556.8	NA	31018.5	45646.2	62842.9	NA	15445.4	79060.7	60123	61695.3	14089.4	98737	45687	71218.3	10410.5	62737	54594.1	71449.3	NA	44107.6	99110.9	48100.1	67227.2	67969.4	109880	84226.4	73177.4	67041.8	111985	81582.6	82325.9	NA	positive	No Fragments				annotated
492	54416.8	81265.5	68317.4	9738.43	37046.3	39953.3	54545.6	13626.5	14564.9	49317.4	38860.6	51329	31672.1	72479.8	49065.8	44899.1	17979.2	59294.8	37408.6	79740.2	19929.5	50781.7	91109.8	44225.1	79473.7	62818	111803	71758.3	76135.9	63993.3	90617.1	47165.9	85803.4	11889.5	positive	No Fragments				annotated
493	32977.1	77731.9	51321.8	20843.4	38326.9	51506.8	49512.5	13939.4	36989.9	73088.1	54017.2	55050.7	21890.2	71566.4	43444.5	71210.9	28134.3	55475.8	60606.6	53647.1	18509.7	44719.6	77264.2	66232.4	39518.4	69655.5	75196	73728.6	68526.2	62468.8	79927.3	54997.1	53651	16270.9	positive	No Fragments				annotated
494	29449.2	44829.2	38067.3	NA	30222.9	21356.8	22565.8	11094.4	12310.7	31410.2	23634.5	29805.3	19473.2	47805.4	27453.4	21109	15664.2	36856.3	23110.7	42258.4	13631.1	29212.4	43625.3	31254.7	40126.1	43256.4	59418.2	31328.2	40353.2	47957.3	45748.1	26280.3	46125.2	6855.92	positive	No Fragments	Chlorothalonil	CRQQGFGUEAVUIL-UHFFFAOYSA-N	C11037	annotated
495	25365.3	42986.1	31106.7	10996.8	24281.5	32268.7	30614.7	NA	16787.1	40508.3	34467.5	31930.2	14569.5	42390.4	28088	33087.5	14687	32184.2	32477	32708.7	11401.2	27384.4	37007	30817.5	29032.5	35841.2	44509.2	47718.8	29335.5	33491.8	52836.7	23979.8	31802.2	NA	positive	No Fragments				annotated
496	16215.4	29454	29908.3	NA	16879.2	21917.3	16764.4	NA	8719.72	26206.4	22679.1	18450.2	14983	32569.4	26897.3	19962.9	13265.1	26216.5	23446.8	27636.2	14840	30375.3	36297.3	25822.4	29002	33448.2	43425.5	24679	28430.7	31912.7	40321.6	16199.7	36048.2	NA	positive	No Fragments				annotated
497	513082	724963	624567	692352	333883	456966	567972	642538	602990	779953	800997	597078	520824	300878	1.06165e+06	839301	556635	980827	522570	768163	938673	702702	251813	201360	187164	178569	220104	329948	173469	158040	2.63122e+06	308189	285182	298626	positive	No Fragments				annotated
498	1.94713e+06	2.03054e+06	2203718	2.45934e+06	2333743	2.10466e+06	2.41358e+06	1.95381e+06	2.19383e+06	2017503	2458251	2.38628e+06	2.01405e+06	2248016	2.38345e+06	1934791	2.31073e+06	1.95037e+06	2.62563e+06	2277744	2189113	2.09454e+06	2426166	2.32708e+06	1.82661e+06	2.31845e+06	2.16971e+06	2.05411e+06	2.00099e+06	2.02568e+06	2.29263e+06	2.19749e+06	2124809	2.33784e+06	positive	Annotate in FrAnK				annotated
499	1.30969e+06	1402614	1.4254e+06	1.61457e+06	1.49483e+06	1.40877e+06	1.57038e+06	1.17863e+06	1.4859e+06	1.3681e+06	1.63542e+06	1.52699e+06	1321105	1512224	1.57457e+06	1.2636e+06	1.57052e+06	1.22109e+06	1733662	1.50824e+06	1.48502e+06	1.37615e+06	1637510	1.49614e+06	1.16782e+06	1.47763e+06	1.39972e+06	1.35586e+06	1.31083e+06	1.39708e+06	1.46958e+06	1.46372e+06	1391650	1.52752e+06	positive	Annotate in FrAnK				annotated
500	205813	221526	228990	253374	244534	221521	239670	213904	232774	221572	249646	241015	195523	261887	215664	228533	275216	193498	268037	211163	243250	236407	237639	258485	181312	231481	225086	200655	190987	227058	252425	257227	243496	251883	positive	No Fragments				annotated
501	192465	110631	111450	162409	149009	143394	148032	189134	146539	109319	105401	170541	207932	145208	119660	143666	125292	103247	146051	106605	149438	130635	153835	139587	153049	137470	127955	194707	143323	130330	216898	214114	145421	166877	positive	No Fragments	xi-2,2,6-Trimethyl-1,4-cyclohexanedione;Allyl hexenoate;(E)-2,6-Dimethyl-2,5-heptadienoic acid;4-Oxo-2-nonenal;4-oxo-nonenal;Anapear;2,4-Hexadienyl propionate;3,5,5-Trimethyl-1,2-cyclohexanedione;Enol-3,5,5-Trimethyl-1,2-cyclohexanedione;Methyl 2-octynoate;Octahydro-2H-1-benzopyran-2-one;2-Nonenoic acid gamma-lactone;2-nonen-4-olide;Boschnialactone;(2-Hydroxymethyl-cyclohexyl)-acetic acid lactone…	HVHHZSFNAYSPSA-UHFFFAOYSA-N,VOLVXFXDLNXTMV-VOTSOKGWSA-N,IGQGIACCENRGLM-SOFGYWHQSA-N,SEPPVOUBHWNCAW-FNORWQNLSA-N,SEPPVOUBHWNCAW-FNORWQNLSA-N,WUNJOFRDOLDAOY-AATRIKPKSA-N,ZVBREIRNEOXCKQ-TWTPFVCWSA-N,DWGZTTFGUFHAJX-UHFFFAOYSA-N,DWGZTTFGUFHAJX-UHFFFAOYSA-N,FRLZQXRXIKQFNS-UHFFFAOYSA-N,MSFLYJIWLHSQLG-UHFFFAOYSA-N,MXZSZHJBUODOJK-UHFFFAOYSA-N,MXZSZHJBUODOJK-UHFFFAOYSA-N,VGWJUWSHYRJZKH-BWZBUEFSSA-N,AYMWCZF…	HMDB38697,HMDB38268,HMDB35135,HMDB60285,LMFA06000254,HMDB40285,HMDB32314,HMDB36177,HMDB36239,HMDB31302,HMDB37276,HMDB32442,LMFA07040020,C09772,LMFA07040018,LMFA12000242,LMFA12000243,LMFA01030450,LMFA01030447,LMFA01030449,LMFA01030448,LMFA01030506,LMFA01030505,LMFA01030504,LMFA01030509,LMFA01030508,LMFA01030507	annotated
502	1.16754e+06	1.36964e+06	1.33017e+06	1.7676e+06	581441	1.20859e+06	1.05837e+06	2.05867e+06	1.17946e+06	1.02655e+06	1.51696e+06	1.29136e+06	1.83536e+06	858839	1.23578e+06	1.86438e+06	2.43502e+06	961331	1.19176e+06	1.5101e+06	2.62014e+06	1.63198e+06	438831	828715	1014222	470792	722822	907803	985746	585384	749785	2062884	1.64302e+06	959441	positive	Annotate in FrAnK	N-Methylnicotinium;Pirbuterol;Pirbuterol;Neotussilagine;Ecgonine methyl ester;Ecgonine methyl ester;Tussilagine	HIOROZIUERMMRQ-UHFFFAOYSA-N,VQDBNKDJNJQRDG-UHFFFAOYSA-N,VQDBNKDJNJQRDG-UHFFFAOYSA-N,LADVYSUMGRTFSZ-UHFFFAOYSA-N,QIQNNBXHAYSQRY-ABIFROTESA-N,QIQNNBXHAYSQRY-ABIFROTESA-N,LADVYSUMGRTFSZ-QXFUBDJGSA-N	HMDB01009,HMDB15407,C07807,HMDB31820,HMDB06406,C12448,C10411	annotated
503	264850	872029	520751	382510	2.00943e+06	344150	223026	364802	208955	420976	719064	535465	728534	187074	1.7625e+06	39626.6	361028	162642	2.60695e+06	155307	227102	408537	758725	962788	424327	436767	1.1779e+06	548191	1.06804e+06	285321	1240558	1.38933e+06	758121	1.18337e+06	positive	No Fragments	Quinaldic acid;2-Quinolinecarboxylic acid;2,4,6-Octatriynoic acid;1-nitronaphthalene;1-Nitronaphthalene;2-Nitronaphthalene;4-Quinolinecarboxylic acid	LOAUVZALPPNFOQ-UHFFFAOYSA-N,LOAUVZALPPNFOQ-UHFFFAOYSA-N,GYUOOLGIYHUJRP-UHFFFAOYSA-N,RJKGJBPXVHTNJL-UHFFFAOYSA-N,RJKGJBPXVHTNJL-UHFFFAOYSA-N,ZJYJZEAJZXVAMF-UHFFFAOYSA-N,VQMSRUREDGBWKT-UHFFFAOYSA-N	HMDB00842,C06325,HMDB30967,HMDB62188,C14040,C19474,C06414	annotated
504	920950	1.43939e+06	1.55181e+06	1.64521e+06	546688	646247	2.18784e+06	2.2462e+06	1.28297e+06	1.41293e+06	1.41703e+06	950106	959805	848141	1.18312e+06	1.21665e+06	1.84701e+06	2.6037e+06	1.26618e+06	1308552	2.56637e+06	811021	1.21671e+06	1.01655e+06	1.14516e+06	1.66533e+06	793036	823215	504084	686016	1.09339e+06	2.23481e+06	1076607	471120	positive	Annotate in FrAnK	Picolinoylglycine;2-Hydroxynicotinic acid;4-Nitrophenol;4-Nitrophenol;6-Hydroxynicotinic acid;6-Hydroxynicotinate;Isonicotinylglycine;Isonicotinylglycine;3-Hydroxypicolinic acid;3-Hydroxypicolinic acid;Nicotinuric acid;Nicotinurate;2-Nitrophenol;3-Nitrophenol	MNYZGNSHBPLAFN-UHFFFAOYSA-N,UEYQJQVBUVAELZ-UHFFFAOYSA-N,BTJIUGUIPKRLHP-UHFFFAOYSA-N,BTJIUGUIPKRLHP-UHFFFAOYSA-N,BLHCMGRVFXRYRN-UHFFFAOYSA-N,BLHCMGRVFXRYRN-UHFFFAOYSA-N,HKCLSDCBERVTCT-UHFFFAOYSA-N,HKCLSDCBERVTCT-UHFFFAOYSA-N,BRARRAHGNDUELT-UHFFFAOYSA-N,BRARRAHGNDUELT-UHFFFAOYSA-N,ZBSGKPYXQINNGF-UHFFFAOYSA-N,ZBSGKPYXQINNGF-UHFFFAOYSA-N,IQUPABOKLQSFBK-UHFFFAOYSA-N,RTZZCYNQPHTPPL-UHFFFAOYSA-N	HMDB59766,HMDB59710,HMDB01232,C00870,HMDB02658,C01020,HMDB41912,C16623,HMDB13188,C18620,HMDB03269,C05380,C01988,C14418	annotated
505	163559	899333	466828	207526	146501	612171	484631	1.97975e+06	318531	254446	747111	1.07822e+06	466785	647933	1.30857e+06	2.58814e+06	1.43572e+06	476456	185622	476216	380053	176099	372722	942697	222411	518212	623455	295973	260108	243103	412434	858991	444802	496371	positive	Annotate in FrAnK	Sebacic acid;Sebacic acid;Sebacic acid;2-Ethylsuberic acid;3-Methylazelaic acid;Heptylmalonic acid;Oxalic acid dibutyl ester;Tiglylcarnitine;R-2-Hydroxy-3-methylbutanoic acid 3-Methylbutanoyl;N-lactoyl-Isoeucine;Candicine;Diethyl adipate;Dimethyl suberate;2,6-Dimethyl-1,8-octanedioic acid	CXMXRPHRNRROMY-UHFFFAOYSA-N,CXMXRPHRNRROMY-UHFFFAOYSA-N,CXMXRPHRNRROMY-UHFFFAOYSA-N,WUDDSDIHJHPJRP-UHFFFAOYSA-N,PLOUQIGEQKCKHG-UHFFFAOYSA-N,YSFZWUJOBANROZ-UHFFFAOYSA-N,JKRZOJADNVOXPM-UHFFFAOYSA-N,WURBQCVBQNMUQT-RMKNXTFCSA-N,SOJFCTIYHPWXGZ-UHFFFAOYSA-N,DYYQDDUCQLULFE-CSMHCCOUSA-N,PTOJXIKSKSASRB-UHFFFAOYSA-O,VIZORQUEIQEFRT-UHFFFAOYSA-N,LNLCRJXCNQABMV-UHFFFAOYSA-N,YXTSFTNUPXGYDZ-UHFFFAOYSA-N	HMDB00792,C08277,LMFA01170006,HMDB59708,HMDB59754,HMDB59719,HMDB40196,HMDB02366,HMDB31510,HMDB62180,C10575,C14566,C17803,LMFA01170129	annotated
506	129290	270273	341781	147053	137333	123058	247774	724922	133313	135352	263115	640023	94985.6	152965	232780	550269	529553	77126.9	85416.8	161756	158282	60552	109164	263176	79266.1	96263.3	180683	53787.4	161964	180260	124508	211815	83374.9	212968	positive	No Fragments	3-Hydroxydodecanedioic acid;3-hydroxy-dodecanedioic acid;Dibutyl malate	FYVQCLGZFXHEGL-UHFFFAOYSA-N,FYVQCLGZFXHEGL-UHFFFAOYSA-N,PDSCSYLDRHAHOX-UHFFFAOYSA-N	HMDB00413,LMFA01170089,HMDB31696	annotated
507	106919	120550	980891	328313	168175	389672	2553943	306081	222851	221355	135754	694834	1.74421e+06	119259	207953	406554	465627	216209	576938	200048	494044	221043	259866	107441	348530	106436	280202	196303	194263	171163	540987	502701	283004	67843.3	positive	No Fragments	Hydroxyprolyl-Threonine;Aspartyl-Valine;N2-Succinyl-L-ornithine;N2-Succinyl-L-ornithine;L-N-(3-Carboxypropyl)glutamine;Threoninyl-Hydroxyproline;Valyl-Aspartate;4-(Glutamylamino) butanoate;4-(L-gamma-Glutamylamino)butanoate;Calystegine C1;Pyridoxaminium(1+);Boc-Asn;2-Amino-3,7-dideoxy-D-threo-hept-6-ulosonic acid;N6-Acetyl-LL-2,6-diaminoheptanedioate	HBWOJLKKRRLNRN-UHFFFAOYSA-N,CPMKYMGGYUFOHS-UHFFFAOYSA-N,VWXQFHJBQHTHMK-LURJTMIESA-N,VWXQFHJBQHTHMK-LURJTMIESA-N,MKYPKZSGLSOGLL-UHFFFAOYSA-N,LARRWQRLUSYTHC-UHFFFAOYSA-N,OBTCMSPFOITUIJ-UHFFFAOYSA-N,MKYPKZSGLSOGLL-LURJTMIESA-N,MKYPKZSGLSOGLL-LURJTMIESA-N,GGOJRYWHKVYFQK-UHFFFAOYSA-N,NHZMQXZHNVQTQA-UHFFFAOYSA-O,FYYSQDHBALBGHX-YFKPBYRVSA-N,IFMHGOADXGYWMO-KVQBGUIXSA-N,KYVLWJXMCBZDRL-BQBZGAKWSA-N	HMDB28873,HMDB28766,HMDB01199,C03415,HMDB29393,HMDB29062,HMDB29123,HMDB12161,C15767,HMDB31346,HMDB62696,C01410,C16850,C04390	annotated
508	1.10059e+06	565389	1.28488e+06	1.64049e+06	759456	961321	1.5523e+06	1.64404e+06	1.45623e+06	991310	1.06902e+06	901422	1600223	563232	1.22609e+06	1.09503e+06	792244	692183	586838	335949	1.38395e+06	239978	519327	597416	1116049	767474	810588	739045	1.27656e+06	643117	1083751	2.4974e+06	1676788	909580	positive	Annotate in FrAnK	Glutaminyl-Valine;Gamma-glutamyl-Valine;Isoleucyl-Asparagine;Leucyl-Asparagine;Asparaginyl-Leucine;Asparaginyl-Isoleucine;N6-Acetyl-5S-hydroxy-L-lysine;3,4-Dihydroxy-2-hydroxymethyl-1-pyrrolidinepropanamide;Serinyl-Valine;Valyl-Glutamine;Valyl-Serine;Valyl-Gamma-glutamate;N5-(L-1-Carboxyethyl)-L-ornithine;N6-Acetyl-N6-hydroxy-L-lysine	MRVYVEQPNDSWLH-UHFFFAOYSA-N,MRVYVEQPNDSWLH-UHFFFAOYSA-N,HZYHBDVRCBDJJV-UHFFFAOYSA-N,MLTRLIITQPXHBJ-UHFFFAOYSA-N,HXWUJJADFMXNKA-UHFFFAOYSA-N,MQLZLIYPFDIDMZ-UHFFFAOYSA-N,FVTTTYGNCVTXEI-UHFFFAOYSA-N,ARJIGPTXXUGWDZ-UHFFFAOYSA-N,ILVGMCVCQBJPSH-UHFFFAOYSA-N,XXDVDTMEVBYRPK-UHFFFAOYSA-N,STTYIMSDIYISRG-UHFFFAOYSA-N,RNVIUPLZMWAIQD-UHFFFAOYSA-N,DEGCDQUOHKYOQM-WDSKDSINSA-N,YXKGOSZASIKYPU-ZETCQYMHSA-N	HMDB28810,HMDB29162,HMDB28902,HMDB28924,HMDB28735,HMDB28734,HMDB33891,HMDB39948,HMDB29052,HMDB29125,HMDB29136,HMDB29141,C04210,C03955	annotated
509	886542	1.20106e+06	503634	1.45586e+06	1.30611e+06	718616	600201	595221	902319	801531	1.27425e+06	875821	1.35599e+06	1.04264e+06	1.54706e+06	698721	2316796	594075	651870	670552	1.10967e+06	715480	2477223	881572	674101	2.02104e+06	909268	1.69102e+06	650298	867176	1.64418e+06	761222	771453	1.19021e+06	positive	Annotate in FrAnK				annotated
510	781916	696706	389816	441954	382161	880650	450521	676126	772397	988592	429195	471390	1.00564e+06	666421	788449	264942	627790	482302	439118	1.11486e+06	753506	281735	543437	958011	929800	1.09414e+06	483784	617737	381418	2436422	871074	295630	1.08782e+06	751009	positive	Annotate in FrAnK	Oleyl alcohol;Stearaldehyde;Octadecanal;Stearaldehyde;(9Z)-octadecen-1-ol;9Z-Octadecen-1-ol;N-Hexadecanoylpyrrolidine;11-Octadecen-1-ol;13Z-Octadecen-1-ol;octadec-11Z-enol;9,10-Epoxyoctadecane;7R,8S-Epoxyoctadecane;cis-6,7-Epoxy-2-methylheptadecane	ALSTYHKOOCGGFT-MDZDMXLPSA-N,FWWQKRXKHIRPJY-UHFFFAOYSA-N,FWWQKRXKHIRPJY-UHFFFAOYSA-N,FWWQKRXKHIRPJY-UHFFFAOYSA-N,ALSTYHKOOCGGFT-KTKRTIGZSA-N,ALSTYHKOOCGGFT-KTKRTIGZSA-N,ULDNZNZTSYZQKK-UHFFFAOYSA-N,XMLQWXUVTXCDDL-BQYQJAHWSA-N,XHJRPRSNHKNGLW-WAYWQWQTSA-N,XMLQWXUVTXCDDL-FPLPWBNLSA-N,WAEWJBWJSRGWFY-UHFFFAOYSA-N,ABMJUFOPOPEJRG-MSOLQXFVSA-N,MYAXSLNSJQGASK-UHFFFAOYSA-N	HMDB29632,HMDB02384,C01838,LMFA06000098,HMDB62710,LMFA05000213,HMDB32740,LMFA05000215,LMFA05000212,LMFA05000095,LMFA12000289,LMFA12000280,LMFA12000279	annotated
511	42529.2	67260.2	45493.5	33985.5	75419.6	99469.8	74396	59156.2	92531.6	64381.7	34386.6	33467.1	120377	58252	60615.3	18260	50682.2	40355.9	51502.2	85384.1	100235	12688.5	92915.9	98967.9	82937	122513	69579.9	74827.1	78530	321559	112923	44698.8	76149.1	38301.9	positive	No Fragments	3D,7D,11D-Phytanic acid;3L,7D,11D-Phytanic acid;3L,7D,11D-phytanic acid;Ethyl stearate;Phytanic acid;Phytanate;5-Hydroxy-7-eicosanone;4-Hydroxy-6-eicosanone;Arachidic acid;Icosanoic acid;Arachidic acid;2,2,6,10,14-Pentamethylpentadecanoic acid;3,7R,11R,15-tetramethyl-hexadecanoic acid;Phytanic acid;Isoarachidic acid;4,14-dimethyl-octadecanoic acid;2,14-dimethyl-octadecanoic acid;6,16-dimethyl-oct…	RLCKHJSFHOZMDR-GUDVDZBRSA-N,RLCKHJSFHOZMDR-QRVBRYPASA-N,RLCKHJSFHOZMDR-QRVBRYPASA-N,MVLVMROFTAUDAG-UHFFFAOYSA-N,RLCKHJSFHOZMDR-UHFFFAOYSA-N,RLCKHJSFHOZMDR-UHFFFAOYSA-N,KPKHDMCPQMHIGR-UHFFFAOYSA-N,SGLIGOVXSAHBRY-UHFFFAOYSA-N,VKOBVWXKNCXXDE-UHFFFAOYSA-N,VKOBVWXKNCXXDE-UHFFFAOYSA-N,VKOBVWXKNCXXDE-UHFFFAOYSA-N,FDHVMORBQIKTOA-UHFFFAOYSA-N,RLCKHJSFHOZMDR-PWCSWUJKSA-N,RLCKHJSFHOZMDR-PWCSWUJKSA-N,UCDAVJC…	HMDB00417,HMDB00553,LMFA01020287,HMDB34156,HMDB00801,C01607,HMDB35672,HMDB35673,HMDB02212,C06425,LMFA01010020,HMDB31318,HMDB62520,LMPR0104010004,LMFA01020017,LMFA01020049,LMFA01020048,LMFA01020052,LMFA01020051,LMFA01020050,LMFA07010650,LMFA07010683,LMFA07010607,LMFA07010608,LMFA07010598,LMFA07010469,LMFA07010442,LMFA07010458,LMFA07010451,LMFA07010428,LMFA07010398,LMFA08040010,LMFA01020220,LMFA010…	annotated
512	142252	119102	73663	61866	91823.8	127500	100007	104736	112435	71525.1	59747.6	90283.7	168455	129195	135076	75828.8	62122.6	79003.1	63932.6	92251.4	122940	117478	62854.3	98225.4	84102.4	150234	67497.1	81199.3	88723.9	305210	141952	62561.8	119018	75772.3	positive	No Fragments	2(R)-hydroxyicosanoic acid;2-hydroxy-eicosanoic acid;15-hydroxyicosanoic acid;12-hydroxyicosanoic acid;2-hydroxyphytanic acid;2-hydroxyphytanic acid;N-Stearoyl GABA;N-stearoyl GABA;3-hydroxyicosanoic Acid;3-hydroxy-eicosanoic acid;Polyoxyethylene 40 monostearate;L-2-Hydroxyphytanate;(2S)-2-hydroxyphytanic acid;20-hydroxy-eicosanoic acid;3R-hydroxy-eicosanoic acid;Aplidiasphingosine;N-palmitoyl is…	CPLYLXYEVLGWFJ-UHFFFAOYSA-N,CPLYLXYEVLGWFJ-UHFFFAOYSA-N,BLERHOKJGPAHCL-UHFFFAOYSA-N,XNLLZTFHLRSAPS-UHFFFAOYSA-N,CGKMKXBKVBXUGK-UHFFFAOYSA-N,CGKMKXBKVBXUGK-UHFFFAOYSA-N,CCGXSETVBNBVKJ-UHFFFAOYSA-N,CCGXSETVBNBVKJ-UHFFFAOYSA-N,XXKHCFPQYSMGCI-UHFFFAOYSA-N,XXKHCFPQYSMGCI-UHFFFAOYSA-N,RFVNOJDQRGSOEL-UHFFFAOYSA-N,CGKMKXBKVBXUGK-LFVBFMBRSA-N,CGKMKXBKVBXUGK-LFVBFMBRSA-N,JLDIWYKSFMPIDW-UHFFFAOYSA-N,XXKHCFP…	HMDB61659,LMFA01050073,HMDB61665,HMDB61664,HMDB61666,LMPR0104010011,HMDB62341,LMFA08020106,HMDB62566,LMFA01050074,HMDB32477,C02982,LMPR0104010015,LMFA01050075,LMFA01050255,LMSP01080016,LMFA08020112,LMFA08020115	annotated
513	119429	76001.3	36175.4	43896	47345.7	99032.8	63017.3	80989.4	86736.8	88075.2	48950.7	61946.6	129083	103574	87633.2	36460.9	66974.2	47029.7	37088	113928	93739.4	66955	46965.2	78792.5	71491.9	117403	50811.8	59723.9	45559	272649	126360	33995.1	95562.4	72557.8	positive	No Fragments	Eicosadienoic acid;Icosadienoic acid;Sclareol;Dihomo-linoleate (20:2n6);8Z,11Z-eicosadienoic acid;8Z,11Z-eicosadienoic acid;Dihomo-gamma-Linolenoyl ethanolamide;8,11,14-Eicosatrienoylethanolamide;Dihomo-gamma-linolenoyl-EA;Sclareol;sclareol;(Z)-3,7-Dimethyl-2,6-octadienyl decanoate;(E)-3,7-Dimethyl-2,6-octadienyl decanoate;2Z,13E-Octadecadienyl acetate;3Z,13E-Octadecadienyl acetate;2E,13Z-Octadec…	XSXIVVZCUAHUJO-HZJYTTRNSA-N,XSXIVVZCUAHUJO-HZJYTTRNSA-N,XVULBTBTFGYVRC-UHFFFAOYSA-N,LNAVIIOBBICBIS-NBRVCOCJSA-N,XUJWOMMOEOHPFP-UTJQPWESSA-N,XUJWOMMOEOHPFP-UTJQPWESSA-N,ULQWKETUACYZLI-QNEBEIHSSA-N,ULQWKETUACYZLI-QNEBEIHSSA-N,ULQWKETUACYZLI-QNEBEIHSSA-N,XVULBTBTFGYVRC-HHUCQEJWSA-N,XVULBTBTFGYVRC-HHUCQEJWSA-N,ICAWXCQTUNYABR-MNDPQUGUSA-N,ICAWXCQTUNYABR-KNTRCKAVSA-N,NWRSOYAGXTXEMK-NEOCRXKBSA-N,VVJPJXK…	HMDB05060,C16525,HMDB36827,HMDB61864,HMDB62432,LMFA01030377,HMDB13625,C13828,LMFA08040011,C09183,LMPR0104030010,LMFA07010624,LMFA07010612,LMFA07010390,LMFA07010391,LMFA07010385,LMFA07010386,LMFA07010384,LMFA07010392,LMFA07010393,LMFA07010394,LMFA08040037,LMFA08040005,LMFA01030859,LMFA01030860,LMFA01030865,LMFA01030867,LMFA01030898,LMFA01030900,LMFA01030130,LMFA01030373,LMFA01030376,LMFA01030375,L…	annotated
514	34992.8	29074.6	18287	17706.5	20876.8	40451.2	25147.9	37163.7	23100	26128.8	20327.3	27549.7	60391.4	24692.4	30012.7	14610.7	25119.3	19942.5	19277.7	26683.5	45958.1	36013.4	15461.6	29134.9	27254.8	48019.4	16287.4	22496	23490.1	67806.9	40266	16494.6	33390.3	24604.9	positive	No Fragments	(all-Z)-7,10,13-Docosatrienoic acid;Docosatrienoic acid;DTrE;13,16,19-Docosatrienoic acid;13,16,19-docosatrienoic acid;(E,E)-3,7,11-Trimethyl-2,6,10-dodecatrienyl heptanoate;11Z,14Z,17Z-Eicosatrienyl acetate;3Z,9Z,15Z-docosatrienoic acid;5Z,11Z,17Z-docosatrienoic acid;7Z,10Z,13Z-docosatrienoic acid;8,11,14-docosatrienoic acid;7,10,13-docosatrienoic acid;22:3(7Z,13Z,16Z);10,10-dimethyl-5Z,8Z,11Z-e…	OEPMAZVWYGAFLM-SLWLPBBHSA-N,WBBQTNCISCKUMU-PDBXOOCHSA-N,WBBQTNCISCKUMU-PDBXOOCHSA-N,WBBQTNCISCKUMU-IUQGRGSQSA-N,WBBQTNCISCKUMU-IUQGRGSQSA-N,GYXBRSQZIKJSIX-PQBPFAQHSA-N,ZTPDEIPEYUMKFD-YSTUJMKBSA-N,YRJWZKBYRFAIBR-GFEMGRSKSA-N,WFZRFURXWIWUMA-CTUPJDJCSA-N,OEPMAZVWYGAFLM-YOILPLPUSA-N,WTZVQLYXUVWFEQ-NCEJYBGESA-N,OEPMAZVWYGAFLM-WYTUUNCASA-N,GUHKSOUIJGCNGR-URZBRJKDSA-N,LLCQZWJYJNOTQP-DASAETRHSA-N,RGQNMNY…	HMDB31099,HMDB02823,LMFA01030408,C16534,LMFA01030407,LMFA07010546,LMFA07010402,LMFA01030409,LMFA01030410,LMFA01030411,LMFA01030162,LMFA01030161,LMFA04000062,LMFA01020255,LMFA01020254	annotated
515	2389231	2.43376e+06	1.63619e+06	118331	873756	880270	1.97423e+06	181771	208112	1.40706e+06	1.47249e+06	1.99785e+06	856808	1.7317e+06	1.07606e+06	1.32089e+06	369410	1.31288e+06	1.62127e+06	1.79871e+06	217209	755173	1.87185e+06	1.41612e+06	1907996	1.21283e+06	2.10802e+06	1.87921e+06	2.05332e+06	1.43335e+06	2.06635e+06	1.55602e+06	1.56495e+06	60025.1	positive	Annotate in FrAnK	Dibasic sodium phosphate	BNIILDVGGAEEIG-UHFFFAOYSA-L	C13558	annotated
516	1877762	1.59785e+06	1.98352e+06	51026	881834	652781	2.26861e+06	36717.5	127053	1.10009e+06	1.7442e+06	2.28599e+06	143738	1.25151e+06	878982	1.23626e+06	208155	1.25996e+06	1.30899e+06	1.27221e+06	58149.8	447806	1.65227e+06	611974	1.14126e+06	930407	1.49814e+06	1.61434e+06	2.06859e+06	2166475	1.29317e+06	1.12685e+06	2.02623e+06	18018.5	positive	Annotate in FrAnK				annotated
517	1.9134e+06	1.98555e+06	947976	11173.1	265049	250814	1.33388e+06	14876.8	24190	1.00074e+06	1.00088e+06	1.4657e+06	217881	964878	452563	828219	61907.3	540332	1.08595e+06	1050889	32274.3	216676	1.48247e+06	992307	1.08966e+06	706722	1.78559e+06	1.29698e+06	1.61388e+06	842741	1.65921e+06	1.13077e+06	1058305	NA	positive	Annotate in FrAnK				annotated
518	772685	796543	361443	NA	44902.1	56943.8	557434	NA	NA	361639	354717	593715	48225.8	332378	114554	306437	NA	141000	465160	377129	NA	42027.3	601440	439856	401176	293466	811090	486249	698165	304738	783724	493777	409538	NA	positive	Annotate in FrAnK				annotated
519	542216	686132	430270	NA	143515	172498	389518	NA	26960.7	339714	307275	359802	74390.1	549115	260798	233223	46688.7	336209	233645	486707	16805.5	124084	513895	352883	493637	231022	584421	482601	447568	300033	501838	315075	398901	NA	positive	Annotate in FrAnK				annotated
520	73269.3	104511	104457	NA	58146.4	23189.6	111904	NA	NA	108697	123299	137341	NA	81806.2	33679.7	75702.6	NA	65104.1	83369	70474.2	NA	26999.7	106761	153777	40821.1	122482	110182	105693	136237	132905	127744	60070.3	122384	NA	positive	No Fragments				annotated
521	101894	86028.4	54185.7	NA	19366.3	15694.6	82157.8	NA	NA	59254.2	44937.6	82073.6	18467	52915.2	18821.3	50442.6	NA	28743	72936.1	54441.3	NA	11562.5	73695	51032.8	59775	35158.4	99453.2	60110.1	106890	52489.3	89400.1	68683.1	64199.5	NA	positive	No Fragments				annotated
522	416185	219297	815733	418894	250414	900433	796201	870004	645481	271597	481558	541436	1.3332e+06	145740	603639	677702	2.4237e+06	487954	441316	291787	629655	295288	76255.7	71031.2	254408	78519.8	124811	156092	161867	179753	115655	308323	239519	97036.2	positive	Annotate in FrAnK	5-L-Glutamyl-taurine;5-L-Glutamyl-taurine	WGXUDTHMEITUBO-YFKPBYRVSA-N,WGXUDTHMEITUBO-YFKPBYRVSA-N	HMDB04195,C05844	annotated
523	99365.1	63759.4	266295	54357.3	124051	323006	200706	254588	190238	90080.1	173958	182549	309981	63290.9	214894	150654	612376	179418	169972	98852.4	247111	119881	25770.3	NA	74943.6	27154	42124.4	53110.3	56458.3	89070.5	35696.2	52030.8	57702.1	28150.3	positive	No Fragments	Formothion	AIKKULXCBHRFOS-UHFFFAOYSA-N	C18988	annotated
524	1.4413e+06	350819	302388	622793	96427.2	497110	907006	197583	572547	239855	281400	219315	609769	184926	94108.8	143865	460849	525762	217995	125236	235964	537578	1.73752e+06	783435	1100869	2.30947e+06	997175	630821	1440029	823654	2.41786e+06	1.53466e+06	685021	781487	positive	Annotate in FrAnK	Polypropylene glycol (m w 1,200-3,000);1,2,6-Hexanetriol	DUFKCOQISQKSAV-UHFFFAOYSA-N,ZWVMLYRJXORSEP-UHFFFAOYSA-N	HMDB32478,C20334	annotated
525	1.0547e+06	NA	93974.9	156596	338356	135670	154552	144093	337813	123681	363048	182615	402801	70001	79321.5	78446	82579.9	109575	217658	NA	158820	NA	596712	503787	756942	1.68146e+06	728604	640522	581744	464891	806879	843482	578655	587577	positive	No Fragments	Isoleucyl-Serine;Leucyl-Serine;Meprobamate;N-Methyl-1-deoxynojirimycin;Serinyl-Isoleucine;Serinyl-Leucine;Threoninyl-Valine;Valyl-Threonine;Pantothenamide;L-Lysopine;D-Lysopine;Anthopleurine	TWVKGYNQQAUNRN-UHFFFAOYSA-N,XGDCYUQSFDQISZ-UHFFFAOYSA-N,NPPQSCRMBWNHMW-UHFFFAOYSA-N,AAKDPDFZMNYDLR-UHFFFAOYSA-N,BXLYSRPHVMCOPS-UHFFFAOYSA-N,NFDYGNFETJVMSE-UHFFFAOYSA-N,CKHWEVXPLJBEOZ-UHFFFAOYSA-N,GVRKWABULJAONN-UHFFFAOYSA-N,AMMYIDAXRNSZSJ-UHFFFAOYSA-N,ZZYYVZYAZCMNPG-UHFFFAOYSA-N,ZZYYVZYAZCMNPG-RQJHMYQMSA-N,ZOPACRMLVDFSGJ-NTSWFWBYSA-N	HMDB28916,HMDB28938,HMDB14515,HMDB35360,HMDB29042,HMDB29043,HMDB29074,HMDB29137,HMDB41313,HMDB33675,C04020,C16994	annotated
526	122407	30084.2	96802.8	72013.9	54348.6	54243.7	73911.3	89064.4	74520.8	60436.8	65140.2	59258.9	64319	49617.3	59896.9	55262.3	68855.2	80106.4	39055.3	39270.9	47153.7	38624.5	132259	137401	107896	191887	140626	100739	111859	50797.3	176095	156919	78293.6	83804.9	positive	No Fragments	Hydroxyprolyl-Valine;Valyl-Hydroxyproline;N-Methylcalystegine B2;N-lactoyl-Valine;(2S)-2-{[1-(R)-Carboxyethyl]amino}pentanoate;2 -(Butylamido)-4-hydroxybutanoic acid;Alexine;Australine;Castanospermine	OBSIPTVJSOCDLZ-UHFFFAOYSA-N,IMOKOCYUKGZZAG-UHFFFAOYSA-N,GZDWTPRPLBRISA-UHFFFAOYSA-N,IJKKTQLUXOILBQ-ZBHICJROSA-N,AMDDRMIFTJHJGD-RITPCOANSA-N,FWULQXYJOANGSS-UHFFFAOYSA-N,AIQMLBKBQCVDEY-DWOUCZDBSA-N,AIQMLBKBQCVDEY-OZRXBMAMSA-N,JDVVGAQPNNXQDW-TVNFTVLESA-N	HMDB28876,HMDB29128,HMDB36604,HMDB62181,C06326,C11843,C10124,C10132,C02256	annotated
527	250464	147473	587662	293520	119749	542655	345857	310512	315140	135624	327682	241811	2401561	216720	344129	805579	1.74824e+06	249253	425228	863148	412017	649456	100098	162598	159672	112151	278421	124621	343668	84107.5	105654	197511	258934	279298	positive	No Fragments	N-(1-Deoxy-1-fructosyl)proline	GSFRYAKUDPPHHG-MKSMHYHASA-N	HMDB38493	annotated
528	1.27653e+06	1.09832e+06	1.08901e+06	948367	1.06489e+06	1.18515e+06	1.06621e+06	1095761	1.0142e+06	1.06605e+06	1069848	1.14743e+06	1.00611e+06	984472	1.07266e+06	934199	990084	1.03924e+06	977467	1.09573e+06	1.09855e+06	980982	1.213e+06	1.31832e+06	1493571	1.20772e+06	1.25496e+06	1.28205e+06	1.46799e+06	1.27801e+06	1.29035e+06	2.35432e+06	1.67862e+06	1.18298e+06	positive	N,N-Dimethylglycine (C4H9NO2) Prob = 59.0900000000	L-Alpha-aminobutyric acid;(S)-2-Aminobutanoate;2S-amino-butanoic acid;D-Alpha-aminobutyric acid;D-2-Aminobutyrate;2R-amino-butanoic acid;Dimethylglycine;N,N-Dimethylglycine;Gamma-Aminobutyric acid;4-Aminobutanoate;4-amino-butanoic acid;O-Acetylethanolamine;2-Aminoisobutyric acid;2-Amino-2-methylpropanoate;2-amino-isobutyric acid;Ethylene oxide/propylene oxide copolymer (avg m w 9,760 - 13,200);Et…	QWCKQJZIFLGMSD-VKHMYHEASA-N,QWCKQJZIFLGMSD-VKHMYHEASA-N,QWCKQJZIFLGMSD-VKHMYHEASA-N,QWCKQJZIFLGMSD-GSVOUGTGSA-N,QWCKQJZIFLGMSD-GSVOUGTGSA-N,QWCKQJZIFLGMSD-GSVOUGTGSA-N,FFDGPVCHZBVARC-UHFFFAOYSA-N,FFDGPVCHZBVARC-UHFFFAOYSA-N,BTCSSZJGUNDROE-UHFFFAOYSA-N,BTCSSZJGUNDROE-UHFFFAOYSA-N,BTCSSZJGUNDROE-UHFFFAOYSA-N,HBVZRPAKZOLBPL-UHFFFAOYSA-N,FUOOLUPWFVMBKG-UHFFFAOYSA-N,FUOOLUPWFVMBKG-UHFFFAOYSA-N,FUOOLUP…	HMDB00452,C02356,LMFA01100034,HMDB00650,C02261,LMFA01100043,HMDB00092,C01026,HMDB00112,C00334,LMFA01100039,HMDB38394,HMDB01906,C03665,LMFA01100053,HMDB32262,C01380,C15588,HMDB02299,C01205,LMFA01100049,HMDB41945,C11735,HMDB02166,C03284,LMFA01100050,HMDB31654,HMDB31329,HMDB31430,HMDB03911,C05145,LMFA01100054,C19514,C11109,C02721	annotated+fragment
529	645995	1.09372e+06	1.09633e+06	2.33263e+06	723015	1.05768e+06	1.135e+06	1290746	1.39578e+06	1188356	1.77397e+06	2223986	694764	639571	1.86342e+06	1.24962e+06	981171	838286	994656	312739	749487	141356	174316	255222	481809	166897	219017	447419	355306	259707	271223	577419	535387	336770	positive	Annotate in FrAnK	(S)-Isowillardiine;Isowillardiine;3-(Uracil-1-yl)-L-alanine;5-Nitro-2-furancarboxaldehyde (2-hydroxyethyl)hydrazone;2-Amino-5-hydroxyl-4-hydroxylamino-6-nitrotoluene;2,4-Dihydroxylamino-6-nitrotoluene	AZSWUZQIIMMKOZ-UHFFFAOYSA-N,AZSWUZQIIMMKOZ-BYPYZUCNSA-N,FACUYWPMDKTVFU-BYPYZUCNSA-N,JILHVDOZTJSMFJ-WEVVVXLNSA-N,FKJGBYBJSUZHRW-UHFFFAOYSA-N,CJOXQEXJXBLWDP-UHFFFAOYSA-N	HMDB30376,C08289,C03584,C15178,C16414,C16402	annotated
530	125266	79606.8	187268	425080	82952.7	167884	196279	285029	230020	180041	302276	241203	75147.4	141818	217690	284230	271807	125287	178726	95954.1	347603	59276.3	21635.6	58083.9	70810.8	NA	24738.3	NA	63859.9	118704	109493	NA	94746.6	182405	positive	No Fragments				annotated
531	243903	333441	374172	434888	190144	122598	336158	865692	192400	479649	2329619	530092	486070	387809	1.01733e+06	486862	737052	462045	1.36276e+06	600741	432765	936953	424517	937362	503307	608872	679535	297159	984334	226775	398221	1.86325e+06	875315	1.21592e+06	positive	Annotate in FrAnK	Hydroxyphenylacetylglycine;p-Hydroxyphenylacetylglycine;3-Carbamoyl-2-phenylpropionic acid;3-Carbamoyl-2-phenylpropionic acid;N-Benzyloxycarbonylglycine	CPPDWYIPKSSNNM-UHFFFAOYSA-N,CPPDWYIPKSSNNM-UHFFFAOYSA-N,AYRIVCKWIAUVOO-UHFFFAOYSA-N,AYRIVCKWIAUVOO-UHFFFAOYSA-N,CJUMAFVKTCBCJK-UHFFFAOYSA-N	HMDB00735,C05596,HMDB60367,C16591,C03710	annotated
532	1.64856e+06	1875527	1.80058e+06	1.73148e+06	1.75195e+06	2.19278e+06	1.56382e+06	1962207	1.85982e+06	1.99002e+06	1771380	1.74375e+06	1.71065e+06	2.12855e+06	1.74409e+06	1.92521e+06	1896889	1.75835e+06	1.86488e+06	2.07338e+06	2.01906e+06	2.26427e+06	1.71762e+06	1.83836e+06	1695106	1.61131e+06	1.81725e+06	1.80827e+06	1.67044e+06	2.00541e+06	1.53118e+06	1.33719e+06	1794711	2.31652e+06	positive	Annotate in FrAnK				annotated
533	171558	208284	216598	212062	207168	263597	176340	227143	224884	236589	204168	193081	204122	260610	217321	237470	216862	195743	210329	268095	230316	278250	190897	223699	182215	166033	209780	191322	180840	226565	155496	138926	213172	266519	positive	Annotate in FrAnK	2,6-Dibromohydroquinone	IELUPRVYGHTVHQ-UHFFFAOYSA-N	C16248	annotated
534	140186	164627	158375	161146	155632	196069	121764	173161	166065	174760	150253	154567	142782	184828	140967	161786	157199	149641	165054	200510	195078	222850	148142	162597	151094	151688	161981	162580	147872	175713	128103	120099	155649	203963	positive	Annotate in FrAnK	Antimony	FAWGZAFXDJGWBB-UHFFFAOYSA-N	HMDB04118	annotated
535	119486	149032	124730	122805	122995	179091	107252	150844	149015	166046	140890	130971	115311	176123	111097	141989	139106	128256	139797	175741	161426	188206	128322	134398	126875	111397	142497	144069	122018	147024	101908	89682.1	135647	192648	positive	No Fragments				annotated
536	120839	144488	133690	133642	138477	162309	115142	152957	133044	150666	132483	127627	124785	152502	126829	154239	134047	125536	127414	156398	145032	159991	144953	133114	119970	125755	129782	136625	123470	140958	105791	100442	132595	154293	positive	No Fragments				annotated
537	55924.8	59873.8	63377.2	68894.5	65455.5	86185.3	48368.6	76645.2	64746.2	72325.3	60761.8	66208.6	48178.7	78160.2	58053.1	64537.5	64088.3	59869	63379.9	81128.2	77989.1	85067.8	49853.2	68006.5	60371.2	51508.3	66138.6	57911.6	49192.8	75568.1	44475.6	38685.6	68308.5	85850.9	positive	No Fragments				annotated
538	28852.3	36775.1	36178.8	33627	37206.1	49914	30281.1	40022.4	32891.3	46152.1	35834.2	37733.8	32217.6	42956.8	33099.3	40101.6	32152.3	33373.7	36383.2	46085	39214.4	51771	29164.3	37670.4	32377.7	27527.7	38169.1	33445	27342.3	34780.8	25907.8	22072.8	40095.7	42099.5	positive	No Fragments				annotated
539	29950.7	38411.2	31856.7	36527.8	32290.7	36710.5	27558	37439.8	35046.1	40437.1	33135.1	30886.4	32959.6	37391.5	28435.7	39479.8	36857.7	31462.7	35524	43938.4	35418.5	43499	31990.5	36797.2	31679.7	29969.1	35155.4	36572.2	25422.6	32155.4	27112	23240.5	26576.8	39449.1	positive	No Fragments				annotated
540	29030.9	33880.2	33637	31928.5	28515.2	42308.2	27200.9	32927.8	40851.1	32947	32092.2	33540.6	34068.7	34421.8	31163.2	37269.9	33397.2	28469.2	36469.8	42540.3	38312.8	43435.9	26921.1	34701.3	25385.5	28902	36993.4	31901.5	27659.6	43695.1	29646.3	23240.8	33443.4	38351.1	positive	No Fragments				annotated
541	22522.3	25055.2	31928.2	30633.3	23640.1	38063	21035.5	30169.3	29154.6	28182.2	23071.8	25281.8	27941.6	35610.1	26132.8	30208.5	26945.4	25729.2	25396.8	34683.4	36628.1	40786.2	20703.3	24107.4	23825.2	24552.9	27224.5	24359.7	21430	33218.6	20223.4	16581.2	27438.1	40068.2	positive	No Fragments				annotated
542	19776.8	29413.2	24087	27912.5	23548.9	30741.3	20603.6	32074.2	28355.2	27540.3	23572.7	30089.8	28550.7	32516.7	29362.1	28784.6	24704.5	24347.6	29368.2	35729.8	28377.3	37081.3	23997.2	27825.5	28805	21167.6	32673	23339.5	19727	30500.9	18977.6	16671.2	28974	36694.5	positive	No Fragments				annotated
543	21653.3	27303.8	23277.8	20553.1	20851.6	30981.3	22418.5	25485.8	19398.3	36867.4	26134.2	26433.6	22240.7	27714.1	18131.6	28020.9	22499	23852.4	21931.4	30911.1	23552.4	30026.6	20061.4	23145.3	20332.5	19235.1	26762.1	25233.1	22112.5	25143.3	18887.8	15897.9	24518.7	36427.4	positive	No Fragments				annotated
544	20880.2	19901.2	20789.8	16674.3	15205.8	35227.4	12914.8	21382.8	18397.9	22310.4	15267.6	18698.5	20166.7	24501	21838.6	25647.3	19630.6	17386.7	17512.4	25222	19968.3	27534	18404.2	22165	16941.1	18125.1	21219.6	21603.9	15786.8	19354.9	15844.4	12993.9	25492.9	27374.7	positive	No Fragments				annotated
545	20760.9	21858.7	21664.8	23956.4	19390.8	25857.8	16124.3	21811.8	19513.7	21849	18993.4	22670.4	18596.8	20246.1	18960.1	24978.2	22371.1	18904.4	16625.5	23475.4	30622.2	21254.9	20764.5	25807.2	23452.3	17347.1	22034.8	17780.3	17765.7	19066.7	16853.4	17523.4	18012.9	23222.7	positive	No Fragments				annotated
546	20079.7	20581.4	18880.6	18259.7	23176.3	26330.3	19822.7	22842.9	25647.9	24933	20427.4	24187.3	17974.6	24381	19400.2	23531.5	22559.6	19411.5	23197.5	23887.2	27542.3	28377.1	19487	22539.2	19170.2	18375.3	25607.9	24316	22233.2	24899.6	19521	17237.5	20350.2	24925.8	positive	No Fragments				annotated
547	15481.6	13560.4	16571.9	13972.4	14570.4	18924.2	11744.8	14953.7	15232	16227	11943.6	11452.5	14533.5	16646.5	15348.8	15792.8	15538.5	13345.8	16216.6	15860.9	14089.8	15050.3	14525.5	11169.6	10673.3	8545.23	15830.4	13485.3	12329.8	13031.9	10917	9106.21	13310.9	16330.7	positive	No Fragments				annotated
548	926652	878233	820270	1.64611e+06	482326	697602	1.25151e+06	1.46459e+06	769248	654876	873622	1.10956e+06	784690	482894	822660	902579	641571	640321	2.30929e+06	472585	1.17087e+06	842550	415059	552671	785981	573648	554831	732616	798105	379765	784068	1.50495e+06	1.03638e+06	602322	positive	Annotate in FrAnK	L-Pipecolic acid;L-Pipecolate;Butyric acid;Butanoic acid;Butyric acid;Pipecolic acid;N4-Acetylaminobutanal;N4-Acetylaminobutanal;3-Acetamidobutanal;Isobutyric acid;2-Methylpropanoate;Isobutyric acid;Isopropyl formate;Vigabatrin;Vigabatrin;Propyl formate;D-Pipecolic acid;L-trans-4-Methyl-2-pyrrolidinecarboxylic acid;2-Pyrrolidineacetic acid;Methyl propionate;formyl propionate;Ethyl acetate;Ethyl a…	HXEACLLIILLPRG-YFKPBYRVSA-N,HXEACLLIILLPRG-YFKPBYRVSA-N,FERIUCNNQQJTOY-UHFFFAOYSA-N,FERIUCNNQQJTOY-UHFFFAOYSA-N,FERIUCNNQQJTOY-UHFFFAOYSA-N,HXEACLLIILLPRG-UHFFFAOYSA-N,DDSLGZOYEPKPSJ-UHFFFAOYSA-N,DDSLGZOYEPKPSJ-UHFFFAOYSA-N,SOYLQPBXNGCSNB-UHFFFAOYSA-N,KQNPFQTWMSNSAP-UHFFFAOYSA-N,KQNPFQTWMSNSAP-UHFFFAOYSA-N,KQNPFQTWMSNSAP-UHFFFAOYSA-N,RMOUBSOVHSONPZ-UHFFFAOYSA-N,PJDFLNIOAUIZSL-UHFFFAOYSA-N,PJDFLNI…	HMDB00716,C00408,HMDB00039,C00246,LMFA01010004,HMDB00070,HMDB04226,C05936,HMDB59649,HMDB01873,C02632,LMFA01020071,HMDB40579,HMDB15212,C07500,HMDB40253,HMDB05960,HMDB29435,HMDB29444,HMDB30062,LMFA07010410,HMDB31217,C00849,HMDB31507,HMDB62225,C03969,HMDB03243,C00466,LMFA12000020,C00810,LMFA12000064,C01769,C13696,C14440	annotated
549	349780	210567	411360	251271	263600	285222	395628	1.60648e+06	161125	258982	492332	652621	1685883	190353	701534	329609	1.29019e+06	467561	713409	469283	2.2898e+06	1324741	99738.5	53056.1	253646	83130.5	137376	184449	260181	267534	119704	265639	282254	138305	positive	Annotate in FrAnK	1,2-Dihydroxydibenzothiophene	VKHFOUIAKVUCEF-UHFFFAOYSA-N	C06722	annotated
550	37719.6	36831.1	54136.1	95201.9	52253.4	64650.3	66698.8	224887	64877.7	78218.8	98863.1	132772	135509	38321.4	131550	80180.6	210736	97909.4	156743	67712.8	303490	219538	23514	25686.3	37493	22970.6	34856.5	43751.4	46387.1	61999.5	26323.1	47623.2	41658.1	53096.3	positive	No Fragments	Chlorfenapyr	CWFOCCVIPCEQCK-UHFFFAOYSA-N	C18455	annotated
551	36525.5	32335.3	50598.5	52413.3	45285	44907.7	50642.9	190270	44611.2	53423.3	76905.6	95419.8	137829	31610.8	99973.1	62366.6	156985	67995.4	103893	53137.1	230091	151116	17709.2	17555.1	38973.1	25660.6	17221.5	28040.8	34644.5	39074.5	21091.5	37845.9	48317.1	38971.1	positive	No Fragments	Ethion;Chlorfenapyr	RIZMRRKBZQXFOY-UHFFFAOYSA-N,CWFOCCVIPCEQCK-UHFFFAOYSA-N	C18725,C18455	annotated
552	20663.9	26039.3	34583	41148.7	31963.9	59197.1	42775.6	128353	28226.6	36051.8	51476.7	60258	99108.4	26181.1	63409	43603.8	156084	52505	79225.5	47484.1	174333	106088	12884.3	11006.8	21435.3	15779.1	15722.7	17550.9	21803.3	34844.5	15402.8	22639	29426.5	22006	positive	No Fragments	Benzoyl phosphate;Benzoyl phosphate	SYLLWWIXOMLOPY-UHFFFAOYSA-N,SYLLWWIXOMLOPY-UHFFFAOYSA-N	HMDB60440,C06206	annotated
553	19128.5	25927.8	33526.8	57662.3	32075.1	37631.2	40711.4	112272	34985.6	37101.9	61069	67249.8	80961.6	22903.3	66070	40274.1	130981	51893.1	90371.3	36820.5	152825	127488	19228.1	13150.8	17022.3	12505.6	18352	19773.5	26486.2	36345.9	12338.4	29143.9	28902	33178.6	positive	No Fragments				annotated
554	NA	11832.4	23300.7	32453.3	14493	19581.5	22267.5	57784.3	22422.6	22458.4	24786.9	37610.9	27577	13878.3	37652.7	27512.6	65829.2	26383.2	54313.8	18853.9	83467.2	65849.9	NA	NA	NA	NA	NA	12750.8	18706.2	19098.5	NA	NA	NA	27470.6	positive	No Fragments	Bis(2-methyl-3-furanyl)tetrasulfide	WCQMHJWTXQMUQE-UHFFFAOYSA-N	HMDB36168	annotated
555	684917	462935	915576	1.46192e+06	443491	1.86838e+06	1.36331e+06	1.03877e+06	1.20127e+06	714638	865337	1436654	833587	380466	1.22992e+06	826105	2.27901e+06	735717	794127	651242	817459	554928	123826	127558	317188	171872	217369	210218	315491	460776	283089	590889	327530	98107.6	positive	Annotate in FrAnK	Hydroxyprolyl-Threonine;Aspartyl-Valine;N2-Succinyl-L-ornithine;N2-Succinyl-L-ornithine;L-N-(3-Carboxypropyl)glutamine;Threoninyl-Hydroxyproline;Valyl-Aspartate;4-(Glutamylamino) butanoate;4-(L-gamma-Glutamylamino)butanoate;Calystegine C1;Pyridoxaminium(1+);Boc-Asn;2-Amino-3,7-dideoxy-D-threo-hept-6-ulosonic acid;N6-Acetyl-LL-2,6-diaminoheptanedioate	HBWOJLKKRRLNRN-UHFFFAOYSA-N,CPMKYMGGYUFOHS-UHFFFAOYSA-N,VWXQFHJBQHTHMK-LURJTMIESA-N,VWXQFHJBQHTHMK-LURJTMIESA-N,MKYPKZSGLSOGLL-UHFFFAOYSA-N,LARRWQRLUSYTHC-UHFFFAOYSA-N,OBTCMSPFOITUIJ-UHFFFAOYSA-N,MKYPKZSGLSOGLL-LURJTMIESA-N,MKYPKZSGLSOGLL-LURJTMIESA-N,GGOJRYWHKVYFQK-UHFFFAOYSA-N,NHZMQXZHNVQTQA-UHFFFAOYSA-O,FYYSQDHBALBGHX-YFKPBYRVSA-N,IFMHGOADXGYWMO-KVQBGUIXSA-N,KYVLWJXMCBZDRL-BQBZGAKWSA-N	HMDB28873,HMDB28766,HMDB01199,C03415,HMDB29393,HMDB29062,HMDB29123,HMDB12161,C15767,HMDB31346,HMDB62696,C01410,C16850,C04390	annotated
556	1.2116e+06	813473	1.4592e+06	1.36367e+06	1.1356e+06	2.08357e+06	980572	949209	921976	1.76426e+06	1.60546e+06	882263	1057088	1736991	1.25881e+06	1.3417e+06	1.72171e+06	846894	481308	1071121	924235	1.37361e+06	1793223	1.01665e+06	1.25043e+06	1.19875e+06	1336889	1.2677e+06	926684	2.26544e+06	1.0416e+06	982850	1.01443e+06	914763	positive	Annotate in FrAnK	Triethyl citrate	DOOTYTYQINUNNV-UHFFFAOYSA-N	HMDB34263	annotated
557	1.91984e+06	1.87976e+06	1.77093e+06	2.25137e+06	1.97571e+06	1.81689e+06	1.85582e+06	1.88876e+06	2.04628e+06	2017503	1.93016e+06	1.82551e+06	1.92666e+06	1833640	1913816	1.73545e+06	2.15196e+06	1.78377e+06	1.92927e+06	1.90415e+06	1.76132e+06	1.90268e+06	1.98006e+06	1.84388e+06	1760023	1.98031e+06	1.77628e+06	1.92534e+06	1.71942e+06	1.66772e+06	1.90036e+06	1.91432e+06	1.68457e+06	1.97097e+06	positive	Annotate in FrAnK				annotated
558	1.2088e+06	1.26644e+06	1.19409e+06	1.54308e+06	1.32277e+06	1160639	1.22124e+06	1.14216e+06	1.33454e+06	1.3681e+06	1.21853e+06	1.18859e+06	1.1987e+06	1.22582e+06	1.36225e+06	1.17191e+06	1.33378e+06	1.21573e+06	1.22019e+06	1.229e+06	1.17045e+06	1.34987e+06	1.21237e+06	1.18533e+06	1.13621e+06	1.27355e+06	1198892	1.25459e+06	1.14907e+06	1.08603e+06	1.19579e+06	1.31443e+06	1.14465e+06	1.23171e+06	positive	Annotate in FrAnK				annotated
559	243988	175578	168142	162506	254232	145146	166639	172887	191731	182952	180943	195586	182309	151286	193210	157083	187815	174103	178211	148793	164582	190562	177758	175189	203194	232681	210450	173008	282141	184579	192554	313925	164191	189085	positive	No Fragments	3beta,6beta-Dihydroxynortropane;Proline betaine;Stachydrine;L-2-Amino-3-methylenehexanoic acid;4-(Trimethylammonio)but-2-enoate	MVUIPZFMWQBRCM-UHFFFAOYSA-N,CMUNUTVVOOHQPW-LURJTMIESA-N,CMUNUTVVOOHQPW-LURJTMIESA-N,ZJMPUKNPMYTOOX-UHFFFAOYSA-N,GUYHPGUANSLONG-SNAWJCMRSA-N	HMDB38949,HMDB04827,C10172,HMDB30410,C04114	annotated
560	205813	214688	187691	253374	207415	178843	195683	206882	208962	221572	195204	200805	189697	187865	205377	188874	275216	189562	202798	211163	181659	229008	209232	199153	178045	231481	196139	200655	179674	178943	197931	218596	185559	202708	positive	No Fragments				annotated
561	205813	214688	187691	253374	207415	178843	195683	206882	208962	221572	195204	200805	189697	187865	205377	188874	275216	189562	202798	211163	181659	229008	209232	199153	178045	231481	196139	200655	179674	178943	197931	218596	185559	202708	positive	No Fragments				annotated
562	83918.1	68612.5	63608	143134	83003.5	66613.7	72664.6	83640.7	68948.3	75006.6	67022.2	82205.4	90899.8	73075.5	90647.6	64411.3	54147.8	51585.5	78924.3	59242.4	67554.3	93832.2	53614.1	69113.9	73834.2	63030.8	69964.1	82117	78528.7	61243.7	72779.7	107766	65324.6	105100	positive	No Fragments	alpha-Teresantalic acid;Perillic acid;Perillic acid;Perillic acid;6-Pentyl-2H-pyran-2-one;2,4,7-Decatrienoic acid;Perilla ketone;Epinepetalactone;4-Ethyl-1,2-dimethoxybenzene;(1xi,4xi,6xi)-Carvone oxide;Wine lactone;2-tert-Butyl-1,4-benzenediol;2-Methoxy-4-propylphenol;1,4-Epidioxy-p-mentha-2,8-diene;1,2:3,4-Diepoxy-p-menth-8-ene;Isomintlactone;Marmelolactone A;3-Hydroxy-p-mentha-1,8-dien-7-al;Ka…	QHDPITNBVDSMQH-UHFFFAOYSA-N,CDSMSBUVCWHORP-UHFFFAOYSA-N,CDSMSBUVCWHORP-UHFFFAOYSA-N,CDSMSBUVCWHORP-UHFFFAOYSA-N,MAUFTTLGOUBZNA-UHFFFAOYSA-N,VNIDZLOWFDROIW-SIRUGEDZSA-N,LVHLZMUFIYAEQB-UHFFFAOYSA-N,ZDKZHVNKFOXMND-UHFFFAOYSA-N,NEBQMYHKOREVAL-UHFFFAOYSA-N,YGMNGQDLUQECTO-UHFFFAOYSA-N,NQWBFQXRASPNLB-UHFFFAOYSA-N,BGNXCDMCOKJUMV-UHFFFAOYSA-N,PXIKRTCSSLJURC-UHFFFAOYSA-N,RWPXEQVVWFZXTC-UHFFFAOYSA-N,CJWLGOW…	HMDB34922,HMDB04586,C11924,LMPR0102090041,HMDB31085,HMDB35235,HMDB35328,HMDB35063,HMDB40176,HMDB39382,HMDB29691,HMDB32062,HMDB32135,HMDB36878,HMDB36879,HMDB36084,HMDB36042,HMDB41584,HMDB41000,HMDB62603,HMDB37011,HMDB37012,HMDB37044,HMDB32462,HMDB32615,C20320,C18352,C18343,C11940,LMPR0102120024,C09887,C09896,C09777,LMPR0102070037,C09791,LMPR0102070013,C09792,LMPR0102070014,C09841,LMPR0102090018,C1…	annotated
563	537336	673918	1.09093e+06	1.34568e+06	2.24851e+06	1.70531e+06	812932	1.22825e+06	1.63065e+06	782972	1106801	1.11911e+06	987728	1.02058e+06	870384	724736	1.50502e+06	1101411	707189	813227	1.65267e+06	1.28003e+06	987045	454861	580900	751604	676033	827911	751876	2.15667e+06	577896	448785	1.12666e+06	2133693	positive	Annotate in FrAnK				annotated
564	259468	244012	283617	526850	198496	420495	115766	2.24651e+06	105063	681850	1.09632e+06	1.07958e+06	207372	212263	843135	1.42393e+06	765149	196939	300412	157257	178853	528650	42730.2	470960	106696	58649.7	76404.7	60123.9	193339	105025	74039.7	214956	85891.7	889189	positive	Annotate in FrAnK				annotated
565	227563	76376.9	248608	273214	251665	102611	82826.1	844906	91563.2	289679	558436	1.00821e+06	86901.2	112482	148068	692389	434022	66101.4	230633	40446.8	121221	145432	67997.1	283512	126679	114965	146983	50897.4	247586	66857.7	154382	366460	85710.9	213583	positive	No Fragments				annotated
566	1062684	252393	497880	637814	600714	546791	214044	1.79185e+06	281376	445560	767729	2.24214e+06	257316	341658	325785	614983	816152	416970	501640	137216	247631	369149	397010	761861	849488	766071	759096	321807	1.27693e+06	623162	718426	1.76883e+06	969074	1.02061e+06	positive	No Fragments	Tsangane L 3-glucoside	UJRMJTIXXKZFGB-UHFFFAOYSA-N	HMDB40824	annotated
567	1.31554e+06	1.48549e+06	1.40381e+06	1.41772e+06	1.6597e+06	1626351	1.41272e+06	1.76396e+06	2.04462e+06	1.68867e+06	1453654	1.5783e+06	1.52214e+06	1.94151e+06	1.53022e+06	1.58016e+06	1.13407e+06	1.79713e+06	1.72947e+06	2.02799e+06	1.8793e+06	2242113	1.78076e+06	1.9646e+06	1.70855e+06	1695967	1508884	1.63369e+06	1.48391e+06	1950496	1.66461e+06	1.04324e+06	1.57568e+06	1.2413e+06	positive	Annotate in FrAnK				annotated
568	155528	176460	196500	176814	207797	195373	179417	231151	257326	214902	193836	204464	179251	254277	200303	205515	123496	223002	201118	272729	229016	294442	227239	241702	203540	220013	175335	191024	183347	256829	188514	121055	193085	174885	positive	Annotate in FrAnK	2,6-Dibromohydroquinone	IELUPRVYGHTVHQ-UHFFFAOYSA-N	C16248	annotated
569	99407.8	110530	102526	87475.4	134628	117710	98145.8	141492	186536	143993	128672	129910	117372	160059	134604	131084	92849.4	151853	152648	201504	150039	201602	155204	167544	130869	147725	106513	124232	110371	168967	134221	67799	123878	84764.5	positive	Annotate in FrAnK	Antimony	FAWGZAFXDJGWBB-UHFFFAOYSA-N	HMDB04118	annotated
570	68087.7	92941.9	82240.7	70320.2	97172.9	108624	71030.7	126200	166926	99772.9	92065.4	96573.6	78962.9	134589	99250	85608.8	64889.5	118347	110191	153517	104855	168577	136889	161136	110204	122425	90209.3	90898	91010.4	141096	96767	43039.1	98992.8	70758.2	positive	No Fragments				annotated
571	97036.2	112423	101345	93741.4	109111	113918	90244.6	119810	158761	122476	101535	117211	109431	140275	109950	121621	75672.2	119510	122295	143973	127560	147084	131483	145203	112725	124815	108901	110987	103442	143264	116676	76552.7	115266	93027.1	positive	No Fragments				annotated
572	41122.8	45579.3	46139.9	47257.2	71838	50068.7	39473.3	68274.8	81191.1	64051.7	60083.1	51604	46630.7	76303.8	51930.2	52629.2	27939.2	72079	56633.8	72698.5	67332.3	87127.7	73148.2	79112.1	61427.3	63951.1	47293.1	59323.5	49927	75531.7	62570.1	29267.6	51731.5	40850.6	positive	No Fragments				annotated
573	23614.4	27426.7	27793.7	31062.4	36812.4	33127.7	25258.9	35162.2	33546.6	33344.9	27765.6	29767.2	28667.8	38972.2	29996.6	25904.2	23583.8	30377.2	35934.5	38294.1	38313	45757.8	38639.6	34212.4	34541.1	29556.8	27156.2	29273.3	31373.2	38091.8	31171.5	19684.1	31856.4	24058.6	positive	No Fragments				annotated
574	251557	436044	273045	2.2394e+06	1.7752e+06	611125	482078	271443	223360	295902	1.15023e+06	376802	173016	552106	376813	340332	1.59266e+06	368113	405906	1.11558e+06	416012	351393	792146	381821	293039	1.1856e+06	516397	454781	235977	746304	567465	739262	424954	604957	positive	Piperidine (C5H11N) Prob = 86.3400000000	Piperidine;Piperidine;Propane	NQRYJNQNLNOLGT-UHFFFAOYSA-N,NQRYJNQNLNOLGT-UHFFFAOYSA-N,ATUOYWHBWRKTHZ-UHFFFAOYSA-N	HMDB34301,C01746,HMDB31630	annotated+fragment
575	436310	561297	748783	1.58965e+06	341870	1.49449e+06	638559	1.63205e+06	926767	673642	532533	861659	1.31076e+06	410914	647358	1221929	2.23649e+06	635626	415089	543280	1.26868e+06	387422	345516	400321	536370	273011	495046	594119	552371	363966	331634	709784	1.69918e+06	1.37156e+06	positive	Annotate in FrAnK	L-N2-(2-Carboxyethyl)arginine;D-Octopine	OHWCFZJEIHZWMN-LURJTMIESA-N,IMXSCCDUAFEIOE-GDVGLLTNSA-N	C06655,C04137	annotated
576	391742	751209	944018	1.05557e+06	385111	652887	1.03835e+06	1.24774e+06	587586	362596	470054	433096	1.40141e+06	311537	447116	499228	1.09386e+06	626924	616075	392195	443860	289171	1.02895e+06	1.11723e+06	854090	928053	1.6545e+06	495404	873657	330833	1.02952e+06	2.22397e+06	1.56589e+06	935921	positive	Annotate in FrAnK	3-Oxohexanoic acid;3-Oxohexanoic acid;3-keto-n-caproic acid;2-Methyl-3-ketovaleric acid;3-Methyl-2-oxovaleric acid;3-Methyl-2-oxopentanoate;Ketoleucine;4-Methyl-2-oxopentanoate;Mevalonolactone;Pantolactone;2-Ketohexanoic acid;2-Oxohexanoic acid;2-keto-n-caproic acid;4-Acetylbutyrate;5-Oxohexanoic acid;5-keto-n-caproic acid;Adipate semialdehyde;Adipate semialdehyde;Methyl levulinate;Ethyl acetoace…	BDCLDNALSPBWPQ-UHFFFAOYSA-N,BDCLDNALSPBWPQ-UHFFFAOYSA-N,BDCLDNALSPBWPQ-UHFFFAOYSA-N,QTLYPQZWYOHATR-UHFFFAOYSA-N,JVQYSWDUAOAHFM-UHFFFAOYSA-N,JVQYSWDUAOAHFM-UHFFFAOYSA-N,BKAJNAXTPSGJCU-UHFFFAOYSA-N,BKAJNAXTPSGJCU-UHFFFAOYSA-N,JYVXNLLUYHCIIH-LURJTMIESA-N,SERHXTVXHNVDKA-UHFFFAOYSA-N,XNIHZNNZJHYHLC-UHFFFAOYSA-N,XNIHZNNZJHYHLC-UHFFFAOYSA-N,XNIHZNNZJHYHLC-UHFFFAOYSA-N,MGTZCLMLSSAXLD-UHFFFAOYSA-N,MGTZCLM…	HMDB10717,C02122,LMFA01060008,HMDB00408,HMDB00491,C03465,HMDB00695,C00233,HMDB06024,HMDB59876,HMDB01864,C00902,LMFA01060007,HMDB61881,C02129,LMFA01060010,HMDB12882,C06102,HMDB41602,HMDB31216,HMDB31218,C03500,HMDB31214,HMDB33302,HMDB33698,HMDB33286,C06008,LMFA01020280,C11837,C10284,C12314,C00671,LMFA01020275,C14530,C03467,LMFA01020276,C01012,C03241,LMFA07040003,LMFA01060009,LMFA08030002	annotated
577	710005	1.06288e+06	545647	1098665	977454	629678	629406	651811	804897	761754	1.12405e+06	672204	1.0714e+06	912651	1.21468e+06	571498	1.64209e+06	454070	487458	502484	900185	543907	2.20136e+06	795288	639265	1.49014e+06	823136	1.46841e+06	491962	720631	1.42724e+06	490310	621539	838506	positive	Annotate in FrAnK				annotated
578	525881	1.71017e+06	1.00259e+06	2199418	254572	1.77506e+06	1.64055e+06	671482	1.21902e+06	310523	507094	454832	343614	570843	495561	481339	250766	692383	194248	874382	491668	96013.3	520048	667341	710775	494087	971435	568031	1.14416e+06	511453	1.37819e+06	1292582	918950	634492	positive	Annotate in FrAnK	4-Hydroxyproline;Hydroxyproline;Hydroxypropionic acid;3-Hydroxypropanoate;N-Acetyl-L-alanine;Propionylglycine;L-Lactic acid;(S)-Lactate;4-Hydroxy-L-proline;Trans-3-hydroxy-L-proline;trans-3-Hydroxy-L-proline;Dihydroxyacetone;Glycerone;cis-4-Hydroxy-D-proline;cis-4-Hydroxy-D-proline;D-Lactic acid;(R)-Lactate;Glyceraldehyde;Glyceraldehyde;5-Aminolevulinic acid;5-Aminolevulinate;5-amino-levulinic ac…	PMMYEEVYMWASQN-DMTCNVIQSA-N,PMMYEEVYMWASQN-DMTCNVIQSA-N,ALRHLSYJTWAHJZ-UHFFFAOYSA-N,ALRHLSYJTWAHJZ-UHFFFAOYSA-N,KTHDTJVBEPMMGL-VKHMYHEASA-N,WOMAZEJKVZLLFE-UHFFFAOYSA-N,JVTAAEKCZFNVCJ-REOHCLBHSA-N,JVTAAEKCZFNVCJ-REOHCLBHSA-N,PMMYEEVYMWASQN-BKLSDQPFSA-N,BJBUEDPLEOHJGE-IMJSIDKUSA-N,BJBUEDPLEOHJGE-IMJSIDKUSA-N,RXKJFZQQPQGTFL-UHFFFAOYSA-N,RXKJFZQQPQGTFL-UHFFFAOYSA-N,PMMYEEVYMWASQN-QWWZWVQMSA-N,PMMYEEV…	HMDB00725,C01157,HMDB00700,C01013,HMDB00766,HMDB00783,HMDB00190,C00186,HMDB06055,HMDB59659,C05147,HMDB01882,C00184,HMDB60460,C03440,HMDB01311,C00256,HMDB01051,C02154,HMDB01149,C00430,LMFA01100055,HMDB29580,HMDB61880,C01073,HMDB36576,HMDB41929,HMDB02113,HMDB02104,C01165,HMDB06272,C01110,LMFA01060169,HMDB31232,C19706,C00577,C01432,C03741,C02426,C03651,C01015,C03341,LMFA01060171	annotated
579	260433	333441	579983	447403	244460	122598	362661	1.28913e+06	149095	500031	2.16484e+06	595724	559745	387809	975613	644066	974149	552245	1.36276e+06	656430	789036	936953	424517	966562	747772	670349	679535	288976	1.04847e+06	308126	504300	2182810	942585	1.2967e+06	positive	No Fragments	Hydroxyphenylacetylglycine;p-Hydroxyphenylacetylglycine;3-Carbamoyl-2-phenylpropionic acid;3-Carbamoyl-2-phenylpropionic acid;N-Benzyloxycarbonylglycine	CPPDWYIPKSSNNM-UHFFFAOYSA-N,CPPDWYIPKSSNNM-UHFFFAOYSA-N,AYRIVCKWIAUVOO-UHFFFAOYSA-N,AYRIVCKWIAUVOO-UHFFFAOYSA-N,CJUMAFVKTCBCJK-UHFFFAOYSA-N	HMDB00735,C05596,HMDB60367,C16591,C03710	annotated
580	242775	73791.9	122986	289043	247555	223066	236139	210812	203671	137525	140248	185469	345961	132745	179672	131415	273223	177385	210960	109370	219764	79608.6	370265	657614	290172	353401	861917	303650	232057	2.14896e+06	499884	561130	1.18687e+06	848809	positive	No Fragments	3alpha,4,5,7alpha-Tetrahydro-5-hydroxy-1H-isoindole-1,3(2H)-dione;3alpha,4,7,7alpha-Tetrahydro-4-hydroxy-1H-isoindole-1,3(2H)-dione;5-Hydroxymethyl-2-furancarboxaldehyde;5-Hydroxymethyl-2-furaldehyde;Isopyridoxal;Isopyridoxal;5-Methylfuran-2-carboxylic acid;3-Methoxyanthranilate;3-Methoxyanthranilate;Pyridoxal;Pyridoxal;Methyl 2-furoate;Maltol;Maltol;4-Hydroxy-2H-pyran-3-carboxaldehyde;1,3,5-Trih…	GNUDNAYOODXBQP-UHFFFAOYSA-N,MLJWDNXRMUBJJU-UHFFFAOYSA-N,NOEGNKMFWQHSLB-UHFFFAOYSA-N,NOEGNKMFWQHSLB-UHFFFAOYSA-N,GNKXHPULSPWUAK-UHFFFAOYSA-N,GNKXHPULSPWUAK-UHFFFAOYSA-N,OVOCLWJUABOAPL-UHFFFAOYSA-N,SXOPCLUOUFQBJV-UHFFFAOYSA-N,SXOPCLUOUFQBJV-UHFFFAOYSA-N,RADKZDMFGJYCBB-UHFFFAOYSA-N,RADKZDMFGJYCBB-UHFFFAOYSA-N,HDJLSECJEQSPKW-UHFFFAOYSA-N,XPCTZQVDEJYUGT-UHFFFAOYSA-N,XPCTZQVDEJYUGT-UHFFFAOYSA-N,ZNUNRMP…	HMDB34887,HMDB34889,HMDB34355,C11101,HMDB04290,C06051,HMDB59735,HMDB60374,C05831,HMDB01545,Stds2_2_15JAN20_20200226_161937_5,HMDB29750,HMDB30776,C11918,HMDB31256,HMDB13675,C02183,HMDB13674,C01108,HMDB32651,C12323,C03986,C02814,C02752,C03493,C14171,C14170,C00250	identified
581	1565934	86869.7	593940	301925	329008	209391	298353	214972	451352	245883	511317	296298	1284043	173475	252145	226372	475455	214621	212655	113862	461708	386372	808897	841050	876939	1.21522e+06	554811	2.12484e+06	1.04299e+06	242030	1.62851e+06	1.70288e+06	531395	443698	positive	Annotate in FrAnK	2,4-Diamino-6-nitrotoluene;2,4-Diamino-6-nitrotoluene;(S)-Spinacine;2,6-Diamino-4-nitrotoluene	DFZSBQYOXAUYCB-UHFFFAOYSA-N,DFZSBQYOXAUYCB-UHFFFAOYSA-N,YCFJXOFFQLPCHD-UHFFFAOYSA-N,SPOWAUDUGZVURQ-UHFFFAOYSA-N	HMDB60362,C16396,HMDB29873,C16397	annotated
582	378860	227546	355656	630120	586863	916154	764779	1.48494e+06	680097	734903	1.43588e+06	249778	1.3005e+06	211201	451722	202284	1.53444e+06	727106	1.59495e+06	935800	2.11621e+06	444513	193644	291094	338781	242845	330335	515470	466827	465754	310485	686626	666609	376250	positive	Annotate in FrAnK				annotated
583	276380	135071	322993	194991	157324	230786	231396	563271	302592	260592	229423	416485	623360	213065	232223	240775	594470	215908	254020	106132	359986	89654.6	1.54994e+06	674019	606231	2.0722e+06	619455	485884	443554	205731	1.08659e+06	903806	475675	203504	positive	Annotate in FrAnK	(2R,2'S)-Isobuteine;2-Methyl-2-[(1-oxo-2-propenyl)amino]-1-propanesulfonic acid;chondroitin sulfate E (GalNAc4,6diS-GlcA) proteoglycan;chondroitin sulfate E (GalNAc4,6diS-GlcA), precursor 3;S-(2-Hydroxyethyl)-N-acetyl-L-cysteine	QSPWUNSFUXUUDG-UHFFFAOYSA-N,XHZPRMZZQOIPDS-UHFFFAOYSA-N,CLORQKXFDBKDCZ-UHFFFAOYSA-N,CLORQKXFDBKDCZ-UHFFFAOYSA-N,NAYOYSKSFGMFOB-LURJTMIESA-N	HMDB30411,HMDB31200,HMDB62462,HMDB62463,C14876	annotated
584	1.19236e+06	1.95258e+06	1.77518e+06	684059	1.00955e+06	899633	1.86053e+06	1.33066e+06	1.47603e+06	745986	1.17967e+06	911390	1.21942e+06	1.09883e+06	1.12545e+06	1.76526e+06	1.2306e+06	967274	1.44284e+06	480775	1.24393e+06	178749	1959712	1.15321e+06	1205980	2.06126e+06	1.17267e+06	1.20626e+06	1.16495e+06	566524	1.8214e+06	1.84633e+06	1.14276e+06	723084	positive	Annotate in FrAnK	Vinylacetylglycine;Acetoacetic acid;Acetoacetate;Acetoacetic acid;2-Ketobutyric acid;2-Oxobutanoate;3-methyl pyruvic acid;Trimethadione;2-Methyl-3-oxopropanoic acid;2-Methyl-3-oxopropanoate;2-methyl-3-oxo-propanoic acid;Succinic acid semialdehyde;Succinate semialdehyde;Succinic acid semialdehyde;Acrylamide-acrylic acid resin;6-Oxopiperidine-2-carboxylic acid;5-ethyl-5-methyl-2,4-oxazolidinedione;…	UKISAGFGRDHYFO-UHFFFAOYSA-N,WDJHALXBUFZDSR-UHFFFAOYSA-N,WDJHALXBUFZDSR-UHFFFAOYSA-N,WDJHALXBUFZDSR-UHFFFAOYSA-N,TYEYBOSBBBHJIV-UHFFFAOYSA-N,TYEYBOSBBBHJIV-UHFFFAOYSA-N,TYEYBOSBBBHJIV-UHFFFAOYSA-N,IRYJRGCIQBGHIV-UHFFFAOYSA-N,VOKUMXABRRXHAR-UHFFFAOYSA-N,VOKUMXABRRXHAR-UHFFFAOYSA-N,VOKUMXABRRXHAR-UHFFFAOYSA-N,UIUJIQZEACWQSV-UHFFFAOYSA-N,UIUJIQZEACWQSV-UHFFFAOYSA-N,UIUJIQZEACWQSV-UHFFFAOYSA-N,RNIHAPS…	HMDB00894,HMDB00060,C00164,LMFA01060003,HMDB00005,C00109,LMFA01060002,HMDB14491,HMDB01172,C00349,LMFA01060193,HMDB01259,C00232,LMFA06000118,HMDB32161,HMDB61705,HMDB61082,HMDB02217,C06002,LMFA01060190,HMDB31646,HMDB03381,LMFA01050398,C17357	annotated
585	1.26485e+06	1.75535e+06	1.55195e+06	1861418	1459881	1.40365e+06	1.46967e+06	1.30578e+06	1.92142e+06	1.8233e+06	1640514	1464429	1.02434e+06	1.7171e+06	1.4712e+06	1.83106e+06	1.14824e+06	1.87295e+06	1.75431e+06	1.83379e+06	1586955	2.00102e+06	1.93625e+06	2029069	1.58789e+06	2.03993e+06	1.74523e+06	1.63835e+06	1625432	1.66418e+06	1.62297e+06	1.35936e+06	1.64815e+06	2.02182e+06	positive	Annotate in FrAnK	Sodium sulfate	PMZURENOXWZQFD-UHFFFAOYSA-L	C13199	annotated
586	862675	1.48263e+06	1.13833e+06	1.88583e+06	1108523	1.02313e+06	1.0541e+06	891257	1.58089e+06	1.52422e+06	1.20996e+06	1.16358e+06	573544	1.49788e+06	1.09226e+06	1454102	693885	1.56023e+06	1.48894e+06	1.43436e+06	1.26786e+06	1.77321e+06	1.63084e+06	2022465	1271211	1.81955e+06	1.49216e+06	1.30258e+06	1.23208e+06	1.35558e+06	1.23965e+06	990826	1.40416e+06	1.78096e+06	positive	Annotate in FrAnK	Trimetaphosphoric acid;Trimetaphosphoric acid	AZSFNUJOCKMOGB-UHFFFAOYSA-N,AZSFNUJOCKMOGB-UHFFFAOYSA-N	HMDB59921,C02466	annotated
587	227287	428579	322975	610476	300869	281826	286590	231222	546879	445929	398685	310079	142342	466465	297608	439914	181060	485421	455638	430001	358891	545845	512268	710425	370392	648970	429778	393522	364542	441388	335284	280891	424742	563011	positive	No Fragments				annotated
588	277539	431575	372553	424028	325720	340192	317869	279878	428588	418440	376798	338811	245219	412812	335200	419812	251812	446683	403727	433840	392824	521673	436110	435726	354334	448843	436903	358275	355741	359910	407982	299802	406852	436755	positive	No Fragments				annotated
589	83279.2	248921	177968	426638	175586	112004	168983	118903	314767	288895	232601	191099	70083	227882	146072	217386	61672.1	265119	278509	252606	234616	296717	292720	494504	198716	395948	262983	192728	253211	279846	237975	159975	260890	418952	positive	Annotate in FrAnK				annotated
590	74249.4	126900	104155	129295	100194	90153.9	94526.8	75742.3	137052	131722	97171.3	89634.1	61624.5	146102	103369	124641	57573.8	123383	124121	118130	111184	178984	121139	164211	105393	172443	129787	112920	92446.1	118977	119560	86442.1	124488	154270	positive	No Fragments				annotated
591	87929.7	95473.7	100600	144170	111468	97067.2	94277.8	97190.2	134837	133439	128808	113606	81869.4	122407	106574	126245	79416	99101.6	99777	119484	109023	134652	103457	124473	100024	143765	108555	90880.4	100259	116697	106470	75800.1	118758	139886	positive	No Fragments				annotated
592	29701.4	68894.7	58346.4	107111	55809.7	36521	35773.5	32692.8	93733.1	69063.1	65107.5	47076.5	26604	76338.6	49997.4	62755.5	22989.8	68126.7	60912.7	76743.4	61615.8	102013	83305.3	96895	53807.8	111801	72952.8	56301.6	52839	58091.6	59525.4	48212.3	74994.7	109396	positive	No Fragments				annotated
593	50182.7	89365.4	73251.1	109913	63935.6	55211.2	56161.5	59629.3	88364.5	96764.5	70153	70551.9	45663.9	82780.9	57047.3	85215.2	41455.8	83251.5	71590	96685	81728.7	106135	64954.4	93500.1	56648.1	100500	86672.2	66590.5	75416.8	74872.5	66974.5	56029.3	73217.9	99512.8	positive	No Fragments				annotated
594	19438.4	51595.2	54540.5	77437.4	31232.2	24940.5	38231.8	26082.9	44727.4	47952.7	43944.5	41331.6	16990.3	39214.6	38453	38156.5	15923.1	56543.6	55532.4	52750.9	48925.3	55985.7	57237.6	65239.8	30521.3	71214.2	43541.3	39271.3	49155.6	43033.9	55487.7	33561.2	50699.9	62016	positive	No Fragments				annotated
595	1.1563e+06	1.22943e+06	1015262	1.48686e+06	451482	629444	1.0698e+06	826112	898209	571753	867277	1085321	400583	475812	1.13833e+06	1.02615e+06	125537	791302	485380	280792	283321	81068.9	606244	649232	926645	723749	627222	1.04972e+06	835973	347567	883028	2.03088e+06	1.25448e+06	448793	positive	No Fragments				annotated
596	363365	474030	199268	282757	1.1596e+06	220201	375371	355480	746582	474406	628232	227490	489222	1019526	371824	361303	769446	235593	129016	617802	1.00561e+06	135414	732161	775048	1.24007e+06	606927	1.13104e+06	448200	596126	337975	767059	2.02993e+06	452897	1.34556e+06	positive	Annotate in FrAnK	4-Chloro-meta-phenylenediamine;4-Chloro-ortho-phenylenediamine;Choline sulfate	ZWUBBMDHSZDNTA-UHFFFAOYSA-N,BXIXXXYDDJVHDL-UHFFFAOYSA-N,WXCQAWGXWVRCGP-UHFFFAOYSA-N	C19365,C19207,C00919	annotated
597	1.45908e+06	426821	801684	652194	1.88372e+06	1.27212e+06	1.44759e+06	1.66778e+06	1.3869e+06	1.41152e+06	1627242	1.21193e+06	1502075	567964	1.81778e+06	1.12031e+06	1.99774e+06	809497	719737	352810	1.64288e+06	273926	542240	649980	895332	938246	954845	421666	1192569	520381	1.17339e+06	1.03009e+06	1.09926e+06	886218	positive	No Fragments	Glycerol;Glycerol;1,4-Dideoxy-1,4-imino-D-ribitol;N-Lactoyl ethanolamine;L-2-Amino-5-hydroxypentanoic acid;N-Hydroxy-L-valine	PEDCQBHIVMGVHV-UHFFFAOYSA-N,PEDCQBHIVMGVHV-UHFFFAOYSA-N,OQEBIHBLFRADNM-UHFFFAOYSA-N,RZCHTMXTKQHYDT-UHFFFAOYSA-N,CZWARROQQFCFJB-UHFFFAOYSA-N,PXEKBQAJOBYINU-BYPYZUCNSA-N	HMDB00131,C00116,HMDB39499,HMDB32356,HMDB31658,C20313	annotated
598	1.10889e+06	757031	574358	865996	111283	1.10427e+06	303167	297276	195094	NA	491537	709322	995047	278331	399495	NA	1.97544e+06	567910	493011	180310	369099	NA	134000	306918	1.1096e+06	446897	739253	1.35693e+06	433987	573347	391458	1.25688e+06	417583	NA	positive	No Fragments				annotated
599	219435	87425.3	542812	94730	273351	174050	121922	201192	139995	306403	118895	249750	171931	195186	183090	232304	197995	157668	55999.2	49211.2	204164	101642	273474	505975	492250	337510	390125	271152	437146	283881	365469	1.9724e+06	335101	382526	positive	No Fragments	Acetylintermedine;Acetyllycopsamine	RKDOFSJTBIDAHX-CYHLAULCSA-N,RKDOFSJTBIDAHX-OFSOMGBPSA-N	C16750,C16751	annotated
600	366530	45626.1	261612	173242	185825	142106	230773	94248.8	179021	80446.4	100410	303355	153232	151585	98015.3	1.96074e+06	142487	126850	46381.9	48801.3	68986.5	61861.9	660438	788562	894349	724842	732231	655918	853769	432411	833305	1.30869e+06	423008	224867	positive	No Fragments	Acetone cyanohydrin;Acetone cyanohydrin;2-Pyrrolidinone	MWFMGBPGAXYFAR-UHFFFAOYSA-N,MWFMGBPGAXYFAR-UHFFFAOYSA-N,HNJBEVLQSNELDL-UHFFFAOYSA-N	HMDB60427,C02659,HMDB02039	annotated
601	1.19695e+06	926409	190560	NA	431185	385779	232863	407353	575785	310372	293707	379049	496070	1951289	695280	406368	438557	318350	331533	343221	503988	694866	274109	637019	321688	286557	233990	203521	266991	532881	300504	314465	359295	676933	positive	CocamidoprpylBetaine (C19H38N2O3) Prob = 89.4400000000				annotated+fragment
602	165477	51707.9	41828.1	78784.5	29009.7	49500.5	34019.5	64680.6	64636.8	87016.4	57178.1	43724	79855.6	622670	70925.7	71889.9	42354.1	34824.4	65585.4	83592.5	50566.7	79007.2	75624.8	118604	187008	51907.3	61462.2	81621.2	77020.3	44902.3	69754.4	66972.3	136563	239280	positive	No Fragments				annotated
603	353315	73270.1	113853	261384	144988	76153	189731	1.19988e+06	98414	227425	1.38393e+06	1.95039e+06	48291.3	89880.1	717669	1.74212e+06	104069	103985	190970	103647	197377	82268.9	43336.7	34631.9	35171.2	45575.1	32092.3	44710.9	55527.2	31388.1	39126.3	78910	47702.8	36665.1	positive	Annotate in FrAnK	Pyrocatechol;Benzenediol;Catechol;Catechol;3alpha,4,7,7alpha-Tetrahydro-1H-isoindole-1,3(2H)-dione;2-Amino-3-methylbenzoate;2-Amino-3-methylbenzoate;Ethyl nicotinate;Acetaminophen;Acetaminophen;Methyl 2-aminobenzoate;1,3-Benzenediol;Resorcinol;Leukoaminochrome;2-Descarboxy-cyclo-dopa;2'-Hydroxyacetanilide;Dopamine quinone;Dopamine quinone;2-Phenylglycine;Hydroquinone;Hydroquinone;(E,E)-2,4-Hexadi…	YCIMNLLNPGFGHC-UHFFFAOYSA-N,YCIMNLLNPGFGHC-UHFFFAOYSA-N,YCIMNLLNPGFGHC-UHFFFAOYSA-N,YCIMNLLNPGFGHC-UHFFFAOYSA-N,CIFFBTOJCKSRJY-UHFFFAOYSA-N,WNAJXPYVTFYEST-UHFFFAOYSA-N,WNAJXPYVTFYEST-UHFFFAOYSA-N,XBLVHTDFJBKJLG-UHFFFAOYSA-N,RZVAJINKPMORJF-UHFFFAOYSA-N,RZVAJINKPMORJF-UHFFFAOYSA-N,VAMXMNNIEUEQDV-UHFFFAOYSA-N,GHMLBKRAJCXXBS-UHFFFAOYSA-N,GHMLBKRAJCXXBS-UHFFFAOYSA-N,VGSVNUGKHOVSPK-UHFFFAOYSA-N,VGSVNUG…	HMDB00957,C01785,C00090,C15571,HMDB33903,HMDB60680,C16571,HMDB59846,HMDB01859,C06804,HMDB29703,HMDB32037,C01751,HMDB12992,C17756,HMDB61919,HMDB12219,C17755,HMDB02210,HMDB02434,C00530,HMDB31180,HMDB33002,C11115,HMDB33127,HMDB32609,C03005,C18623,C07301,C02709,C03522,C04350,C04353,LMFA06000011,C20634	annotated
604	1.05394e+06	775713	402650	705217	794407	357799	502241	509530	657927	344103	258269	646772	229133	771678	885853	502926	162636	935922	514162	331808	461288	1.93422e+06	262370	247285	141617	321097	151835	168940	251562	149389	230038	548182	202519	185158	positive	No Fragments	Cyclohexylammonium	PAFZNILMFXTMIY-UHFFFAOYSA-O	HMDB62716	annotated
605	1.9226e+06	613892	1.37319e+06	388323	830700	1.51359e+06	1.21803e+06	565620	1.00498e+06	665295	461522	615561	546210	305084	853623	653865	367916	482877	142239	195056	434554	151690	382768	357530	1201161	692804	451842	734795	1.22407e+06	632993	538576	1.35191e+06	1.46719e+06	579217	positive	No Fragments	L-Homoserine;L-Homoserine;L-Threonine;L-Threonine;Alanyl-Alanine;L-Allothreonine;L-Allothreonine;4-Amino-3-hydroxybutyrate;4-Amino-3-hydroxybutanoate;Hydroxyethyl glycine;4-Acetamido-2-aminobutanoic acid;N(gamma)-Acetyldiaminobutyrate;D-Alanyl-D-alanine;N-alpha-Acetyl-L-2,4-diaminobutyrate;Daminozide;D-Threonine;D-Alanyl-D-alanine;(-)-erythro-(2R,3R)-Dihydroxybutylamide;D-Allothreonine;2-Methylse…	UKAUYVFTDYCKQA-VKHMYHEASA-N,UKAUYVFTDYCKQA-VKHMYHEASA-N,AYFVYJQAPQTCCC-GBXIJSLDSA-N,AYFVYJQAPQTCCC-GBXIJSLDSA-N,DEFJQIDDEAULHB-UHFFFAOYSA-N,AYFVYJQAPQTCCC-HRFVKAFMSA-N,AYFVYJQAPQTCCC-HRFVKAFMSA-N,YQGDEPYYFWUPGO-UHFFFAOYSA-N,YQGDEPYYFWUPGO-UHFFFAOYSA-N,XSISQURPIRTMAY-UHFFFAOYSA-N,YLZRFVZUZIJABA-YFKPBYRVSA-N,YLZRFVZUZIJABA-YFKPBYRVSA-N,DEFJQIDDEAULHB-QWWZWVQMSA-N,SUUKRBBXVBJLSS-YFKPBYRVSA-N,NOQGZXF…	HMDB00719,C00263,HMDB00167,C00188,HMDB28680,HMDB04041,C05519,HMDB61877,C03678,HMDB61148,HMDB31411,C06442,HMDB03459,C19929,C10996,C00820,C00993,C11108,C12317,C02115,C03153	annotated
606	1.62179e+06	600756	469611	539347	415267	392943	299483	330118	365968	468236	439457	594711	725316	1.90588e+06	377509	306782	395265	310067	264598	509022	445738	418455	393260	558778	509947	457639	251773	260560	305884	430106	313085	274203	1.5706e+06	1122079	positive	No Fragments				annotated
607	463392	339219	511015	426826	629858	1.90299e+06	189739	547966	360082	385531	285707	485001	988828	119504	286359	599448	454984	258516	965185	141109	650859	490612	338446	155465	258136	243863	420836	469305	298231	132376	245198	483816	248855	204489	positive	Annotate in FrAnK				annotated
608	391554	182964	304843	229014	221135	524326	627942	836289	310950	246406	967952	1274387	1.87237e+06	86273	388857	1.04714e+06	282109	266378	381114	71406.8	756249	195061	308122	75032.4	205463	311425	199279	294692	1.88679e+06	1.3346e+06	199228	328701	81363.8	65891.2	positive	Annotate in FrAnK	3-Succinoylpyridine;3-Succinoylpyridine;4-Hydroxybenzoic acid;4-Hydroxybenzoate;Hippuric acid;Hippurate;Gentisate aldehyde;Gentisate aldehyde;Sesamol;Sesamol;3,4-Dihydroxybenzaldehyde;3,4-Dihydroxybenzaldehyde;Salicylic acid;Salicylate;Methyl n-formylanthranilate;Adrenochrome;3-Hydroxybenzoic acid;3-Hydroxybenzoate;keratan sulfate II (core 2-linked), degradation product 1;alpha-Furyl methyl diket…	JGSUNMCABQUBOY-UHFFFAOYSA-N,JGSUNMCABQUBOY-UHFFFAOYSA-N,FJKROLUGYXJWQN-UHFFFAOYSA-N,FJKROLUGYXJWQN-UHFFFAOYSA-N,QIAFMBKCNZACKA-UHFFFAOYSA-N,QIAFMBKCNZACKA-UHFFFAOYSA-N,CLFRCXCBWIQVRN-UHFFFAOYSA-N,CLFRCXCBWIQVRN-UHFFFAOYSA-N,LUSZGTFNYDARNI-UHFFFAOYSA-N,LUSZGTFNYDARNI-UHFFFAOYSA-N,IBGBGRVKPALMCQ-UHFFFAOYSA-N,IBGBGRVKPALMCQ-UHFFFAOYSA-N,YGSDEFSMJLZEOE-UHFFFAOYSA-N,YGSDEFSMJLZEOE-UHFFFAOYSA-N,HRNPZFO…	HMDB00992,C19569,HMDB00500,C00156,HMDB00714,C01586,HMDB04062,C05585,HMDB33812,C10832,HMDB59965,C16700,HMDB01895,C00805,HMDB32398,HMDB12884,HMDB02466,C00587,HMDB62484,HMDB32920,HMDB32576,HMDB32595,C18316,C06339,C06332	annotated
609	215468	213291	849285	701526	411001	258616	300995	839387	425408	591654	1.8753e+06	416650	135614	363150	866433	905880	297811	366019	554739	132827	1.12093e+06	384921	84816.2	195249	204439	182580	208610	144884	260601	97740.4	369183	314115	284104	301436	positive	Annotate in FrAnK	Salicyluric acid;Salicyluric acid;2-Hydroxy-7-methoxy-2H-1,4-benzoxazin-3(4H)-one;Leucodopachrome;2-Carboxy-2,3-dihydro-5,6-dihydroxyindole;3-Hydroxyhippuric acid;N-acetyl-5-aminosalicylic acid;L-Formylkynurenine;L-Formylkynurenine;Dopaquinone;Dopaquinone;N'-Formylkynurenine;2-Hydroxy-6,7-dimethoxybenzoxazole;L-Dopaquinone;Alpha-Hydroxyhippuric acid;4-Carboxyphenylglycine;4-Hydroxyhippuric acid;H…	ONJSZLXSECQROL-UHFFFAOYSA-N,ONJSZLXSECQROL-UHFFFAOYSA-N,NDEPTLCFICMYLH-UHFFFAOYSA-N,JDWYRSDDJVCWPB-LURJTMIESA-N,JDWYRSDDJVCWPB-LURJTMIESA-N,XDOFWFNMYJRHEW-UHFFFAOYSA-N,GEFDRROBUCULOD-UHFFFAOYSA-N,BYHJHXPTQMMKCA-QMMMGPOBSA-N,BYHJHXPTQMMKCA-QMMMGPOBSA-N,AHMIDUVKSGCHAU-LURJTMIESA-N,AHMIDUVKSGCHAU-LURJTMIESA-N,BYHJHXPTQMMKCA-UHFFFAOYSA-N,FODHHOASVRMOPW-UHFFFAOYSA-N,AHMIDUVKSGCHAU-UHFFFAOYSA-N,GCWCVCC…	HMDB00840,C07588,HMDB38055,HMDB04067,C05604,HMDB06116,HMDB60602,HMDB60485,C02700,HMDB01229,C00822,HMDB01200,HMDB30726,HMDB39119,HMDB02404,HMDB02016,HMDB13678,C05575,C04274,C19717,C19631,C15605	annotated
610	329787	313217	450825	454359	329496	799038	223216	517004	449636	364127	325043	241100	1.86893e+06	260242	899151	440604	979656	855280	421112	160100	763783	273880	235786	316265	1.4983e+06	255762	221520	1.1883e+06	593898	323102	286296	1.55346e+06	1.63131e+06	167641	positive	4-Pyridoxate (C8H9NO4) Prob = 98.9900000000	4-Pyridoxic acid;4-Pyridoxate;2,3-Methylenesuccinic acid;trans-trans-Muconic acid;trans-trans-muconic acid;Sumiki's acid;5-Hydroxymethyl-2-furoate;cis,cis-Muconic acid;cis,cis-Muconate;cis,cis-muconic acid;5-Hydroxymaltol;Kojic acid;Kojic acid;cis,cis-4-Hydroxymuconic semialdehyde;2,5-Dihydro-5-oxofuran-2-acetate;5-Methoxy-3-hydroxyanthranilate;2-Hydroxymuconate semialdehyde;(S)-5-Oxo-2,5-dihydro…	HXACOUQIXZGNBF-UHFFFAOYSA-N,HXACOUQIXZGNBF-UHFFFAOYSA-N,PQGVRLYVSSROJJ-UHFFFAOYSA-N,TXXHDPDFNKHHGW-ZPUQHVIOSA-N,TXXHDPDFNKHHGW-ZPUQHVIOSA-N,PCSKKIUURRTAEM-UHFFFAOYSA-N,PCSKKIUURRTAEM-UHFFFAOYSA-N,TXXHDPDFNKHHGW-CCAGOZQPSA-N,TXXHDPDFNKHHGW-CCAGOZQPSA-N,TXXHDPDFNKHHGW-CCAGOZQPSA-N,SSSNQLHKSUJJTE-UHFFFAOYSA-N,BEJNERDRQOWKJM-UHFFFAOYSA-N,BEJNERDRQOWKJM-UHFFFAOYSA-N,NJOJKLHNRGFVOS-REDYYMJGSA-N,HPEKPJG…	HMDB00017,C00847,HMDB59762,HMDB02349,LMFA01170124,HMDB02432,C20448,HMDB06331,C02480,LMFA01170077,HMDB32988,HMDB32923,C14516,C06603,C04105,C11466,C00682,C14610,C12026,C03586,C04773,C03743,C03647,C04447	annotated+fragment
611	57622.4	42003.2	155843	103677	24574.8	103325	155049	205584	157775	81755.2	39614.4	128594	133769	63003.2	181949	173699	53438	225917	40168.9	37314.8	39338.1	1.86243e+06	10105.4	14460.9	25700.8	16098.2	13635	12429.3	21517.7	NA	17731	24596.3	59093.5	42444.8	positive	No Fragments	Palmitoyl sphingomyelin;SM(d18:1/16:0);SM(d18:0/16:1(9Z));PE-Cer(d15:1(4E)/22:0);PE-Cer(d14:1(4E)/23:0);PE-Cer(d16:1(4E)/21:0);SM(d17:1/17:0);SM(d16:1/18:0)	RWKUXQNLWDTSLO-GWQJGLRPSA-N,RWKUXQNLWDTSLO-GWQJGLRPSA-N,CGVOQSQIYSUXAT-PPLFXBRHSA-N,PUNOWDWXDFVUSY-GWQJGLRPSA-N,DAJDHSUNMLBGKS-GWQJGLRPSA-N,MQVMZFUXVSTHHM-GWQJGLRPSA-N,VJLGWXPICWQEGB-GWQJGLRPSA-N,OQCPQFVKIYWGRP-GWQJGLRPSA-N	HMDB61712,LMSP03010003,HMDB13464,LMSP03020017,LMSP03020010,LMSP03020023,LMSP03010043,LMSP03010042	annotated
612	1.40533e+06	1.43215e+06	1.48833e+06	1.32163e+06	1.42156e+06	1.56552e+06	1.34301e+06	1.49403e+06	1.4295e+06	1.44167e+06	1.52727e+06	1.84454e+06	1.70739e+06	1.60381e+06	1.69299e+06	1507716	1561624	1.57914e+06	1.58052e+06	1.68126e+06	1.6036e+06	1.53241e+06	1.44026e+06	1.46391e+06	1.58255e+06	1597335	1.65817e+06	1.62034e+06	1.74044e+06	1.41664e+06	1511950	1.59773e+06	1.53278e+06	1.46002e+06	positive	N,N-Dimethylglycine (C4H9NO2) Prob = 59.4800000000	L-Alpha-aminobutyric acid;(S)-2-Aminobutanoate;2S-amino-butanoic acid;D-Alpha-aminobutyric acid;D-2-Aminobutyrate;2R-amino-butanoic acid;Dimethylglycine;N,N-Dimethylglycine;Gamma-Aminobutyric acid;4-Aminobutanoate;4-amino-butanoic acid;O-Acetylethanolamine;2-Aminoisobutyric acid;2-Amino-2-methylpropanoate;2-amino-isobutyric acid;Ethylene oxide/propylene oxide copolymer (avg m w 9,760 - 13,200);Et…	QWCKQJZIFLGMSD-VKHMYHEASA-N,QWCKQJZIFLGMSD-VKHMYHEASA-N,QWCKQJZIFLGMSD-VKHMYHEASA-N,QWCKQJZIFLGMSD-GSVOUGTGSA-N,QWCKQJZIFLGMSD-GSVOUGTGSA-N,QWCKQJZIFLGMSD-GSVOUGTGSA-N,FFDGPVCHZBVARC-UHFFFAOYSA-N,FFDGPVCHZBVARC-UHFFFAOYSA-N,BTCSSZJGUNDROE-UHFFFAOYSA-N,BTCSSZJGUNDROE-UHFFFAOYSA-N,BTCSSZJGUNDROE-UHFFFAOYSA-N,HBVZRPAKZOLBPL-UHFFFAOYSA-N,FUOOLUPWFVMBKG-UHFFFAOYSA-N,FUOOLUPWFVMBKG-UHFFFAOYSA-N,FUOOLUP…	HMDB00452,C02356,LMFA01100034,HMDB00650,C02261,LMFA01100043,HMDB00092,C01026,HMDB00112,C00334,LMFA01100039,HMDB38394,HMDB01906,C03665,LMFA01100053,HMDB32262,C01380,C15588,HMDB02299,C01205,LMFA01100049,HMDB41945,C11735,HMDB02166,C03284,LMFA01100050,HMDB31654,HMDB31329,HMDB31430,HMDB03911,C05145,LMFA01100054,C19514,C11109,C02721	annotated+fragment
613	246329	215259	215951	244078	217178	239659	227815	255546	227633	214242	259389	247762	250438	193125	223741	247566	302113	212881	291058	220090	255490	250215	247340	191135	229578	283465	242085	218495	243436	243076	228928	246078	226006	222293	positive	Annotate in FrAnK				annotated
614	537834	1.06387e+06	942532	342484	638025	1.13613e+06	674839	1.29194e+06	1491998	758784	437593	575551	353610	715108	348128	1.56862e+06	545819	412419	453597	697823	1.84271e+06	634850	321140	270179	279859	123794	168478	390434	121245	163457	206937	186494	407684	773826	positive	Annotate in FrAnK	Histidinyl-Aspartate;N2,N2-Dimethylguanosine;Aspartyl-Histidine;1,7-Dimethylguanosine;D-erythro-L-galacto-Nonulose;6-Hydroxyl-1,6-dihydropurine ribonucleoside	MDCTVRUPVLZSPG-UHFFFAOYSA-N,RSPURTUNRHNVGF-IOSLPCCCSA-N,HSPSXROIMXIJQW-UHFFFAOYSA-N,AISVAXNALHBFPC-IOSLPCCCSA-N,USEZWDIVUDJKCA-UHFFFAOYSA-N,WGRXVKRHIMUTPD-HRNNJVHXSA-N	HMDB28881,HMDB04824,HMDB28755,HMDB01961,HMDB29955,C04583	annotated
615	380780	254164	524006	294029	103257	587455	399805	392546	356281	192638	520385	483893	1.80738e+06	105273	986950	693050	1.72553e+06	329823	831137	126054	387134	341997	249543	272959	397385	501306	456734	847763	1.07141e+06	567900	399118	885808	532004	278060	positive	Annotate in FrAnK	L-cis-Cyclo(aspartylphenylalanyl);Indoleacetyl glutamine;N-Acetyl-ala-ala-ala-methylester	VNHJXYUDIBQDDX-UHFFFAOYSA-N,DVJIJAYHBZALOJ-UHFFFAOYSA-N,FKSWBCPVKXRWMC-FXQIFTODSA-N	HMDB31360,HMDB13240,C11329	annotated
616	436637	1.18799e+06	989914	1.70237e+06	826151	546330	782436	612977	1.18103e+06	1.29555e+06	962511	917376	353039	1.0885e+06	741184	941770	303915	1.24897e+06	1.12969e+06	1.24835e+06	1.0915e+06	1.50683e+06	1.32029e+06	1.80465e+06	944733	1.42358e+06	1.13508e+06	910077	941843	1.11282e+06	1.19465e+06	656985	1.03461e+06	1.52258e+06	positive	No Fragments	Sodium sulfate	PMZURENOXWZQFD-UHFFFAOYSA-L	C13199	annotated
617	56674.9	244716	244738	558232	176539	83061.8	140718	115162	378388	296774	187868	198895	83914.8	243201	132014	177780	65812.1	270190	243605	295430	302677	292714	273253	447190	164406	426866	202408	145932	187943	277978	260924	115999	189665	503002	positive	Annotate in FrAnK				annotated
618	11275.9	87900.6	75618.6	261169	55858.9	18180.1	53846.5	35913.4	185805	103225	50864.5	71591.4	NA	82386.7	36980.9	58093.9	12817.7	98529.4	84702	91853.1	110991	131145	104096	198983	55672.9	177690	92332.3	41277.8	61606.6	100952	83666.4	32307.8	65858.7	250399	positive	No Fragments				annotated
619	232707	510311	944183	1087748	508200	585071	823928	672673	782786	559367	699547	1.50826e+06	738630	257329	139040	1.19403e+06	663550	741489	328120	834662	1.80155e+06	606134	295638	625593	435516	399584	343059	471166	468232	234002	878142	853539	557304	514875	positive	Annotate in FrAnK	Biotin amide;Pyrene;Pyrene;Fluoranthene;Biotin amide	XFLVBMBRLSCJAI-ZXFLCMHBSA-N,BBEAQIROQSPTKN-UHFFFAOYSA-N,BBEAQIROQSPTKN-UHFFFAOYSA-N,GVEPBJHOBDJJJI-UHFFFAOYSA-N,XFLVBMBRLSCJAI-ZKWXMUAHSA-N	HMDB01458,HMDB42002,C14335,C19425,C01893	annotated
620	412803	248683	372134	198064	158055	166904	395920	374223	237366	202371	271542	121153	386209	80977.8	277694	256745	895189	1.08859e+06	191132	461979	642396	398288	304506	287287	758038	457908	306411	459457	497072	377867	306676	798945	1.78113e+06	345021	positive	Annotate in FrAnK	N-Acetyl-L-glutamate 5-semialdehyde;N-Acetyl-L-glutamate 5-semialdehyde;(2S,5S)-trans-Carboxymethylproline;5-Deoxy-5-aminoshikimic acid	BCPSFKBPHHBDAI-LURJTMIESA-N,BCPSFKBPHHBDAI-LURJTMIESA-N,LIZWYFXJOOUDNV-WHFBIAKZSA-N,GSAKPGCLECHWSP-PBXRRBTRSA-N	HMDB06488,C01250,C17366,C12121	annotated
621	283852	102440	353974	265869	946254	1.76364e+06	231239	92542	1.11475e+06	131145	131853	146779	145042	92076.8	122929	137406	161861	206233	109008	86650.5	169027	159358	396583	263191	320821	298512	442064	465599	276832	236027	352882	416945	350341	275252	positive	No Fragments	Acrylamide;Acrylamide	HRPVXLWXLXDGHG-UHFFFAOYSA-N,HRPVXLWXLXDGHG-UHFFFAOYSA-N	HMDB04296,C01659	annotated
622	1.76255e+06	661645	297538	153510	123882	74498.2	859333	154437	72936.4	42076	93953.2	114201	283183	82522.3	94197.3	161213	319748	129540	158571	124418	174500	142419	104837	35168.6	334245	50546.4	329610	246127	226378	62248.7	221342	476458	369662	52856.4	positive	No Fragments	Allantoic acid;Allantoate	NUCLJNSWZCHRKL-UHFFFAOYSA-N,NUCLJNSWZCHRKL-UHFFFAOYSA-N	HMDB01209,C00499	annotated
623	1.26485e+06	1.17011e+06	1.09047e+06	1.37103e+06	1.38137e+06	1.40365e+06	1.25463e+06	1.19038e+06	1.47064e+06	1.35033e+06	1.46557e+06	1.3824e+06	977580	1.7171e+06	1.4712e+06	1.47057e+06	1.07765e+06	1.18031e+06	1.75431e+06	1.42069e+06	1199174	1.47834e+06	1.27676e+06	1.7605e+06	1.30333e+06	1.13434e+06	1.01438e+06	1.39297e+06	1.12666e+06	1.66418e+06	1.19436e+06	839228	1.2171e+06	1.18668e+06	positive	Annotate in FrAnK	Sodium sulfate	PMZURENOXWZQFD-UHFFFAOYSA-L	C13199	annotated
624	862675	830424	841866	1.05782e+06	1.06575e+06	1.02313e+06	817634	797075	1.02821e+06	1.02954e+06	1.13255e+06	1.04931e+06	590551	1.49788e+06	1.09226e+06	1454102	693885	743579	1.48894e+06	1.06101e+06	772812	1.04753e+06	904463	1.37869e+06	894235	804897	690986	1.06655e+06	698526	1.35558e+06	905065	434708	832497	1.23112e+06	positive	Annotate in FrAnK	Trimetaphosphoric acid;Trimetaphosphoric acid	AZSFNUJOCKMOGB-UHFFFAOYSA-N,AZSFNUJOCKMOGB-UHFFFAOYSA-N	HMDB59921,C02466	annotated
625	227287	247257	200974	406476	300869	281826	216423	231222	300957	307585	327831	290323	142342	466465	297608	379423	181060	204239	455638	290446	210490	312692	243371	500621	232589	220834	211934	318081	199604	441388	279051	138477	199693	286978	positive	No Fragments				annotated
626	277539	300320	282699	360071	325720	340192	308274	279878	341521	377702	376798	338811	245219	412812	335200	364902	251812	278467	403727	370468	285262	357168	351537	410829	325102	283148	266693	358275	296929	359910	325100	217707	303491	328972	positive	No Fragments				annotated
627	111645	104702	100657	86023.8	125452	104963	105782	96118.8	149158	109122	122157	133199	90487.7	153507	132941	141724	95996.5	109117	138932	142110	108314	126252	126512	157856	111224	117949	91430.2	98511.7	119643	139201	120546	75877.4	101583	125390	positive	No Fragments				annotated
628	74249.4	79203.6	70372.1	88337.5	100194	90153.9	67671.6	75742.3	94639.6	98129.3	89511.8	86253	61624.5	146102	103369	110422	57573.8	69862.4	124121	92489.5	80863.7	113293	80348.8	139804	78034	71886.5	64822.7	112920	62482.4	118977	84358.8	42517.2	89414.3	86282	positive	No Fragments				annotated
629	322157	174815	612569	259978	241914	244756	210230	383063	210011	180377	334188	862860	790503	444832	235250	238742	584156	231600	218959	258799	275482	380862	230506	722760	501518	567465	765694	134731	382121	157226	810474	1.75052e+06	358482	490271	positive	Annotate in FrAnK	L-Gizzerosine;Phaseolic acid;Pimelylcarnitine;Triethylene glycol diglycidyl ether	LFNFNJYYTXESHV-UHFFFAOYSA-N,OPPXDBWFRYVXHW-UHFFFAOYSA-N,AUWRHMAICBSXMC-NSHDSACASA-N,UMILHIMHKXVDGH-UHFFFAOYSA-N	HMDB39160,HMDB31897,HMDB13328,C19537	annotated
630	454820	261983	1742363	225075	221012	687402	202270	696053	190403	394791	294993	403634	405997	359257	319528	741810	483350	354154	358094	304915	224362	547198	43669.8	265567	302185	73971.3	153992	NA	129502	199831	174370	123741	72673.6	195855	positive	Annotate in FrAnK	Hexazinone	CAWXEEYDBZRFPE-UHFFFAOYSA-N	C10926	annotated
631	365380	38140.4	122221	NA	336239	120303	91226.7	48153	262573	79807.4	265256	66880.9	128451	94397.3	98697.2	77147.6	78726.6	93792.6	55814.6	33689.9	79330.1	179880	1.01839e+06	464707	690739	1.02903e+06	781462	881743	1.07945e+06	372627	1.73869e+06	1.14191e+06	878118	1.28717e+06	positive	Annotate in FrAnK	3,4-Methylenepimelic acid;Vanylglycol;3-Methoxy-4-hydroxyphenylethyleneglycol;Phosphorylcholine;Choline phosphate;1-(3-Hydroxy-4-methoxyphenyl)-1,2-ethanediol;4-Formyl-3-(formylmethyl)-4-hexenoic acid;(±)-threo-1-(4-Hydroxyphenyl)-1,2,3-propanetriol;Genipic acid;2-Hydroxy-6-oxo-7-methylocta-2,4-dienoate;Antiarol;cis-3-(Carboxy-ethyl)-3,5-cyclo-hexadiene-1,2-diol;cis-3-(1-Carboxy-ethyl)-3,5-cyclo-…	CSNVGEOLHZRUFI-UHFFFAOYSA-N,FBWPWWWZWKPJFL-UHFFFAOYSA-N,FBWPWWWZWKPJFL-UHFFFAOYSA-N,YHHSONZFOIEMCP-UHFFFAOYSA-O,YHHSONZFOIEMCP-UHFFFAOYSA-O,FBDKAIYPFAFJHV-UHFFFAOYSA-N,DBMWDRVDXUPGBP-UQCOIBPSSA-N,DGMSJCVOBYTYTE-UHFFFAOYSA-N,KWBASGHXHPTPGU-UHFFFAOYSA-N,OEUMAONYVQQDBW-HMRFFJRGSA-N,VTCDZPUMZAZMSB-UHFFFAOYSA-N,RKDFGWAXBBGKMR-IONNQARKSA-N,VVVNXNZZTJUXDV-AKHXFSBVSA-N,OEUMAONYVQQDBW-LHOHZTISSA-N	HMDB59730,HMDB01490,C05594,HMDB01565,C00588,HMDB35056,HMDB39650,HMDB40603,HMDB36072,C06582,C10765,C11588,C11456,C04535	annotated
632	1.45914e+06	1.16808e+06	630928	1642251	802035	986283	1.73726e+06	684080	760919	1.26838e+06	1.61547e+06	1.51447e+06	799809	1.0898e+06	715081	933812	587982	846730	1.45664e+06	1.13993e+06	628063	945553	1.50859e+06	1.23778e+06	619785	711142	1.02194e+06	1.29391e+06	741110	623592	1.08534e+06	1.71655e+06	615438	1.35388e+06	positive	Annotate in FrAnK				annotated
633	105971	59741.4	171666	1.52595e+06	133289	90594.3	114779	252642	146322	155772	362629	136311	29997.2	69284.5	297196	1.73593e+06	103321	123456	217927	43255.2	224361	180053	83433.6	73741.8	103842	98501.9	79730.8	66191.6	92946.6	50666.6	94446.2	173609	85072.9	72086.4	positive	No Fragments	4-Methylpyrrolo[1,2-a]pyrazine;1-Methylpyrrolo[1,2-a]pyrazine;Indoleamine	GCXGRZISVBCADH-UHFFFAOYSA-N,OCFOYCLGYLFXCC-UHFFFAOYSA-N,TXQAZWIBPGKHOX-UHFFFAOYSA-N	HMDB33173,HMDB33171,C01819	annotated
634	886770	1.67445e+06	1.30945e+06	699981	1.17078e+06	1.71819e+06	1.1079e+06	973329	1.19838e+06	1.72712e+06	1.27872e+06	1.17139e+06	1.13037e+06	1.55563e+06	1.3625e+06	1.61078e+06	1.19648e+06	1532952	1.36187e+06	1.48164e+06	1.37331e+06	1367809	1.17335e+06	1.61863e+06	985724	919569	1.41729e+06	1.16238e+06	975547	1.41953e+06	1.13454e+06	582416	1.28372e+06	1.55154e+06	positive	No Fragments	4,5-Dihydro-5-methyl-3-thiophenethiol;2,3-Dihydro-5-methyl-3-thiophenethiol;4,5-Dihydro-2-methyl-3-thiophenethiol	JPJBGDKFMKAFRU-UHFFFAOYSA-N,XMTPGJJWJZMORB-UHFFFAOYSA-N,SHTOTWJJNXTUDB-UHFFFAOYSA-N	HMDB39796,HMDB39791,HMDB39792	annotated
635	158173	390823	299218	121080	241339	425093	248910	222827	275538	404483	316533	230845	230385	307603	330628	403490	307187	357028	324761	330399	325359	330915	184048	359875	181877	159647	333627	227052	170023	282962	239178	104180	314770	363493	positive	No Fragments				annotated
636	125650	264907	213633	81892.3	170390	276290	161492	134528	188638	228747	205238	165024	130494	258534	181359	229191	162200	207240	191341	252258	187421	209455	192232	215485	140555	132917	202756	179870	158439	209093	176044	72943.7	168360	195468	positive	No Fragments				annotated
637	800877	534575	576728	1.09893e+06	878483	473445	1.70743e+06	858998	1.21029e+06	790507	472002	532464	1.71453e+06	407569	843507	465144	652801	507395	424186	511073	605096	383720	872554	409264	517949	533535	635441	1.19554e+06	429487	603305	420612	464254	361649	619887	positive	Diethanolamine (C4H11NO2) Prob = 90.3200000000	Diethanolamine;Diethanolamine;2-Amino-2-methyl-1,3-propandiol	ZBCBWPMODOFKDW-UHFFFAOYSA-N,ZBCBWPMODOFKDW-UHFFFAOYSA-N,UXFQFBNBSPQBJW-UHFFFAOYSA-N	HMDB04437,C06772,C11260	annotated+fragment
638	1681448	1566235	1.65829e+06	1.65995e+06	1.6415e+06	1.66227e+06	1659988	1.57174e+06	1.56558e+06	1.64357e+06	1.60762e+06	1.64659e+06	1.60348e+06	1.62764e+06	1.67392e+06	1688096	1.60601e+06	1.62136e+06	1.68265e+06	1.67299e+06	1.63589e+06	1668815	1.6993e+06	1.67122e+06	1.67285e+06	1.65183e+06	1598654	1.64269e+06	1.66497e+06	1.66335e+06	1.69134e+06	1662867	1.5755e+06	1.69442e+06	positive	Annotate in FrAnK	Epoxyanethole;Thymoquinone;3-Phenylpropyl formate;Benzenebutanoic acid;2-Phenylbutyric acid;Egomaketone;2-Phenylethyl acetate;Phenethyl acetate;4-Isopropylbenzoic acid;p-Cumate;beta-Thujaplicin;beta-Thujaplicin;3-Phenylbutyric acid;Lepalone;1-(2,3-Dihydro-1H-pyrrolizin-5-yl)-1,4-pentanedione;Eugenol;Eugenol;Isoeugenol;Isoeugenol;1,2-Dimethoxy-4-vinylbenzene;4-Methylbenzyl alcohol acetate;Benzyl p…	YUWWNQUBHDXKMT-UHFFFAOYSA-N,KEQHJBNSCLWCAE-UHFFFAOYSA-N,AMHRXSOVSAQOKL-UHFFFAOYSA-N,OBKXEAXTFZPCHS-UHFFFAOYSA-N,OFJWFSNDPCAWDK-UHFFFAOYSA-N,MGIXHQSSTZKVOO-UHFFFAOYSA-N,MDHYEMXUFSJLGV-UHFFFAOYSA-N,MDHYEMXUFSJLGV-UHFFFAOYSA-N,CKMXAIVXVKGGFM-UHFFFAOYSA-N,CKMXAIVXVKGGFM-UHFFFAOYSA-N,FUWUEFKEXZQKKA-UHFFFAOYSA-N,FUWUEFKEXZQKKA-UHFFFAOYSA-N,ZZEWMYILWXCRHZ-UHFFFAOYSA-N,XUCQQLCBOJJVRF-UHFFFAOYSA-N,BDWPPPW…	HMDB34615,HMDB34732,HMDB34471,HMDB00543,HMDB00329,HMDB38184,HMDB33945,C12303,HMDB35268,C06578,HMDB35213,C09904,HMDB01955,HMDB35414,HMDB40046,HMDB05809,C10453,HMDB05802,C10469,HMDB40359,HMDB40460,HMDB30063,HMDB30060,HMDB32038,HMDB32336,HMDB36098,HMDB41473,HMDB41472,HMDB41612,HMDB31761,HMDB33723,HMDB37174,HMDB37160,HMDB32891,HMDB32618,HMDB32620,HMDB32586,C19729,C19229,C09905,C10846,C09858,LMFA01030…	annotated
639	941116	1.22262e+06	484517	943146	1094415	914810	704314	730784	696887	831936	645889	848621	1.16441e+06	951341	925084	665372	1.69791e+06	467633	866778	889019	1.22229e+06	628297	1.51454e+06	838269	735659	1.19654e+06	658832	1570339	652357	935483	1.4624e+06	501355	666369	1.07945e+06	positive	Annotate in FrAnK	(±)-2-Octanol;(S)-3-Ethyl-4-methylpentanol;Octanol;1-Octanol;n-octanol;(S)-3-Octanol;3-Octanol;2,3,4-Trimethyl-3-pentanol;N,2,3-Trimethyl-2-(1-methylethyl)butanamide;4-Methyl-2-heptanol;xi-2-Ethyl-1-hexanol;2-Ethylhexan-1-ol;(2xi,4xi)-2,4-Dimethyl-1-hexanol;2-Ethyl-4-methyl-1-pentanol;4S-Methylheptan-3R-ol;4S-Methylheptan-3S-ol;3-Methylheptan-2-ol;2-Methylheptan-4R-ol;6-Methylheptan-3-ol;Octan-3S…	SJWFXCIHNDVPSH-UHFFFAOYSA-N,RWIFVESHBHTZEM-UHFFFAOYSA-N,KBPLFHHGFOOTCA-UHFFFAOYSA-N,KBPLFHHGFOOTCA-UHFFFAOYSA-N,KBPLFHHGFOOTCA-UHFFFAOYSA-N,NMRPBPVERJPACX-UHFFFAOYSA-N,NMRPBPVERJPACX-UHFFFAOYSA-N,PLSMHHUFDLYURK-UHFFFAOYSA-N,RWAXQWRDVUOOGG-UHFFFAOYSA-N,GUHWHNUGIGOSCN-UHFFFAOYSA-N,YIWUKEYIRIRTPP-UHFFFAOYSA-N,YIWUKEYIRIRTPP-UHFFFAOYSA-N,GDRBQWCGBCJTLB-UHFFFAOYSA-N,QCHSJPKDWOFACC-UHFFFAOYSA-N,BKQICAF…	HMDB34261,HMDB59859,HMDB01183,C00756,LMFA05000130,HMDB30070,C17144,HMDB36166,HMDB36195,HMDB31589,HMDB31231,C02498,HMDB37791,HMDB13818,LMFA05000472,LMFA05000473,LMFA05000479,LMFA05000476,LMFA05000482,LMFA05000492,LMFA05000490,LMFA08010005	annotated
640	47740	34224	26253.1	57987.1	32603.3	33340.9	19004.5	20494.1	30001.7	52530.7	24269.6	46488.9	76386.4	45320.9	63995.6	31293.7	130034	27944.7	11813.5	26270	48064.6	29637.6	103839	26823	25572.7	46831.3	34810.7	138533	11403.6	56277.9	48255.1	18920.2	40812.3	84660.6	positive	No Fragments				annotated
641	130622	28010	52451.1	47211.6	67735.7	44485.3	87642.4	85674.9	45615.9	50666.4	83813.1	93971.2	57122.5	15275.1	47020.4	50923.2	100144	28697.5	69025.7	24427.3	49484.8	1.66534e+06	42535.2	21879.1	93507	59050.8	41938	30598.5	157638	16805	46878	221176	44826.1	28574.2	positive	No Fragments	L-erythro-4-Hydroxyarginine;Glycyl-Arginine;Arginyl-Glycine;N-(o)-Hydroxyarginine;beta-Hydroxyarginine;L-Hydroxyarginine;gamma-Hydroxy-L-arginine;N(omega)-Hydroxyarginine	OPCBKDJCJYBGTQ-UHFFFAOYSA-N,JLXVRFDTDUGQEE-UHFFFAOYSA-N,XUUXCWCKKCZEAW-UHFFFAOYSA-N,FQWRAVYMZULPNK-UHFFFAOYSA-N,VIDUVSPOWYVZIC-IMJSIDKUSA-N,WWURQGFETAMJQN-WUCPZUCCSA-N,OPCBKDJCJYBGTQ-BKLSDQPFSA-N,FQWRAVYMZULPNK-BYPYZUCNSA-N	HMDB34326,HMDB28835,HMDB28709,HMDB04224,C18473,C20330,C08284,C05933	annotated
642	647153	562135	436255	608448	1.13074e+06	1662764	1.2937e+06	346968	257919	151091	213632	1.15454e+06	303062	1.27666e+06	247679	1.08444e+06	491478	679802	671609	594719	181389	509986	689501	466149	900951	1.16011e+06	583153	589353	1.15836e+06	857233	464190	658897	1083286	370892	positive	Annotate in FrAnK	Cyclohexyl 3-methylbutanoate;Cyclohexyl pentanoate;5-Octenyl propanoate;cis-3-Hexenyl 2-methylbutanoate;cis-3-Hexenyl 3-methylbutanoate;(Z)-3-Hexenyl 3-methylbutanoate;2-Hexenyl valerate;2-Hexenyl isovalerate;xi-gamma-Undecalactone;gamma-undecalactone;trans-2-Hexyl-1-cyclopropaneacetic acid;(Z)-3-Methyl-4-decenoic acid;(Z)-3-Methyl-3-decenoic acid;2-Propenyl octanoate;3-Hexenyl 2-methylbutyrate;(…	SQPOKBBCNZIWFI-UHFFFAOYSA-N,YLCHTSSXNSNXSW-UHFFFAOYSA-N,LWYSNOFRZXMWJC-WAYWQWQTSA-N,JKKGTSUICJWEKB-SREVYHEPSA-N,AIQLNKITFBJPFO-WAYWQWQTSA-N,AIQLNKITFBJPFO-WAYWQWQTSA-N,WDXAMNXWZLXISB-BQYQJAHWSA-N,SAVRWHQEMHIAEB-VOTSOKGWSA-N,PHXATPHONSXBIL-UHFFFAOYSA-N,PHXATPHONSXBIL-UHFFFAOYSA-N,DSMAUFFXECFFMC-UHFFFAOYSA-N,WZZXDQPNKLAUNI-FPLPWBNLSA-N,AMLVNNDHFHTSBV-NTMALXAHSA-N,PZGMUSDNQDCNAG-UHFFFAOYSA-N,JKKGTSU…	HMDB34428,HMDB34429,HMDB38906,HMDB38277,HMDB38278,LMFA07010592,HMDB38273,HMDB38274,HMDB38311,LMFA07040030,HMDB31087,HMDB31063,HMDB31062,HMDB40593,HMDB32320,HMDB32308,HMDB32396,HMDB36784,HMDB36140,HMDB31691,HMDB31843,HMDB31272,HMDB31406,HMDB33371,C12295,LMPR0102010014,HMDB33724,C13910,LMFA01030036,HMDB37309,HMDB37106,HMDB37185,HMDB37225,LMFA07010524,HMDB32453,HMDB32461,HMDB32404,HMDB32489,HMDB3253…	annotated
643	33149.9	59364.5	46886.1	35272.7	101374	179200	113006	33586.5	44365.6	17230.9	15583.7	68195.6	35228.1	86347.8	18658	36548.8	58298.1	38845	62411	75185.3	27229.2	NA	90664.2	66093.9	112270	98977.5	96263	74913.7	148887	162015	61151.7	49097.9	84953.5	29571.2	positive	No Fragments	10,20-Dihydroxyeicosanoic acid;Pentadecanoylcarnitine;MG(17:0/0:0/0:0)[rac];11,12-dihydroxy arachidic acid;Phytophthora mating hormone alpha1	RIIQXYZWFWMFSB-UHFFFAOYSA-N,MDDWQHVKSHTZTD-UHFFFAOYSA-N,SVUQHVRAGMNPLW-UHFFFAOYSA-N,DQAUXZPAFJGMFY-UHFFFAOYSA-N,KVWYIWRSDKQRFM-SOAMZJECSA-N	HMDB31923,HMDB62517,LMGL01010002,LMFA01050095,LMPR0104010014	annotated
644	61624.1	37920.5	165284	115457	137221	574358	82869.8	418910	264891	255283	176929	137196	1.65732e+06	66107.4	353945	393977	297090	161793	139119	88552.3	463092	NA	111202	160447	174460	81135	164658	171467	184579	118556	152847	268110	400473	264098	positive	Annotate in FrAnK	(R)-2,3-Dihydroxypropane-1-sulfonate;Tauropine	YPFUJZAAZJXMIP-GSVOUGTGSA-N,VHYQDLYSULDZSO-SCSAIBSYSA-N	C19675,C01616	annotated
[truncated: 2,563 more rows]

## Sheet: B) ANOVA-all
B) All features (identified and annotated) with differential abundance between groups identified by one-way analysis of variance (ANOVA) and Fisher's LSD post-hoc test.
[truncated: 602 more rows]

## Sheet: C) ANOVA-identified
C) Significant features identified based on retention times/masses or masses of detected peaks match to the standards
[truncated: 28 more rows]
