# Supplementary material for: Combined Untargeted and Targeted Metabolomics Approaches Reveal Urinary Changes of Amino Acids and Energy Metabolism in Canine Babesiosis With Different Levels of Kidney Function
Source: Front Microbiol. 2021 Sep 17;12:715701. doi: 10.3389/fmicb.2021.715701 (PMC8484968; doi:10.3389/fmicb.2021.715701)
Supplement: Supplementary Table 2 — Targeted metabolomics of urine in dogs with babesiosis and different level of kidney function. (A) Concentrations of all valid analytes obtained by AbsoluteIDQ® p400 HR Kit (Biocrates Life Sciences AG, Innsbruck, Austria). (B) Metabolites with differential abundance between groups identified by ANOVA and Fisher’s LSD post hoc test. [file Table_2.xlsx]

## Sheet: A) valid
Supplemental table 2. Targeted metabolomics of urine in dogs with babesiosis and different level of kidney function. A) Concentrations of all valid analytes obtained by AbsoluteIDQ® p400 HR Kit (Biocrates Life Sciences AG, Innsbruck, Austria).
	Arg	Asn	Cit	Gln	Glu	Gly	His	Met	Phe	Pro	Thr	Trp	Tyr	xLeu	Carnosine	Sarcosine	AC(0:0)	AC(2:0)	AC(3:0)	AC(4:0)	AC(4:0-OH)	AC(5:0)	AC(5:1)	CE(18:1)	CE(18:2)	CE(20:4)	TG(52:2)	TG(52:3)	PC(30:3)	PC(32:5)	PC(34:1)	PC(34:2)	PC(36:2)	PC(38:4)	PC(38:5)	PC(42:3)	H1	AC(8:0)	AC(8:1-OH)	AC(10:1)	AC(12:0-DC)	AC(14:1-DC)
Control	32.8	244	61.1	154	293	339	110	57.5	53.3	25.6	351	57.8	28.8	103	4.1	113	NA	250	77.5	5.75	0.832	5.68	0.532	1.78	341	132	13.7	14.7	9.73	0.944	2.93	7.12	5.82	5.84	0.743	6.98	2960	NA	2.17	0.414	0.255	0.368
Control	30.4	164	43.5	200	135	170	82.9	28	24.2	11.6	NA	41	26.8	48.4	3.24	115	NA	218	263	9.58	1.16	20.6	0.798	2.35	409	176	4.76	5.92	7.74	0.802	2.52	6.82	5.89	6.75	0.766	4.98	1611	5.76	4.56	3.79	0.507	0.923
Control	36.7	NA	73.2	334	85.6	158	45.8	18.9	27.8	11	82.6	12.7	28.8	93.4	5.82	3.62	155	27	2.54	1.48	1.1	1.52	0.199	14.9	2835	1466	37.7	52.2	5.65	0.68	8.02	20.7	18.8	22.5	3.47	2.61	1650	0.697	1.77	0.273	0.27	0.507
Control	6.7	190	39.2	114	174	110	57.9	32.8	28.5	12	102	33.6	28.7	50	3.66	86.1	707	155	31	3.75	0.496	2.9	0.492	3.18	442	122	12.5	15.9	4.73	0.706	27.1	65.4	54.1	55.8	7.51	5.37	1427	0.298	2.33	0.561	0.321	0.583
Control	27.8	191	27.4	509	78.5	130	57.2	27.1	25.1	60.3	214	36.4	27.3	46.1	4.79	55	587	79.9	12.7	3.75	0.728	3.13	0.468	2.1	390	159	6.65	8.4	3.95	0.457	2.91	6.94	6.39	6.8	0.656	4.75	1599	0.311	2.48	0.542	0.35	0.505
Control	27.9	295	127	351	131	234	64.6	16.3	32.3	11.9	127	27.1	28.8	59.6	8.3	8.24	448	56	2.43	1.7	0.423	2.08	0.244	1.19	227	89.2	1.8	3.69	25.3	1.49	2.77	8.73	9.38	7.29	1.01	29.8	4067	NA	0.902	0.229	0.175	0.341
Control	51.8	NA	57.4	616	252	218	79.5	21.6	49.4	16.6	279	36	28.8	82.6	10.8	14.4	145	18.8	2.6	2.24	0.774	2.38	0.297	2.25	484	266	6.49	11.1	12.3	1.71	1.37	4.51	4.28	4.48	0.849	13.8	1812	11	4.5	0.874	0.47	0.749
Control	6.19	23.1	NA	37.9	NA	NA	7.42	5.11	NA	NA	18.5	NA	NA	NA	1.79	NA	58.7	24.8	1.36	0.771	0.422	1.52	0.104	3.02	580	256	7.1	8.12	NA	0.123	NA	NA	0.587	0.543	NA	1.75	168	NA	0.794	NA	0.094	0.149
Control	32.5	272	32.5	208	123	325	123	61	50.8	23.4	NA	77	28.7	80.6	8.54	21.9	NA	191	145	6.02	0.604	5.33	0.434	NA	163	73.7	2.6	3.46	2.93	1.11	NA	NA	0.548	0.5	NA	2.68	1044	0.567	2.91	1.29	0.826	0.881
Control	51.8	NA	93.9	378	130	201	62	23	23	11.2	129	30.5	27.4	94	7.08	20	360	84.9	11.9	1.77	0.491	1.5	0.261	4.56	739	310	13.5	13.5	16.7	0.645	35.7	93.1	66	66.9	9.67	11.1	1416	NA	1.23	0.141	0.113	0.264
Control	76.4	NA	56	1418	180	314	106	22.2	34.6	17.9	298	41.4	27.1	74.1	18	4.19	323	121	9.69	2.63	0.773	2.86	0.48	14.4	2756	1382	13.9	46.6	4.52	0.86	5.78	12.8	7.71	7.98	2.53	2.93	2573	0.297	2.81	0.526	0.497	0.829
Control	8.6	21.3	2.89	62	20.8	39.8	9.07	NA	NA	NA	18.8	NA	28.6	NA	NA	NA	85.6	46.3	3.71	1.12	0.185	1.15	0.085	1.69	428	193	6.93	10.2	12.2	NA	1.53	4.82	4.78	4.02	0.96	17.2	513	1.57	1.08	0.483	0.216	0.241
Disease_A	49.2	258	25.7	NA	149	129	60.4	5.62	25.3	13.6	NA	35	28.8	33.7	5.18	2.13	50.2	0.517	4.54	0.47	0.533	1.14	0.102	0.897	200	91	4.46	6.64	11.8	0.408	1.6	2.65	2.43	2.22	0.269	6.41	2032	3.51	2.34	1.53	0.243	0.345
Disease_A	22.1	81.6	NA	297	47.8	197	78.6	18.7	35.1	14.1	374	41	27.5	52.5	6.09	11.5	NA	NA	314	12	1.75	20.3	0.542	3.01	469	189	28.1	33.8	1.05	0.833	0.726	3.11	2.8	1.86	0.297	NA	755	1	2.99	1.86	0.148	0.189
Disease_A	26.7	86.4	10.5	236	121	163	60.8	9.73	33.1	24.7	105	26.7	27.6	55.3	5.78	2.33	528	125	78.2	5.68	0.34	4.84	0.148	8.19	1392	653	12.7	27.1	3.18	0.431	1.18	3.7	3.44	2.97	0.426	3.53	1145	0.625	1.63	0.606	0.082	0.159
Disease_A	32.7	143	16	396	515	243	79.1	17.9	53.5	32.8	NA	35.4	26.7	NA	3.99	13.1	107	20	0.673	1.79	0.419	1.2	0.063	2.45	418	172	5.2	8.19	4.52	0.509	0.653	1.93	2.12	1.94	0.245	5.43	1817	2.37	2.29	0.579	0.114	0.201
Disease_A	34.4	84.2	29.7	328	74.6	190	41.3	5.88	15.1	15.6	99.2	21	28.1	14.2	3.65	17.3	34.4	2.76	10.9	0.952	0.342	0.828	NA	NA	91.6	44.6	2.97	4.51	18.9	0.588	1.4	3.63	3.23	3.57	0.408	8.03	1103	1.04	0.733	0.388	0.119	0.152
Disease_A	NA	14.7	NA	71.3	27.1	55.6	11.4	NA	6.62	NA	26	NA	28.7	NA	NA	107	253	34.2	6.35	1.08	NA	0.773	NA	NA	89	NA	NA	NA	0.799	NA	NA	NA	0.701	0.706	NA	9.64	462	NA	0.51	NA	0.019	NA
Disease_B	67.6	306	33.6	1573	310	591	284	32.7	86.5	70.1	432	82	NA	141	19.8	8.2	435	54.5	26.6	3.79	1.52	2.33	0.406	1.76	450	179	4.77	7.11	13.8	1.95	12.2	33.6	31.4	28.9	4.66	19	3676	0.891	3.31	0.442	0.058	0.117
Disease_B	129	174	64.1	1292	291	332	146	55.1	176	101	NA	87.8	28.8	280	44.3	13.1	713	86.9	571	46.3	2.9	67.8	1.49	7.25	1384	705	40.9	75.5	6.1	1.29	14.6	38.3	28	27	3.65	5.95	5119	52	8.14	25.4	0.4	2.36
Disease_B	18	43.9	NA	243	58.7	189	38.2	5.06	19.4	23.3	44.7	25.5	28.1	21.2	1.95	NA	112	32.7	7.78	1.18	NA	0.914	NA	1.53	272	145	1.8	2.7	9.05	0.203	1.03	2.2	2.27	2.94	0.289	13.3	1337	NA	0.606	0.297	0.058	0.097
Disease_B	105	178	39.7	887	163	422	351	34.6	117	73.2	236	95.2	24.2	134	18.2	8.19	161	13.2	45.7	3.38	0.91	1.34	0.166	1.21	232	101	3.83	5.14	11.8	1.37	1.65	3.46	2.71	2.6	0.258	5.9	3398	6.33	2.14	2.02	0.143	0.526
Disease_B	65	133	15.2	606	115	219	73.1	15	48.1	27.5	424	49.7	26.4	45	7.23	8.27	241	18.9	208	19.2	1.47	11.8	0.3	9.41	1841	932	32.5	34.5	2.47	0.512	1.53	6.01	5.02	3.93	0.761	2.44	1664	9.97	2.92	7.57	0.212	0.66
Disease_B	57.2	89.2	104	506	134	219	94.5	14.5	40.9	35.5	NA	83.6	26.4	63.4	7.66	10.7	261	27.2	394	23.6	2.01	25.3	0.443	3.41	626	268	7.4	10	5.69	0.569	0.957	2.48	2.18	2.02	0.254	7.42	2282	8.96	3.32	7.67	0.327	1.3
Disease_B	165	84.4	44.7	394	264	199	99.4	22.6	63.7	65.4	182	27.2	25.9	145	7.97	2.79	97.4	36.2	3.06	0.738	NA	1.67	0.118	10.6	1940	1068	38.3	48.2	1.19	0.297	2.9	6.44	5.59	6.37	0.884	1.23	3854	NA	0.584	NA	0.027	0.068
Disease_B	25	50.1	8.32	167	39.3	101	33	8.18	23.1	15.9	88.2	8.99	NA	48.1	4.51	3.92	NA	369	101	5.76	0.462	11.1	0.209	NA	44	NA	NA	2.12	1.68	0.352	0.517	NA	0.57	0.366	NA	5.76	932	NA	1.2	0.251	0.045	0.161
Disease_B	201	368	73.7	NA	583	672	400	45.1	149	77.8	NA	191	28.8	133	14.7	NA	695	150	659	63.7	3.8	36.7	1.05	11.4	2990	1415	30.2	56.1	3.05	2.83	6.18	13	13.6	19	2.11	2.64	3957	20.2	6.59	14.8	0.152	0.765
Disease_B	125	80.3	34.7	1381	175	107	109	19.2	54.4	25.2	NA	112	28.8	54.3	4.1	3.46	347	41.7	307	36.8	0.587	28.5	1.2	2.82	474	236	6.03	13	6.88	0.804	10.7	12.6	7.24	6.82	0.425	7.91	1462	18.4	5.9	11.9	0.126	0.591
Disease_C	39	41.3	12.4	378	70.2	94.6	60.6	13.7	59.2	30.9	82	23.9	27.4	93.2	37.1	3.41	370	187	122	8.68	0.655	8.08	0.314	NA	55.8	NA	NA	NA	3.48	0.277	0.583	NA	0.654	0.581	NA	5.21	1157	0.449	2.48	0.222	0.053	0.143
Disease_C	24.2	87.6	12.8	310	107	148	86.8	16	59.1	33.7	187	36.2	27	107	3.92	2.13	355	101	25.1	2.92	0.249	3.29	0.257	4.3	760	396	21	33.2	2.2	0.845	9.4	18.1	13.4	18.8	1.45	1.13	1366	NA	1.28	0.326	0.105	0.155
Disease_C	276	473	362	NA	247	890	NA	63.7	NA	70.9	NA	132	NA	NA	45.4	12	31.6	5.61	10.3	1.14	NA	0.83	NA	2.02	411	164	3.53	1.87	2.11	0.336	0.69	1.3	1.16	0.862	0.176	4.35	15054	0.324	0.949	0.283	0.034	0.163
Disease_C	23.4	31.2	NA	141	32.4	104	53.3	12.9	32.3	16.9	117	28.4	27.4	58.9	8.39	1.84	NA	224	117	8.04	0.374	13.6	0.179	1.26	242	131	NA	2	5.08	0.531	0.97	2.03	1.67	1.92	0.244	19	2408	0.4	1.53	0.37	0.023	0.068
Disease_C	169	84.3	28.3	655	164	253	132	42	121	96.7	182	32.3	25.1	249	31.9	9.1	143	57.2	8.3	1.36	NA	1.4	0.076	2.04	395	186	2.37	3.86	2.79	0.223	NA	NA	0.779	0.701	NA	3.74	4161	NA	0.852	0.462	0.114	0.128
Disease_C	117	83.4	NA	170	212	83.1	75.8	38.9	154	63.3	252	29.2	24.1	548	NA	2.6	854	219	10.7	5.55	0.57	2.39	NA	2.45	375	218	7.63	6.36	11.5	0.174	8.46	8.23	7.02	9.86	6.33	38.2	1846	0.58	1.01	NA	0.017	NA

## Sheet: B) Anova
B) Metabolites with differential abundance between groups identified by one-way analysis of variance (ANOVA) and Fisher's LSD post-hoc test.
		f.value	p.value	-log10(p)	FDR	Fisher's LSD
His	histidine	21.626	1.1862e-07	6.9259	3.9373e-06	Disease_A - Control; Disease_B - Control; Disease_C - Control; Disease_B - Disease_A; Disease_C - Disease_A
Phe	phenylalanine	20.661	1.8749e-07	6.727	3.9373e-06	Disease_A - Control; Disease_B - Control; Disease_C - Control; Disease_B - Disease_A; Disease_C - Disease_A; Disease_C - Disease_B
Pro	proline	13.079	1.2291e-05	4.9104	0.00017208	Disease_A - Control; Disease_B - Control; Disease_C - Control; Disease_C - Disease_A
xLeu	leucine	11.959	2.547e-05	4.594	0.00026743	Disease_B - Control; Disease_C - Control; Disease_B - Disease_A; Disease_C - Disease_A; Disease_C - Disease_B
Trp	tryptophan	9.5336	0.00014036	3.8528	0.001179	Disease_A - Control; Disease_B - Control; Disease_C - Control
Arg	arginine	8.5829	0.00028956	3.5383	0.0020269	Disease_B - Control; Disease_C - Control
H1	hexoses	7.7527	0.00056082	3.2512	0.003342	Disease_B - Control; Disease_C - Control; Disease_C - Disease_A
Thr	threonine	7.5976	0.00063657	3.1962	0.003342	Disease_B - Control; Disease_C - Control
Gln	glutamine	7.0606	0.00099483	3.0023	0.0046425	Disease_B - Control; Disease_C - Control; Disease_B - Disease_A
Carnosine	carnosine	6.7293	0.0013187	2.8798	0.0054664	Disease_B - Control; Disease_C - Control; Disease_C - Disease_A; Disease_C - Disease_B
Gly	glycine	6.6338	0.0014317	2.8442	0.0054664	Disease_A - Control; Disease_B - Control; Disease_C - Control
AC80	Octanoylcarnitine	5.6582	0.0033984	2.4687	0.011895	Disease_B - Control; Disease_B - Disease_A; Disease_B - Disease_C
AC101	Decenoylcarnitine	5.2262	0.0050591	2.2959	0.016345	Disease_B - Control; Disease_B - Disease_C
AC40-OH	Hydroxybutyrylcarnitine	4.7349	0.0080486	2.0943	0.024146	Disease_B - Control
AC40	Butyrylcarnitine	4.2388	0.013033	1.8849	0.036493	Disease_B - Control; Disease_B - Disease_A
AC120-DC	Dodecanedioylcarnitine	3.9932	0.016628	1.7792	0.043647	Control - Disease_C
AC30	Propionylcarnitine	3.9039	0.018182	1.7404	0.044921	Disease_B - Control
