# Supplementary material for: Combined Untargeted and Targeted Metabolomics Approaches Reveal Urinary Changes of Amino Acids and Energy Metabolism in Canine Babesiosis With Different Levels of Kidney Function
Source: Front Microbiol. 2021 Sep 17;12:715701. doi: 10.3389/fmicb.2021.715701 (PMC8484968; doi:10.3389/fmicb.2021.715701)
Supplement: Supplementary Table 3 — Correlations between metabolites identified by targeted approach and urinary protein to creatinine ratio (UPC) showing: (A) Pearson’s correlation coefficients and (B) p values. [file Table_3.XLSX]

## Sheet: A) r values
Supplemental table 3. Correlations between metabolites identified by targeted approach and urinary protein to creatinine ratio (UPC) showing: A) Pearson's correlation coefficients
	Arg	Asn	Cit	Gln	Glu	Gly	His	Met	Phe	Pro	Thr	Trp	Tyr	xLeu	Carnosine	Sarcosine	AC(0:0)	AC(2:0)	AC(3:0)	AC(4:0)	AC(4:0-OH)	AC(5:0)	AC(5:1)	CE(18:1)	CE(18:2)	CE(20:4)	TG(52:2)	TG(52:3)	PC(30:3)	PC(32:5)	PC(34:1)	PC(34:2)	PC(36:2)	PC(38:4)	PC(38:5)	PC(42:3)	H1	AC(8:0)	AC(8:1-OH)	AC(10:1)	AC(12:0-DC)	AC(14:1-DC)	UPC	Creatinine
Arg		0.508284	0.636812	0.364844	0.536547	0.706502	0.605815	0.59337	0.744264	0.752888	0.43393	0.687659	-0.123113	0.505587	0.657001	-0.234071	0.129759	-0.158383	0.293494	0.401132	0.464408	0.265589	0.145538	0.256452	0.320939	0.317846	0.230844	0.262419	-0.159224	0.134684	0.00913137	-0.0395945	-0.04138	-0.0253223	0.0134174	-0.0823577	0.793862	0.328637	0.250258	0.398469	-0.173885	0.210989	0.689098	0.0871132
Asn	0.508284		0.645772	0.183335	0.570864	0.827441	0.613512	0.672389	0.410483	0.392261	0.512952	0.682051	-0.0464912	0.109144	0.377578	0.128593	0.180984	-0.0327765	0.190757	0.225933	0.304044	0.0977598	-0.106479	-0.00954247	0.081092	0.0293338	-0.0131469	0.0203644	0.16399	0.435796	0.0523795	0.0640893	0.1175	0.110182	0.0464276	-0.0133768	0.696788	0.137902	0.285577	0.165824	0.23059	0.0269648	0.0823576	0.402413
Cit	0.636812	0.645772		0.040631	0.249882	0.694428	0.250847	0.507628	0.291186	0.266529	0.269649	0.472079	-0.178993	0.169064	0.508581	-0.014548	-0.0179459	-0.175865	0.0270107	0.0373314	0.121108	0.0178713	0.0516994	0.0467496	0.0696111	0.0443721	-0.0195511	-0.0255523	0.106786	0.0382594	0.0818153	0.0884408	0.0919163	0.087365	0.0755305	0.0638736	0.892813	0.0624024	-0.00800842	0.0517683	-0.0235147	0.0722521	0.214613	0.0517081
Gln	0.364844	0.183335	0.040631		0.352219	0.380566	0.518786	0.235705	0.434074	0.474488	0.4779	0.445833	0.0581732	0.206059	0.427494	-0.257758	0.27446	-0.21324	0.293505	0.391243	0.363015	0.387956	-0.0949235	0.302343	0.314297	0.309968	0.183767	0.355131	0.0963286	0.36548	0.210967	0.188391	0.188601	0.156594	0.128306	-0.0410907	0.195029	0.483835	0.572502	0.470805	0.138428	0.152202	0.256252	0.658702
Glu	0.536547	0.570864	0.249882	0.352219		0.614991	0.65116	0.515039	0.610927	0.524457	0.477808	0.63071	0.125683	0.307716	0.260406	0.0195561	0.31319	-0.0209476	0.358448	0.474962	0.527447	0.288663	0.00790322	0.268706	0.364712	0.329604	0.259131	0.335178	0.00868369	0.479079	0.136841	0.116131	0.157773	0.177917	0.146694	-0.035779	0.379098	0.376083	0.488834	0.401747	0.0388616	0.199918	0.258991	0.401005
Gly	0.706502	0.827441	0.694428	0.380566	0.614991		0.777899	0.676979	0.562033	0.571828	0.635264	0.783345	-0.144148	0.182194	0.578816	-0.0617089	0.0524654	-0.126009	0.260643	0.291644	0.471195	0.15785	-0.0795489	0.15525	0.244122	0.204152	0.0962784	0.154406	0.0142361	0.447449	0.00559122	0.0332177	0.0695764	0.0673302	0.00984123	-0.120742	0.806179	0.191101	0.274411	0.216481	0.033999	-0.0345092	0.309866	0.428285
His	0.605815	0.613512	0.250847	0.518786	0.65116	0.777899		0.559925	0.696318	0.668187	0.581477	0.826387	-0.0118179	0.296413	0.416103	-0.0971521	0.254742	-0.0414961	0.435203	0.499817	0.592656	0.292637	-0.0752238	0.169515	0.288392	0.253217	0.156473	0.234523	0.0266569	0.633071	0.0660942	0.0552344	0.0974878	0.112621	0.0604055	-0.0932818	0.430357	0.314171	0.458998	0.375227	0.0122104	0.0890113	0.441942	0.56891
Met	0.59337	0.672389	0.507628	0.235705	0.515039	0.676979	0.559925		0.68887	0.617389	0.526963	0.610653	0.0331558	0.520943	0.549477	0.243005	0.288493	0.219388	0.284805	0.288342	0.343069	0.282316	0.0897079	0.0435048	0.0941743	0.0640736	0.158484	0.175936	-0.0950333	0.28686	0.184727	0.161947	0.173678	0.178798	0.238023	-0.0535349	0.603415	0.310649	0.361273	0.318449	0.356283	0.360376	0.404603	0.226578
Phe	0.744264	0.410483	0.291186	0.434074	0.610927	0.562033	0.696318	0.68887		0.882902	0.509216	0.618989	0.0135354	0.804179	0.671525	-0.20685	0.482312	0.0659744	0.443622	0.523819	0.54833	0.475783	0.310144	0.147097	0.219581	0.217906	0.300144	0.357098	-0.0606935	0.304335	0.102845	0.0475667	0.0630554	0.0830876	0.196742	0.133018	0.512059	0.548751	0.451523	0.578527	-0.0682184	0.560559	0.812714	0.216889
Pro	0.752888	0.392261	0.266529	0.474488	0.524457	0.571828	0.668187	0.617389	0.882902		0.467195	0.548833	-0.0549693	0.650686	0.677607	-0.183616	0.36853	-0.0747565	0.314984	0.386841	0.538909	0.35905	0.147831	0.113017	0.175749	0.17376	0.243234	0.284693	-0.148798	0.183721	0.0147255	-0.00758369	0.0118564	0.0188218	0.0607305	-0.0217851	0.55649	0.4329	0.311771	0.466069	-0.129154	0.323108	0.801039	0.182761
Thr	0.43393	0.512952	0.269649	0.4779	0.477808	0.635264	0.581477	0.526963	0.509216	0.467195		0.494656	-0.0042049	0.344925	0.325578	-0.0162589	0.23183	-0.0228251	0.256055	0.265292	0.44909	0.173853	0.0104935	0.252861	0.304882	0.280052	0.356256	0.317116	-0.0415888	0.375593	0.0328846	0.0395177	0.073862	0.0664681	0.101359	-0.0243665	0.398293	0.170044	0.340841	0.208254	0.0736023	0.175334	0.200141	0.460782
Trp	0.687659	0.682051	0.472079	0.445833	0.63071	0.783345	0.826387	0.610653	0.618989	0.548833	0.494656		0.0568207	0.180744	0.412798	-0.0113403	0.270179	-0.0707443	0.655239	0.725189	0.629477	0.511745	0.000624939	0.146671	0.268286	0.22325	0.159685	0.248189	-0.105205	0.542195	0.0680675	0.0259587	0.0461338	0.0621468	-0.0283166	-0.161063	0.545887	0.476387	0.622032	0.588091	0.110606	0.169664	0.355944	0.326968
Tyr	-0.123113	-0.0464912	-0.178993	0.0581732	0.125683	-0.144148	-0.0118179	0.0331558	0.0135354	-0.0549693	-0.0042049	0.0568207		0.00154263	-0.123819	0.202789	0.239517	-0.166037	0.173429	0.182803	0.131157	0.145433	0.0638264	0.18624	0.169768	0.158081	0.213002	0.260797	0.241268	0.231247	0.143507	0.125735	0.131254	0.147425	0.0735136	0.0679794	-0.228948	0.180256	0.257213	0.178957	0.317385	0.13818	-0.081	0.180557
xLeu	0.505587	0.109144	0.169064	0.206059	0.307716	0.182194	0.296413	0.520943	0.804179	0.650686	0.344925	0.180744	0.00154263		0.423739	-0.16769	0.53333	0.221164	0.119342	0.180722	0.233951	0.202356	0.604521	0.090906	0.0988193	0.117216	0.198428	0.194114	0.0564663	-0.0102621	0.195898	0.111521	0.114807	0.139063	0.423557	0.440801	0.270266	0.2604	0.12489	0.282739	-0.10964	0.773266	0.685315	-0.0119869
Carnosine	0.657001	0.377578	0.508581	0.427494	0.260406	0.578816	0.416103	0.549477	0.671525	0.677607	0.325578	0.412798	-0.123819	0.423739		-0.22185	0.15897	-0.0519283	0.231445	0.239901	0.310101	0.335581	-0.0318746	0.051859	0.0791601	0.0951096	0.120682	0.217582	-0.123777	0.0829536	0.00941287	0.0342783	0.0240124	0.00310302	0.0426929	-0.0848805	0.702457	0.394766	0.284771	0.347948	-0.0308355	0.156449	0.707166	0.158449
Sarcosine	-0.234071	0.128593	-0.014548	-0.257758	0.0195561	-0.0617089	-0.0971521	0.243005	-0.20685	-0.183616	-0.0162589	-0.0113403	0.202789	-0.16769	-0.22185		0.085292	0.278245	0.0163979	-0.0605078	-0.0522161	-0.0036439	0.0617342	-0.216526	-0.206725	-0.240028	-0.136808	-0.151736	-0.0514505	0.00198944	0.118852	0.140089	0.151917	0.152236	0.0759265	-0.103019	-0.0941043	-0.0662308	0.0642817	-0.072986	0.264015	0.0182688	-0.324946	-0.0668436
AC(0:0)	0.129759	0.180984	-0.0179459	0.27446	0.31319	0.0524654	0.254742	0.288493	0.482312	0.36853	0.23183	0.270179	0.239517	0.53333	0.15897	0.085292		0.245817	0.345787	0.459256	0.305322	0.372824	0.367525	0.214619	0.244149	0.216541	0.256783	0.356156	0.0629937	0.257037	0.502723	0.43852	0.470124	0.489316	0.574427	0.306694	-0.0281206	0.37772	0.39362	0.434076	0.0285592	0.598297	0.2373	0.125444
AC(2:0)	-0.158383	-0.0327765	-0.175865	-0.21324	-0.0209476	-0.126009	-0.0414961	0.219388	0.0659744	-0.0747565	-0.0228251	-0.0707443	-0.166037	0.221164	-0.0519283	0.278245	0.245817		0.144466	0.0965257	-0.081132	0.139893	0.10515	-0.111792	-0.0971121	-0.0739667	-0.105389	-0.0842921	-0.161495	-0.0294336	0.0708498	0.0387289	0.0328864	0.0543036	0.170956	0.131022	-0.166889	-0.059909	0.0565261	-0.0333905	0.11123	0.21678	0.0781261	-0.165823
AC(3:0)	0.293494	0.190757	0.0270107	0.293505	0.358448	0.260643	0.435203	0.284805	0.443622	0.314984	0.256055	0.655239	0.173429	0.119342	0.231445	0.0163979	0.345787	0.144466		0.942394	0.793766	0.922523	-0.0148949	0.246495	0.331176	0.307787	0.449006	0.514491	-0.235909	0.420924	0.0473757	0.0311253	0.0338535	0.0479806	-0.0502582	-0.228376	0.0638423	0.738734	0.817038	0.861547	0.211032	0.32696	0.304259	0.0206175
AC(4:0)	0.401132	0.225933	0.0373314	0.391243	0.474962	0.291644	0.499817	0.288342	0.523819	0.386841	0.265292	0.725189	0.182803	0.180722	0.239901	-0.0605078	0.459256	0.0965257	0.942394		0.769282	0.87678	0.0502787	0.315425	0.417334	0.394481	0.450562	0.544193	-0.182766	0.47926	0.125694	0.0810145	0.0870535	0.109373	0.0179659	-0.151142	0.0980258	0.778697	0.825507	0.899965	0.10523	0.343211	0.345013	0.0569659
AC(4:0-OH)	0.464408	0.304044	0.121108	0.363015	0.527447	0.471195	0.592656	0.343069	0.54833	0.538909	0.44909	0.629477	0.131157	0.233951	0.310101	-0.0522161	0.305322	-0.081132	0.793766	0.769282		0.70348	0.0102392	0.449366	0.546932	0.529055	0.618523	0.645261	-0.195273	0.453332	0.0421294	0.0640925	0.0998138	0.118556	0.0395044	-0.215756	0.229095	0.62582	0.645319	0.725956	0.101838	0.260699	0.409739	0.142157
AC(5:0)	0.265589	0.0977598	0.0178713	0.387956	0.288663	0.15785	0.292637	0.282316	0.475783	0.35905	0.173853	0.511745	0.145433	0.202356	0.335581	-0.0036439	0.372824	0.139893	0.922523	0.87678	0.70348		0.0174555	0.211416	0.262598	0.253223	0.470976	0.563245	-0.180262	0.319491	0.129404	0.11317	0.102441	0.101847	0.0073548	-0.154474	0.0986425	0.890292	0.839916	0.937271	0.204837	0.409357	0.389472	-0.0019824
AC(5:1)	0.145538	-0.106479	0.0516994	-0.0949235	0.00790322	-0.0795489	-0.0752238	0.0897079	0.310144	0.147831	0.0104935	0.000624939	0.0638264	0.604521	-0.0318746	0.0617342	0.367525	0.10515	-0.0148949	0.0502787	0.0102392	0.0174555		-0.123534	-0.142346	-0.127741	-0.125093	-0.112311	0.185233	-0.19032	0.0322276	-0.0667159	-0.0684695	-0.0412756	0.241569	0.562258	-0.0116606	0.0288155	-0.0995634	0.098028	-0.216907	0.68827	0.243373	-0.287918
CE(18:1)	0.256452	-0.00954247	0.0467496	0.302343	0.268706	0.15525	0.169515	0.0435048	0.147097	0.113017	0.252861	0.146671	0.18624	0.090906	0.051859	-0.216526	0.214619	-0.111792	0.246495	0.315425	0.449366	0.211416	-0.123534		0.978904	0.979437	0.768737	0.83668	-0.25522	0.144592	0.172545	0.176946	0.187414	0.227096	0.202794	-0.353145	0.043119	0.22559	0.241131	0.301789	0.146398	0.109673	0.0418212	0.268089
CE(18:2)	0.320939	0.081092	0.0696111	0.314297	0.364712	0.244122	0.288392	0.0941743	0.219581	0.175749	0.304882	0.268286	0.169768	0.0988193	0.0791601	-0.206725	0.244149	-0.0971121	0.331176	0.417334	0.546932	0.262598	-0.142346	0.978904		0.993616	0.75703	0.837097	-0.26467	0.273824	0.142074	0.146834	0.166013	0.210399	0.176062	-0.330489	0.0862579	0.27125	0.313541	0.360033	0.135356	0.110131	0.0766623	0.288328
CE(20:4)	0.317846	0.0293338	0.0443721	0.309968	0.329604	0.204152	0.253217	0.0640736	0.217906	0.17376	0.280052	0.22325	0.158081	0.117216	0.0951096	-0.240028	0.216541	-0.0739667	0.307787	0.394481	0.529055	0.253223	-0.127741	0.979437	0.993616		0.766465	0.840982	-0.280585	0.232928	0.104395	0.10702	0.122385	0.167715	0.148085	-0.324726	0.070133	0.265968	0.291072	0.348589	0.114889	0.114974	0.115354	0.259728
TG(52:2)	0.230844	-0.0131469	-0.0195511	0.183767	0.259131	0.0962784	0.156473	0.158484	0.300144	0.243234	0.356256	0.159685	0.213002	0.198428	0.120682	-0.136808	0.256783	-0.105389	0.449006	0.450562	0.618523	0.470976	-0.125093	0.768737	0.75703	0.766465		0.927787	-0.306179	0.171896	0.236493	0.251394	0.264989	0.296667	0.211102	-0.367469	0.0402101	0.474424	0.372911	0.514113	0.0551109	0.173666	0.240738	0.013933
TG(52:3)	0.262419	0.0203644	-0.0255523	0.355131	0.335178	0.154406	0.234523	0.175936	0.357098	0.284693	0.317116	0.248189	0.260797	0.194114	0.217582	-0.151736	0.356156	-0.0842921	0.514491	0.544193	0.645261	0.563245	-0.112311	0.83668	0.837097	0.840982	0.927787		-0.29668	0.283726	0.226126	0.233176	0.240615	0.273536	0.188912	-0.376246	0.0553642	0.58011	0.501803	0.609003	0.152586	0.222938	0.245792	0.185875
PC(30:3)	-0.159224	0.16399	0.106786	0.0963286	0.00868369	0.0142361	0.0266569	-0.0950333	-0.0606935	-0.148798	-0.0415888	-0.105205	0.241268	0.0564663	-0.123777	-0.0514505	0.0629937	-0.161495	-0.235909	-0.182766	-0.195273	-0.180262	0.185233	-0.25522	-0.26467	-0.280585	-0.306179	-0.29668		0.32741	0.234963	0.249955	0.269901	0.236809	0.258201	0.649173	-0.0255475	0.0148283	-0.0818315	-0.116683	0.00665732	0.087434	-0.192449	0.287299
PC(32:5)	0.134684	0.435796	0.0382594	0.36548	0.479079	0.447449	0.633071	0.28686	0.304335	0.183721	0.375593	0.542195	0.231247	-0.0102621	0.0829536	0.00198944	0.257037	-0.0294336	0.420924	0.47926	0.453332	0.319491	-0.19032	0.144592	0.273824	0.232928	0.171896	0.283726	0.32741		0.125818	0.147895	0.205408	0.210635	0.106825	0.134841	0.068614	0.376115	0.540787	0.35363	0.275578	0.0392693	-0.0306909	0.498162
PC(34:1)	0.00913137	0.0523795	0.0818153	0.210967	0.136841	0.00559122	0.0660942	0.184727	0.102845	0.0147255	0.0328846	0.0680675	0.143507	0.195898	0.00941287	0.118852	0.502723	0.0708498	0.0473757	0.125694	0.0421294	0.129404	0.0322276	0.172545	0.142074	0.104395	0.236493	0.226126	0.234963	0.125818		0.982189	0.970873	0.972369	0.910085	0.0921813	-0.0411377	0.243271	0.176734	0.173748	0.0330514	0.175456	-0.0386537	0.0600202
PC(34:2)	-0.0395945	0.0640893	0.0884408	0.188391	0.116131	0.0332177	0.0552344	0.161947	0.0475667	-0.00758369	0.0395177	0.0259587	0.125735	0.111521	0.0342783	0.140089	0.43852	0.0387289	0.0311253	0.0810145	0.0640925	0.11317	-0.0667159	0.176946	0.146834	0.10702	0.251394	0.233176	0.249955	0.147895	0.982189		0.991382	0.983994	0.893032	0.0464483	-0.0315994	0.233994	0.151401	0.14048	0.0502477	0.0862887	-0.0816532	0.0803809
PC(36:2)	-0.04138	0.1175	0.0919163	0.188601	0.157773	0.0695764	0.0974878	0.173678	0.0630554	0.0118564	0.073862	0.0461338	0.131254	0.114807	0.0240124	0.151917	0.470124	0.0328864	0.0338535	0.0870535	0.0998138	0.102441	-0.0684695	0.187414	0.166013	0.122385	0.264989	0.240615	0.269901	0.205408	0.970873	0.991382		0.993843	0.898003	0.0737016	-0.0175848	0.215915	0.160547	0.132367	0.0469636	0.0824737	-0.0908371	0.107593
PC(38:4)	-0.0253223	0.110182	0.087365	0.156594	0.177917	0.0673302	0.112621	0.178798	0.0830876	0.0188218	0.0664681	0.0621468	0.147425	0.139063	0.00310302	0.152236	0.489316	0.0543036	0.0479806	0.109373	0.118556	0.101847	-0.0412756	0.227096	0.210399	0.167715	0.296667	0.273536	0.236809	0.210635	0.972369	0.983994	0.993843		0.904816	0.0553184	-0.0274684	0.208663	0.160018	0.135385	0.0421399	0.102034	-0.0757858	0.0880343
PC(38:5)	0.0134174	0.0464276	0.0755305	0.128306	0.146694	0.00984123	0.0604055	0.238023	0.196742	0.0607305	0.101359	-0.0283166	0.0735136	0.423557	0.0426929	0.0759265	0.574427	0.170956	-0.0502582	0.0179659	0.0395044	0.0073548	0.241569	0.202794	0.176062	0.148085	0.211102	0.188912	0.258201	0.106825	0.910085	0.893032	0.898003	0.904816		0.289896	-0.0556515	0.106341	0.0590749	0.0607168	0.0379036	0.380264	0.0187157	0.0424548
PC(42:3)	-0.0823577	-0.0133768	0.0638736	-0.0410907	-0.035779	-0.120742	-0.0932818	-0.0535349	0.133018	-0.0217851	-0.0243665	-0.161063	0.0679794	0.440801	-0.0848805	-0.103019	0.306694	0.131022	-0.228376	-0.151142	-0.215756	-0.154474	0.562258	-0.353145	-0.330489	-0.324726	-0.367469	-0.376246	0.649173	0.134841	0.0921813	0.0464483	0.0737016	0.0553184	0.289896		-0.0145321	-0.08491	-0.187989	-0.124535	-0.227444	0.446262	0.0873557	-0.0518186
H1	0.793862	0.696788	0.892813	0.195029	0.379098	0.806179	0.430357	0.603415	0.512059	0.55649	0.398293	0.545887	-0.228948	0.270266	0.702457	-0.0941043	-0.0281206	-0.166889	0.0638423	0.0980258	0.229095	0.0986425	-0.0116606	0.043119	0.0862579	0.070133	0.0402101	0.0553642	-0.0255475	0.068614	-0.0411377	-0.0315994	-0.0175848	-0.0274684	-0.0556515	-0.0145321		0.160719	0.0561179	0.151524	-0.129229	0.0147714	0.477984	0.11842
AC(8:0)	0.328637	0.137902	0.0624024	0.483835	0.376083	0.191101	0.314171	0.310649	0.548751	0.4329	0.170044	0.476387	0.180256	0.2604	0.394766	-0.0662308	0.37772	-0.059909	0.738734	0.778697	0.62582	0.890292	0.0288155	0.22559	0.27125	0.265968	0.474424	0.58011	0.0148283	0.376115	0.243271	0.233994	0.215915	0.208663	0.106341	-0.08491	0.160719		0.810593	0.948202	0.209903	0.43206	0.409883	0.129942
AC(8:1-OH)	0.250258	0.285577	-0.00800842	0.572502	0.488834	0.274411	0.458998	0.361273	0.451523	0.311771	0.340841	0.622032	0.257213	0.12489	0.284771	0.0642817	0.39362	0.0565261	0.817038	0.825507	0.645319	0.839916	-0.0995634	0.241131	0.313541	0.291072	0.372911	0.501803	-0.0818315	0.540787	0.176734	0.151401	0.160547	0.160018	0.0590749	-0.187989	0.0561179	0.810593		0.83463	0.448001	0.363559	0.180154	0.339844
AC(10:1)	0.398469	0.165824	0.0517683	0.470805	0.401747	0.216481	0.375227	0.318449	0.578527	0.466069	0.208254	0.588091	0.178957	0.282739	0.347948	-0.072986	0.434076	-0.0333905	0.861547	0.899965	0.725956	0.937271	0.098028	0.301789	0.360033	0.348589	0.514113	0.609003	-0.116683	0.35363	0.173748	0.14048	0.132367	0.135385	0.0607168	-0.124535	0.151524	0.948202	0.83463		0.184414	0.483438	0.435826	0.0728789
AC(12:0-DC)	-0.173885	0.23059	-0.0235147	0.138428	0.0388616	0.033999	0.0122104	0.356283	-0.0682184	-0.129154	0.0736023	0.110606	0.317385	-0.10964	-0.0308355	0.264015	0.0285592	0.11123	0.211032	0.10523	0.101838	0.204837	-0.216907	0.146398	0.135356	0.114889	0.0551109	0.152586	0.00665732	0.275578	0.0330514	0.0502477	0.0469636	0.0421399	0.0379036	-0.227444	-0.129229	0.209903	0.448001	0.184414		0.242136	-0.31866	0.384271
AC(14:1-DC)	0.210989	0.0269648	0.0722521	0.152202	0.199918	-0.0345092	0.0890113	0.360376	0.560559	0.323108	0.175334	0.169664	0.13818	0.773266	0.156449	0.0182688	0.598297	0.21678	0.32696	0.343211	0.260699	0.409357	0.68827	0.109673	0.110131	0.114974	0.173666	0.222938	0.087434	0.0392693	0.175456	0.0862887	0.0824737	0.102034	0.380264	0.446262	0.0147714	0.43206	0.363559	0.483438	0.242136		0.361955	0.00686478
UPC	0.689098	0.0823576	0.214613	0.256252	0.258991	0.309866	0.441942	0.404603	0.812714	0.801039	0.200141	0.355944	-0.081	0.685315	0.707166	-0.324946	0.2373	0.0781261	0.304259	0.345013	0.409739	0.389472	0.243373	0.0418212	0.0766623	0.115354	0.240738	0.245792	-0.192449	-0.0306909	-0.0386537	-0.0816532	-0.0908371	-0.0757858	0.0187157	0.0873557	0.477984	0.409883	0.180154	0.435826	-0.31866	0.361955		-0.096703
Creatinine	0.0871132	0.402413	0.0517081	0.658702	0.401005	0.428285	0.56891	0.226578	0.216889	0.182761	0.460782	0.326968	0.180557	-0.0119869	0.158449	-0.0668436	0.125444	-0.165823	0.0206175	0.0569659	0.142157	-0.0019824	-0.287918	0.268089	0.288328	0.259728	0.013933	0.185875	0.287299	0.498162	0.0600202	0.0803809	0.107593	0.0880343	0.0424548	-0.0518186	0.11842	0.129942	0.339844	0.0728789	0.384271	0.00686478	-0.096703

## Sheet: B) p values
Supplemental table 3. Correlations between metabolites identified by targeted approach and urinary protein to creatinine ratio (UPC) showing: B) p values.
	Arg	Asn	Cit	Gln	Glu	Gly	His	Met	Phe	Pro	Thr	Trp	Tyr	xLeu	Carnosine	Sarcosine	AC(0:0)	AC(2:0)	AC(3:0)	AC(4:0)	AC(4:0-OH)	AC(5:0)	AC(5:1)	CE(18:1)	CE(18:2)	CE(20:4)	TG(52:2)	TG(52:3)	PC(30:3)	PC(32:5)	PC(34:1)	PC(34:2)	PC(36:2)	PC(38:4)	PC(38:5)	PC(42:3)	H1	AC(8:0)	AC(8:1-OH)	AC(10:1)	AC(12:0-DC)	AC(14:1-DC)	UPC	Creatinine
Arg		0.0021467	5.13955e-05	0.0338749	0.00107091	3.02143e-06	0.000146587	0.000216686	4.51803e-07	2.79459e-07	0.0103471	7.01354e-06	0.487895	0.00228701	2.43636e-05	0.182727	0.464523	0.370977	0.092053	0.0187131	0.00565912	0.128984	0.411493	0.143184	0.0642159	0.0669734	0.18901	0.133787	0.368408	0.447594	0.959123	0.824061	0.816259	0.886959	0.939966	0.643329	2.11924e-08	0.0577386	0.153439	0.019588	0.325355	0.230999	6.5911e-06	0.624214
Asn	0.0021467		3.71486e-05	0.299335	0.000422436	1.59593e-09	0.000114164	1.32776e-05	0.0158944	0.0217602	0.00192158	8.90496e-06	0.794024	0.538919	0.0277005	0.46858	0.305681	0.853999	0.279853	0.198855	0.0804278	0.582298	0.548935	0.957284	0.648455	0.869195	0.941174	0.908989	0.354058	0.00998711	0.768605	0.718777	0.508094	0.535043	0.794299	0.940147	4.70112e-06	0.436715	0.101589	0.348626	0.189509	0.879679	0.643329	0.0183041
Cit	5.13955e-05	3.71486e-05		0.81953	0.154078	5.22057e-06	0.152441	0.00218015	0.0947588	0.127583	0.123018	0.00481978	0.311121	0.339156	0.00213171	0.934917	0.91976	0.319791	0.879475	0.833973	0.495063	0.920093	0.771529	0.792904	0.695655	0.803224	0.912609	0.885939	0.547774	0.829906	0.645524	0.61892	0.60515	0.623209	0.671166	0.719685	1.28237e-12	0.725891	0.964147	0.771233	0.894982	0.68469	0.2229	0.771492
Gln	0.0338749	0.299335	0.81953		0.0410581	0.0263943	0.00166942	0.179605	0.010319	0.00457947	0.00425668	0.00822668	0.743823	0.242331	0.0116751	0.141086	0.11622	0.225945	0.0920398	0.0221346	0.034847	0.0233805	0.593342	0.0822214	0.0702511	0.0744181	0.298178	0.039301	0.587859	0.033542	0.231047	0.285972	0.285425	0.376472	0.469583	0.817522	0.269018	0.0037418	0.000403055	0.00495134	0.434953	0.390169	0.143507	2.28216e-05
Glu	0.00107091	0.000422436	0.154078	0.0410581		0.000108727	3.0407e-05	0.00182777	0.00012425	0.00145254	0.00426509	6.37393e-05	0.478785	0.0766603	0.136905	0.912587	0.0712991	0.906394	0.0373742	0.00453335	0.00134847	0.097787	0.964617	0.124385	0.0339439	0.0569625	0.138906	0.0526509	0.961126	0.00414976	0.440288	0.513082	0.372845	0.314089	0.407746	0.840787	0.0270298	0.0283736	0.00335089	0.0185157	0.827268	0.256962	0.139127	0.0187541
Gly	3.02143e-06	1.59593e-09	5.22057e-06	0.0263943	0.000108727		6.17142e-08	1.10027e-05	0.000541904	0.000410941	5.43035e-05	4.32873e-08	0.416023	0.302403	0.000335522	0.728822	0.768236	0.477636	0.136534	0.094217	0.00491068	0.372608	0.654726	0.380633	0.164111	0.246815	0.588055	0.38326	0.93631	0.00796975	0.974964	0.852055	0.6958	0.705175	0.955948	0.496377	8.69939e-09	0.278971	0.116289	0.218802	0.848615	0.84637	0.0745185	0.0115046
His	0.000146587	0.000114164	0.152441	0.00166942	3.0407e-05	6.17142e-08		0.000574503	4.80053e-06	1.5726e-05	0.000310223	1.74524e-09	0.947111	0.0887152	0.0143782	0.584656	0.145963	0.815752	0.0101003	0.00261423	0.000221495	0.0930507	0.672427	0.33785	0.0981155	0.148474	0.376848	0.18186	0.881043	5.86781e-05	0.710352	0.756364	0.583353	0.525983	0.734341	0.599776	0.0110677	0.0703695	0.00632387	0.0287651	0.945358	0.616651	0.00887488	0.000446639
Met	0.000216686	1.32776e-05	0.00218015	0.179605	0.00182777	1.10027e-05	0.000574503		6.65653e-06	0.000100406	0.00136486	0.000125368	0.852328	0.00158381	0.000763132	0.16611	0.0979928	0.212528	0.102558	0.0981768	0.0469958	0.105727	0.613885	0.806998	0.596274	0.718843	0.370669	0.319594	0.592913	0.0999952	0.295618	0.360169	0.325943	0.311659	0.175238	0.763644	0.000158262	0.0737503	0.0357938	0.0664289	0.0386232	0.0362896	0.0176218	0.197544
Phe	4.51803e-07	0.0158944	0.0947588	0.010319	0.00012425	0.000541904	4.80053e-06	6.65653e-06		4.90415e-12	0.00210002	9.5176e-05	0.939439	1.00954e-08	1.37508e-05	0.240489	0.00386848	0.710855	0.0085899	0.00147565	0.00078686	0.00445453	0.0742452	0.406445	0.212114	0.215711	0.0845845	0.0381491	0.73312	0.0801242	0.562728	0.789365	0.723134	0.64038	0.264752	0.453282	0.00196298	0.000778081	0.00735166	0.000338383	0.701463	0.000564533	5.28512e-09	0.217914
Pro	2.79459e-07	0.0217602	0.127583	0.00457947	0.00145254	0.000410941	1.5726e-05	0.000100406	4.90415e-12		0.00534079	0.000776389	0.757498	3.09516e-05	1.07207e-05	0.298582	0.0319824	0.67435	0.0696076	0.0238164	0.00100764	0.0370327	0.404084	0.524523	0.320117	0.325711	0.165698	0.102699	0.400981	0.298301	0.934125	0.966047	0.94694	0.915857	0.732963	0.902669	0.000631372	0.0105507	0.0726594	0.0054675	0.466627	0.0623352	1.27085e-08	0.300877
Thr	0.0103471	0.00192158	0.123018	0.00425668	0.00426509	5.43035e-05	0.000310223	0.00136486	0.00210002	0.00534079		0.0029407	0.98117	0.0457386	0.0602476	0.927282	0.187075	0.898046	0.143825	0.129428	0.00771559	0.325448	0.953032	0.149066	0.0795562	0.108675	0.0386389	0.0676373	0.815348	0.0285969	0.853522	0.824397	0.678037	0.708785	0.568415	0.8912	0.019647	0.336322	0.0485406	0.23724	0.679108	0.321278	0.25642	0.00609764
Trp	7.01354e-06	8.90496e-06	0.00481978	0.00822668	6.37393e-05	4.32873e-08	1.74524e-09	0.000125368	9.5176e-05	0.000776389	0.0029407		0.749587	0.306333	0.0152545	0.949246	0.122255	0.690943	2.60609e-05	1.22623e-06	6.6536e-05	0.0019777	0.997201	0.407824	0.124999	0.204384	0.367007	0.156979	0.553753	0.000925111	0.702093	0.884137	0.795574	0.72697	0.873694	0.362831	0.000839564	0.00439723	8.59025e-05	0.000254536	0.533462	0.33742	0.0388216	0.0590966
Tyr	0.487895	0.794024	0.311121	0.743823	0.478785	0.416023	0.947111	0.852328	0.939439	0.757498	0.98117	0.749587		0.993092	0.485383	0.250051	0.172464	0.348	0.326646	0.300764	0.459686	0.411834	0.719884	0.291609	0.337118	0.3719	0.226477	0.136295	0.169253	0.188216	0.41812	0.478602	0.45935	0.40539	0.679474	0.702461	0.19277	0.307665	0.141959	0.311222	0.0673919	0.435784	0.648829	0.306843
xLeu	0.00228701	0.538919	0.339156	0.242331	0.0766603	0.302403	0.0887152	0.00158381	1.00954e-08	3.09516e-05	0.0457386	0.306333	0.993092		0.0125143	0.343152	0.00116266	0.208755	0.501419	0.306395	0.182958	0.251085	0.000152783	0.609139	0.578196	0.509128	0.260598	0.271315	0.7511	0.954066	0.266849	0.53006	0.517931	0.432826	0.0125563	0.009073	0.122131	0.136913	0.481586	0.105184	0.537064	8.28081e-08	7.75449e-06	0.946357
Carnosine	2.43636e-05	0.0277005	0.00213171	0.0116751	0.136905	0.000335522	0.0143782	0.000763132	1.37508e-05	1.07207e-05	0.0602476	0.0152545	0.485383	0.0125143		0.207312	0.369184	0.770544	0.187828	0.171756	0.0742871	0.0523495	0.857975	0.770843	0.65631	0.592614	0.496593	0.216411	0.485531	0.640921	0.957864	0.847386	0.892772	0.986104	0.810534	0.633159	3.63982e-06	0.0208607	0.1026	0.0437494	0.86256	0.376922	2.92963e-06	0.370773
Sarcosine	0.182727	0.46858	0.934917	0.141086	0.912587	0.728822	0.584656	0.16611	0.240489	0.298582	0.927282	0.949246	0.250051	0.343152	0.207312		0.631507	0.111072	0.926662	0.733907	0.769307	0.983682	0.728715	0.218704	0.24078	0.171524	0.440398	0.391639	0.7726	0.991091	0.503191	0.429408	0.391068	0.390064	0.669539	0.562064	0.596548	0.709779	0.717967	0.681654	0.131351	0.918321	0.0607763	0.707212
AC(0:0)	0.464523	0.305681	0.91976	0.11622	0.0712991	0.768236	0.145963	0.0979928	0.00386848	0.0319824	0.187075	0.122255	0.172464	0.00116266	0.369184	0.631507		0.161112	0.0451645	0.00629076	0.0791011	0.0298874	0.0324896	0.222887	0.164063	0.218671	0.14265	0.0386974	0.723394	0.142242	0.00244464	0.00948027	0.00502281	0.00331518	0.000381287	0.0776941	0.874561	0.0276372	0.0212682	0.0103185	0.87262	0.000185979	0.176591	0.479629
AC(2:0)	0.370977	0.853999	0.319791	0.225945	0.906394	0.477636	0.815752	0.212528	0.710855	0.67435	0.898046	0.690943	0.348	0.208755	0.770544	0.111072	0.161112		0.414984	0.587092	0.648293	0.43006	0.553961	0.529055	0.584812	0.677605	0.553057	0.635525	0.361527	0.868754	0.690505	0.827849	0.853514	0.760349	0.333699	0.460151	0.345497	0.736447	0.750844	0.851294	0.531142	0.21815	0.660529	0.348628
AC(3:0)	0.092053	0.279853	0.879475	0.0920398	0.0373742	0.136534	0.0101003	0.102558	0.0085899	0.0696076	0.143825	2.60609e-05	0.326646	0.501419	0.187828	0.926662	0.0451645	0.414984		8.93382e-17	2.13342e-08	8.86218e-15	0.933369	0.159922	0.055719	0.0765879	0.00772849	0.00185202	0.179218	0.0131762	0.790191	0.861281	0.849255	0.787573	0.777737	0.193914	0.719817	6.08769e-07	3.75999e-09	6.09794e-11	0.230901	0.0591037	0.0802036	0.907863
AC(4:0)	0.0187131	0.198855	0.833973	0.0221346	0.00453335	0.094217	0.00261423	0.0981768	0.00147565	0.0238164	0.129428	1.22623e-06	0.300764	0.306395	0.171756	0.733907	0.00629076	0.587092	8.93382e-17		1.06049e-07	1.05887e-11	0.777648	0.0691966	0.0140628	0.0209616	0.0074936	0.000877916	0.300863	0.00413357	0.478747	0.64877	0.624453	0.538063	0.919671	0.393518	0.581267	5.86236e-08	1.87959e-09	4.47905e-13	0.553657	0.0468987	0.0456795	0.748968
AC(4:0-OH)	0.00565912	0.0804278	0.495063	0.034847	0.00134847	0.00491068	0.000221495	0.0469958	0.00078686	0.00100764	0.00771559	6.6536e-05	0.459686	0.182958	0.0742871	0.769307	0.0791011	0.648293	2.13342e-08	1.06049e-07		3.47333e-06	0.954169	0.00767358	0.000816659	0.00129527	9.66751e-05	3.78529e-05	0.268409	0.00709069	0.81299	0.718763	0.574357	0.504261	0.824455	0.220386	0.192476	7.54949e-05	3.77725e-05	1.17986e-06	0.566581	0.136447	0.0161047	0.422557
AC(5:0)	0.128984	0.582298	0.920093	0.0233805	0.097787	0.372608	0.0930507	0.105727	0.00445453	0.0370327	0.325448	0.0019777	0.411834	0.251085	0.0523495	0.983682	0.0298874	0.43006	8.86218e-15	1.05887e-11	3.47333e-06		0.921946	0.230035	0.133511	0.148465	0.00493351	0.000523917	0.307648	0.0654957	0.465757	0.523957	0.564275	0.566548	0.967071	0.383049	0.57888	1.82573e-12	5.2828e-10	3.36468e-16	0.245198	0.0162136	0.0227991	0.991122
AC(5:1)	0.411493	0.548935	0.771529	0.593342	0.964617	0.654726	0.672427	0.613885	0.0742452	0.404084	0.953032	0.997201	0.719884	0.000152783	0.857975	0.728715	0.0324896	0.553961	0.933369	0.777648	0.954169	0.921946		0.486397	0.421934	0.471557	0.480868	0.52713	0.294272	0.280977	0.856418	0.707746	0.700414	0.816715	0.168707	0.000538518	0.947815	0.871487	0.575323	0.581258	0.217874	6.83132e-06	0.16545	0.0986949
CE(18:1)	0.143184	0.957284	0.792904	0.0822214	0.124385	0.380633	0.33785	0.806998	0.406445	0.524523	0.149066	0.407824	0.291609	0.609139	0.770843	0.218704	0.222887	0.529055	0.159922	0.0691966	0.00767358	0.230035	0.486397		1.21512e-23	8.10242e-24	1.09662e-07	7.10024e-10	0.145182	0.414571	0.329156	0.316779	0.288523	0.196493	0.250039	0.0404927	0.808677	0.199557	0.169502	0.0828122	0.408704	0.53694	0.814334	0.125286
CE(18:2)	0.0642159	0.648455	0.695655	0.0702511	0.0339439	0.164111	0.0981155	0.596274	0.212114	0.320117	0.0795562	0.124999	0.337118	0.578196	0.65631	0.24078	0.164063	0.584812	0.055719	0.0140628	0.000816659	0.133511	0.421934	1.21512e-23		6.678e-32	2.20342e-07	6.83688e-10	0.130362	0.117102	0.422832	0.407296	0.34807	0.232335	0.319241	0.0562601	0.627635	0.120725	0.0709657	0.0364807	0.445312	0.53523	0.66652	0.0981938
CE(20:4)	0.0669734	0.869195	0.803224	0.0744181	0.0569625	0.246815	0.148474	0.718843	0.215711	0.325711	0.108675	0.204384	0.3719	0.509128	0.592614	0.171524	0.218671	0.677605	0.0765879	0.0209616	0.00129527	0.148465	0.471557	8.10242e-24	6.678e-32		1.25955e-07	4.78625e-10	0.107976	0.184936	0.556828	0.546896	0.490492	0.343081	0.403268	0.0609614	0.693484	0.128418	0.0948948	0.0433368	0.51763	0.517317	0.515927	0.137967
TG(52:2)	0.18901	0.941174	0.912609	0.298178	0.138906	0.588055	0.376848	0.370669	0.0845845	0.165698	0.0386389	0.367007	0.226477	0.260598	0.496593	0.440398	0.14265	0.553057	0.00772849	0.0074936	9.66751e-05	0.00493351	0.480868	1.09662e-07	2.20342e-07	1.25955e-07		2.98748e-15	0.0782198	0.331008	0.178111	0.151519	0.129882	0.0884287	0.230743	0.0325178	0.821369	0.00458565	0.0298461	0.00186888	0.756892	0.325976	0.17022	0.937663
TG(52:3)	0.133787	0.908989	0.885939	0.039301	0.0526509	0.38326	0.18186	0.319594	0.0381491	0.102699	0.0676373	0.156979	0.136295	0.271315	0.216411	0.391639	0.0386974	0.635525	0.00185202	0.000877916	3.78529e-05	0.000523917	0.52713	7.10024e-10	6.83688e-10	4.78625e-10	2.98748e-15		0.0884149	0.103923	0.198463	0.184455	0.170445	0.117503	0.284616	0.0282997	0.755808	0.000323	0.00249729	0.00013227	0.388961	0.205033	0.161156	0.292571
PC(30:3)	0.368408	0.354058	0.547774	0.587859	0.961126	0.93631	0.881043	0.592913	0.73312	0.400981	0.815348	0.553753	0.169253	0.7511	0.485531	0.7726	0.723394	0.361527	0.179218	0.300863	0.268409	0.307648	0.294272	0.145182	0.130362	0.107976	0.0782198	0.0884149		0.058735	0.181018	0.153953	0.122655	0.177516	0.14038	3.27528e-05	0.88596	0.933666	0.645458	0.51107	0.970193	0.622933	0.275529	0.0994535
PC(32:5)	0.447594	0.00998711	0.829906	0.033542	0.00414976	0.00796975	5.86781e-05	0.0999952	0.0801242	0.298301	0.0285969	0.000925111	0.188216	0.954066	0.640921	0.991091	0.142242	0.868754	0.0131762	0.00413357	0.00709069	0.0654957	0.280977	0.414571	0.117102	0.184936	0.331008	0.103923	0.058735		0.47831	0.403876	0.243856	0.2318	0.547629	0.447059	0.699812	0.028359	0.00095971	0.0401991	0.114681	0.825484	0.863199	0.0027153
PC(34:1)	0.959123	0.768605	0.645524	0.231047	0.440288	0.974964	0.710352	0.295618	0.562728	0.934125	0.853522	0.702093	0.41812	0.266849	0.957864	0.503191	0.00244464	0.690505	0.790191	0.478747	0.81299	0.465757	0.856418	0.329156	0.422832	0.556828	0.178111	0.198463	0.181018	0.47831		8.29069e-25	2.00077e-21	8.70056e-22	8.75898e-14	0.604105	0.817317	0.165633	0.317368	0.325745	0.852788	0.320935	0.828178	0.735975
PC(34:2)	0.824061	0.718777	0.61892	0.285972	0.513082	0.852055	0.756364	0.360169	0.789365	0.966047	0.824397	0.884137	0.478602	0.53006	0.847386	0.429408	0.00948027	0.827849	0.861281	0.64877	0.718763	0.523957	0.707746	0.316779	0.407296	0.546896	0.151519	0.184455	0.153953	0.403876	8.29069e-25		7.98669e-30	1.51942e-25	1.24311e-12	0.79421	0.859189	0.182876	0.392698	0.428109	0.777782	0.627512	0.64618	0.651343
PC(36:2)	0.816259	0.508094	0.60515	0.285425	0.372845	0.6958	0.583353	0.325943	0.723134	0.94694	0.678037	0.795574	0.45935	0.517931	0.892772	0.391068	0.00502281	0.853514	0.849255	0.624453	0.574357	0.564275	0.700414	0.288523	0.34807	0.490492	0.129882	0.170445	0.122655	0.243856	2.00077e-21	7.98669e-30		3.74906e-32	6.02349e-13	0.678698	0.92137	0.220039	0.364391	0.455517	0.791976	0.64286	0.609412	0.544735
PC(38:4)	0.886959	0.535043	0.623209	0.376472	0.314089	0.705175	0.525983	0.311659	0.64038	0.915857	0.708785	0.72697	0.40539	0.432826	0.986104	0.390064	0.00331518	0.760349	0.787573	0.538063	0.504261	0.566548	0.816715	0.196493	0.232335	0.343081	0.0884287	0.117503	0.177516	0.2318	8.70056e-22	1.51942e-25	3.74906e-32		2.0956e-13	0.756004	0.877448	0.2363	0.365994	0.445213	0.812944	0.565831	0.670117	0.620539
PC(38:5)	0.939966	0.794299	0.671166	0.469583	0.407746	0.955948	0.734341	0.175238	0.264752	0.732963	0.568415	0.873694	0.679474	0.0125563	0.810534	0.669539	0.000381287	0.333699	0.777737	0.919671	0.824455	0.967071	0.168707	0.250039	0.319241	0.403268	0.230743	0.284616	0.14038	0.547629	8.75898e-14	1.24311e-12	6.02349e-13	2.0956e-13		0.0962975	0.75458	0.549456	0.739989	0.733021	0.831465	0.0265241	0.91633	0.811571
PC(42:3)	0.643329	0.940147	0.719685	0.817522	0.840787	0.496377	0.599776	0.763644	0.453282	0.902669	0.8912	0.362831	0.702461	0.009073	0.633159	0.562064	0.0776941	0.460151	0.193914	0.393518	0.220386	0.383049	0.000538518	0.0404927	0.0562601	0.0609614	0.0325178	0.0282997	3.27528e-05	0.447059	0.604105	0.79421	0.678698	0.756004	0.0962975		0.934988	0.633041	0.287019	0.482843	0.195789	0.00815789	0.623246	0.771017
H1	2.11924e-08	4.70112e-06	1.28237e-12	0.269018	0.0270298	8.69939e-09	0.0110677	0.000158262	0.00196298	0.000631372	0.019647	0.000839564	0.19277	0.122131	3.63982e-06	0.596548	0.874561	0.345497	0.719817	0.581267	0.192476	0.57888	0.947815	0.808677	0.627635	0.693484	0.821369	0.755808	0.88596	0.699812	0.817317	0.859189	0.92137	0.877448	0.75458	0.934988		0.36387	0.752587	0.392309	0.466364	0.93392	0.00424893	0.504753
AC(8:0)	0.0577386	0.436715	0.725891	0.0037418	0.0283736	0.278971	0.0703695	0.0737503	0.000778081	0.0105507	0.336322	0.00439723	0.307665	0.136913	0.0208607	0.709779	0.0276372	0.736447	6.08769e-07	5.86236e-08	7.54949e-05	1.82573e-12	0.871487	0.199557	0.120725	0.128418	0.00458565	0.000323	0.933666	0.028359	0.165633	0.182876	0.220039	0.2363	0.549456	0.633041	0.36387		6.22597e-09	1.70157e-17	0.233465	0.010719	0.016064	0.46389
AC(8:1-OH)	0.153439	0.101589	0.964147	0.000403055	0.00335089	0.116289	0.00632387	0.0357938	0.00735166	0.0726594	0.0485406	8.59025e-05	0.141959	0.481586	0.1026	0.717967	0.0212682	0.750844	3.75999e-09	1.87959e-09	3.77725e-05	5.2828e-10	0.575323	0.169502	0.0709657	0.0948948	0.0298461	0.00249729	0.645458	0.00095971	0.317368	0.392698	0.364391	0.365994	0.739989	0.287019	0.752587	6.22597e-09		8.53445e-10	0.00788349	0.0345555	0.307941	0.0492453
AC(10:1)	0.019588	0.348626	0.771233	0.00495134	0.0185157	0.218802	0.0287651	0.0664289	0.000338383	0.0054675	0.23724	0.000254536	0.311222	0.105184	0.0437494	0.681654	0.0103185	0.851294	6.09794e-11	4.47905e-13	1.17986e-06	3.36468e-16	0.581258	0.0828122	0.0364807	0.0433368	0.00186888	0.00013227	0.51107	0.0401991	0.325745	0.428109	0.455517	0.445213	0.733021	0.482843	0.392309	1.70157e-17	8.53445e-10		0.296451	0.00377451	0.00998135	0.682097
AC(12:0-DC)	0.325355	0.189509	0.894982	0.434953	0.827268	0.848615	0.945358	0.0386232	0.701463	0.466627	0.679108	0.533462	0.0673919	0.537064	0.86256	0.131351	0.87262	0.531142	0.230901	0.553657	0.566581	0.245198	0.217874	0.408704	0.445312	0.51763	0.756892	0.388961	0.970193	0.114681	0.852788	0.777782	0.791976	0.812944	0.831465	0.195789	0.466364	0.233465	0.00788349	0.296451		0.167678	0.0662391	0.0248458
AC(14:1-DC)	0.230999	0.879679	0.68469	0.390169	0.256962	0.84637	0.616651	0.0362896	0.000564533	0.0623352	0.321278	0.33742	0.435784	8.28081e-08	0.376922	0.918321	0.000185979	0.21815	0.0591037	0.0468987	0.136447	0.0162136	6.83132e-06	0.53694	0.53523	0.517317	0.325976	0.205033	0.622933	0.825484	0.320935	0.627512	0.64286	0.565831	0.0265241	0.00815789	0.93392	0.010719	0.0345555	0.00377451	0.167678		0.0354206	0.969264
UPC	6.5911e-06	0.643329	0.2229	0.143507	0.139127	0.0745185	0.00887488	0.0176218	5.28512e-09	1.27085e-08	0.25642	0.0388216	0.648829	7.75449e-06	2.92963e-06	0.0607763	0.176591	0.660529	0.0802036	0.0456795	0.0161047	0.0227991	0.16545	0.814334	0.66652	0.515927	0.17022	0.161156	0.275529	0.863199	0.828178	0.64618	0.609412	0.670117	0.91633	0.623246	0.00424893	0.016064	0.307941	0.00998135	0.0662391	0.0354206		0.586402
Creatinine	0.624214	0.0183041	0.771492	2.28216e-05	0.0187541	0.0115046	0.000446639	0.197544	0.217914	0.300877	0.00609764	0.0590966	0.306843	0.946357	0.370773	0.707212	0.479629	0.348628	0.907863	0.748968	0.422557	0.991122	0.0986949	0.125286	0.0981938	0.137967	0.937663	0.292571	0.0994535	0.0027153	0.735975	0.651343	0.544735	0.620539	0.811571	0.771017	0.504753	0.46389	0.0492453	0.682097	0.0248458	0.969264	0.586402
